# Supplementary material for: Protist species richness and soil microbiome complexity increase towards climax vegetation in the Brazilian Cerrado
Source: Commun Biol. 2018 Sep 6;1:135. doi: 10.1038/s42003-018-0129-0 (PMC6127325; doi:10.1038/s42003-018-0129-0)
Supplement: Supplementary file 1 — Supplementary Data 1 [file 42003_2018_129_MOESM1_ESM.xls]

## Sheet: grass
NETWORK 0.9								NETWORK 0.6
OTU 1	OTU 2	corr	pval					OTU 1	OTU 2	corr	pval
b_Bacillaceae	b_Paenibacillaceae	0.90773	0		Bacteria/Archaea	b		b_unc_Pedosphaerales	b_unc_Ellin6067	0.635453	0		Bacteria/Archaea	b
b_Koribacteraceae	b_Thermogemmatisporaceae	0.916389	0		Fungi	f		b_unc_Pedosphaerales	b_unc_MIZ46	0.766209	0		Fungi	f
b_Ruminococcaceae	b_Veillonellaceae	0.955101	0		Protist	p		b_unc_Pedosphaerales	b_Chthoniobacteraceae	0.730421	0		Protist	p
b_unc_Acidimicrobiales	b_unc_ABS6	0.925132	0		Animal	a		b_unc_Pedosphaerales	b_Acidobacteriaceae	0.629958	0.01		Animal	a
b_unc_MIZ46	b_Solibacteraceae	0.90389	0		Nematodes	n		b_unc_Pedosphaerales	b_Bdellovibrionaceae	0.75244	0		Nematodes	n
b_unc_NRPJ	b_Thermogemmatisporaceae	0.948983	0					b_unc_Pedosphaerales	b_Ellin515	0.744636	0.01
b_unc_Solibacterales	b_Coxiellaceae	0.915979	0		Positive Correlations	10		b_unc_Pedosphaerales	b_Gaiellaceae	0.648594	0.01		Positive Correlations	1276
b_unc_Solirubrobacterales	b_Conexibacteraceae	0.943948	0		Negative Correlations	0		b_unc_Pedosphaerales	b_Solibacteraceae	0.704564	0.01		Negative Correlations	172
f_Archaeosporomycetes	p_Gregarines_X	0.91084	0		Total	10		b_unc_Pedosphaerales	b_unc_Chlorobi	0.713077	0		Total	1448
f_Dothideomycetes	f_Leotiomycetes	0.952948	0					b_unc_Saprospirales	b_unc_Solibacterales	0.66872	0.01
								b_unc_Saprospirales	b_unc_Sphingobacteriales	0.762702	0
								b_unc_Saprospirales	b_Chthoniobacteraceae	0.670416	0
								b_unc_Saprospirales	b_Pseudonocardiaceae	-0.731075	0
								b_unc_Saprospirales	b_Thermoactinomycetaceae	0.650744	0.01
								b_unc_Saprospirales	b_unc_Acidobacteria5	0.652765	0
								b_unc_A31	b_unc_Ellin5290	0.693181	0
								b_unc_A31	b_unc_Ellin6513	0.75113	0
								b_unc_A31	b_unc_Elusimicrobiales	0.738071	0
								b_unc_A31	b_unc_iii115	0.66684	0.01
								b_unc_A31	b_unc_MLE112	0.715352	0
								b_unc_A31	b_unc_NRPJ	0.847181	0
								b_unc_A31	b_unc_Solibacterales	0.671455	0.01
								b_unc_A31	b_Coxiellaceae	0.679133	0
								b_unc_A31	b_Ellin515	0.615737	0.01
								b_unc_A31	b_Gemmataceae	0.797616	0
								b_unc_A31	b_Koribacteraceae	0.868224	0
								b_unc_A31	b_Ktedonobacteraceae	0.703981	0.01
								b_unc_A31	b_Myxococcaceae	0.723785	0
								b_unc_A31	b_Parachlamydiaceae	0.64566	0
								b_unc_A31	b_Rhabdochlamydiaceae	0.677083	0.01
								b_unc_A31	b_Solirubrobacteraceae	0.65504	0.01
								b_unc_A31	b_Syntrophobacteraceae	0.672543	0.01
								b_unc_A31	b_Thermogemmatisporaceae	0.845993	0
								b_unc_A31	b_unc_ABS6	0.613839	0.01
								b_unc_A31	b_unc_Acidobacteria5	0.766309	0
								b_unc_A31	b_unc_BD711	0.622273	0.01
								b_unc_A31	b_unc_GAL15	0.645907	0
								b_unc_A31	b_unc_JG37AG4	0.616924	0.01
								b_unc_A31	b_unc_SJA4	0.660316	0.01
								b_unc_A31	b_unc_TM1	0.779438	0
								b_unc_A31	f_Ascomycota_XX	0.69644	0.01
								b_unc_A31	a_unc_Metazoa	0.603511	0.01
								b_unc_Acidimicrobiales	b_unc_B07_WMSP1	0.778805	0
								b_unc_Acidimicrobiales	b_unc_B12WMSP1	0.87066	0
								b_unc_Acidimicrobiales	b_unc_Elusimicrobiales	0.824117	0
								b_unc_Acidimicrobiales	b_unc_iii115	0.684386	0
								b_unc_Acidimicrobiales	b_unc_Legionellales	0.698339	0
								b_unc_Acidimicrobiales	b_unc_Myxococcales	0.889399	0
								b_unc_Acidimicrobiales	b_unc_Rhizobiales	0.612445	0.01
								b_unc_Acidimicrobiales	b_unc_Solirubrobacterales	0.76371	0.01
								b_unc_Acidimicrobiales	b_unc_TK10	0.650718	0
								b_unc_Acidimicrobiales	b_Anaeroplasmataceae	0.751555	0
								b_unc_Acidimicrobiales	b_Bdellovibrionaceae	0.636854	0.01
								b_unc_Acidimicrobiales	b_Chthonomonadaceae	0.75776	0
								b_unc_Acidimicrobiales	b_Conexibacteraceae	0.785176	0
								b_unc_Acidimicrobiales	b_Coxiellaceae	0.687273	0.01
								b_unc_Acidimicrobiales	b_Desulfobulbaceae	-0.734153	0.01
								b_unc_Acidimicrobiales	b_FFCH4570	0.899973	0
								b_unc_Acidimicrobiales	b_Frankiaceae	0.822439	0
								b_unc_Acidimicrobiales	b_Gemmataceae	0.606687	0.01
								b_unc_Acidimicrobiales	b_Hyphomicrobiaceae	0.654615	0
								b_unc_Acidimicrobiales	b_Isosphaeraceae	0.671592	0.01
								b_unc_Acidimicrobiales	b_Myxococcaceae	0.815803	0
								b_unc_Acidimicrobiales	b_Solirubrobacteraceae	0.780561	0
								b_unc_Acidimicrobiales	b_Syntrophobacteraceae	0.809379	0
								b_unc_Acidimicrobiales	b_unc_ABS6	0.925132	0
								b_unc_Acidimicrobiales	b_unc_BD711	0.695073	0.01
								b_unc_Acidimicrobiales	b_unc_JG37AG4	0.826918	0
								b_unc_Acidimicrobiales	b_unc_TM1	0.62851	0
								b_unc_Acidimicrobiales	b_unc_WPS2	0.651068	0.01
								b_unc_Acidimicrobiales	p_Paracercomonadidae	0.679447	0.01
								b_unc_Acidimicrobiales	p_Trachelophyllidae	0.685333	0
								b_unc_Acidimicrobiales	a_Tardigrada_XX	-0.698297	0
								b_unc_Acidobacteriales	b_unc_Actinomycetales	0.642105	0.01
								b_unc_Acidobacteriales	b_unc_B12WMSP1	0.780097	0
								b_unc_Acidobacteriales	b_unc_Elusimicrobiales	0.674795	0
								b_unc_Acidobacteriales	b_unc_Myxococcales	0.767128	0
								b_unc_Acidobacteriales	b_unc_NRPJ	0.615618	0.01
								b_unc_Acidobacteriales	b_Anaeroplasmataceae	0.645951	0.01
								b_unc_Acidobacteriales	b_Beijerinckiaceae	-0.690186	0
								b_unc_Acidobacteriales	b_FFCH4570	0.657662	0
								b_unc_Acidobacteriales	b_Isosphaeraceae	0.698147	0.01
								b_unc_Acidobacteriales	b_mitochondria	0.634821	0
								b_unc_Acidobacteriales	b_Myxococcaceae	0.653167	0.01
								b_unc_Acidobacteriales	b_Parachlamydiaceae	0.607431	0.01
								b_unc_Acidobacteriales	b_Syntrophobacteraceae	0.719107	0
								b_unc_Acidobacteriales	b_unc_GAL15	0.664155	0.01
								b_unc_Acidobacteriales	b_unc_Gemmatimonadetes	0.74512	0
								b_unc_Acidobacteriales	b_unc_JG37AG4	0.673478	0.01
								b_unc_Acidobacteriales	b_unc_SM2F11	0.657923	0.01
								b_unc_Acidobacteriales	b_unc_WPS2	0.669758	0
								b_unc_Acidobacteriales	pl_unc_Embryophyceae	0.656663	0
								b_unc_Actinomycetales	b_unc_B07_WMSP1	0.662653	0.01
								b_unc_Actinomycetales	b_unc_B12WMSP1	0.798239	0
								b_unc_Actinomycetales	b_unc_Solirubrobacterales	0.784662	0
								b_unc_Actinomycetales	b_Acetobacteraceae	0.724761	0
								b_unc_Actinomycetales	b_Conexibacteraceae	0.85594	0
								b_unc_Actinomycetales	b_mitochondria	0.604387	0.01
								b_unc_Actinomycetales	b_Sphingomonadaceae	0.704951	0
								b_unc_Actinomycetales	b_Syntrophobacteraceae	0.621968	0.01
								b_unc_Actinomycetales	b_unc_JG37AG4	0.737997	0
								b_unc_Actinomycetales	b_unc_WPS2	0.648127	0.01
								b_unc_Actinomycetales	f_unc_Fungi	0.670368	0.01
								b_unc_B07_WMSP1	b_unc_B12WMSP1	0.714566	0
								b_unc_B07_WMSP1	b_unc_DS18	0.690704	0.01
								b_unc_B07_WMSP1	b_unc_NRPJ	0.682421	0
								b_unc_B07_WMSP1	b_unc_WD2101	0.632865	0.01
								b_unc_B07_WMSP1	b_Anaeroplasmataceae	0.771654	0
								b_unc_B07_WMSP1	b_Beijerinckiaceae	-0.700927	0
								b_unc_B07_WMSP1	b_Conexibacteraceae	0.648846	0.01
								b_unc_B07_WMSP1	b_FFCH4570	0.733695	0
								b_unc_B07_WMSP1	b_Ktedonobacteraceae	0.686637	0.01
								b_unc_B07_WMSP1	b_Myxococcaceae	0.721461	0
								b_unc_B07_WMSP1	b_Syntrophobacteraceae	0.662132	0.01
								b_unc_B07_WMSP1	b_unc_ABS6	0.697087	0
								b_unc_B07_WMSP1	b_unc_GAL15	0.783855	0
								b_unc_B07_WMSP1	b_unc_JG37AG4	0.803123	0
								b_unc_B07_WMSP1	p_Arcellinida_X	-0.679454	0.01
								b_unc_B07_WMSP1	pl_unc_Embryophyceae	0.637169	0
								b_unc_B12WMSP1	b_unc_Elusimicrobiales	0.808457	0
								b_unc_B12WMSP1	b_unc_FAC87	0.615639	0.01
								b_unc_B12WMSP1	b_unc_iii115	0.68235	0.01
								b_unc_B12WMSP1	b_unc_JG30KFAS9	0.739658	0.01
								b_unc_B12WMSP1	b_unc_Legionellales	0.670543	0
								b_unc_B12WMSP1	b_unc_Myxococcales	0.814477	0
								b_unc_B12WMSP1	b_unc_NRPJ	0.634737	0.01
								b_unc_B12WMSP1	b_unc_Rhizobiales	0.606081	0.01
								b_unc_B12WMSP1	b_unc_Solirubrobacterales	0.777402	0
								b_unc_B12WMSP1	b_unc_TK10	0.639258	0.01
								b_unc_B12WMSP1	b_Chthonomonadaceae	0.687518	0
								b_unc_B12WMSP1	b_Conexibacteraceae	0.829747	0
								b_unc_B12WMSP1	b_Coxiellaceae	0.632073	0.01
								b_unc_B12WMSP1	b_FFCH4570	0.864745	0
								b_unc_B12WMSP1	b_Frankiaceae	0.739473	0
								b_unc_B12WMSP1	b_Gemmataceae	0.741987	0
								b_unc_B12WMSP1	b_Isosphaeraceae	0.811	0
								b_unc_B12WMSP1	b_Myxococcaceae	0.851477	0
								b_unc_B12WMSP1	b_Solirubrobacteraceae	0.779762	0
								b_unc_B12WMSP1	b_Syntrophobacteraceae	0.772252	0
								b_unc_B12WMSP1	b_unc_ABS6	0.797044	0
								b_unc_B12WMSP1	b_unc_GAL15	0.764518	0
								b_unc_B12WMSP1	b_unc_JG37AG4	0.850593	0
								b_unc_B12WMSP1	b_unc_ML635J21	0.670763	0
								b_unc_B12WMSP1	b_unc_WPS2	0.683733	0.01
								b_unc_B12WMSP1	n_Enoplea_XX	0.718349	0
								b_unc_Bacillales	b_unc_Chlamydiales	0.699588	0.01
								b_unc_Bacillales	b_Alicyclobacillaceae	0.654123	0.01
								b_unc_Bacillales	b_Bacillaceae	0.675662	0.01
								b_unc_Bacillales	b_Paenibacillaceae	0.844945	0
								b_unc_Bacillales	b_Peptococcaceae	0.781481	0
								b_unc_Bacillales	b_Solibacteraceae	0.667091	0.01
								b_unc_Bacillales	b_unc_Chlamydiia	0.76523	0
								b_unc_Bacillales	b_unc_Mollicutes	0.68607	0.01
								b_unc_Bacillales	p_Colpodidiidae	-0.619784	0.01
								b_unc_Bacillales	p_Euglenales	0.616401	0
								b_unc_Bacillales	p_Radiophryidae	-0.740898	0
								b_unc_Bacillales	p_unc_Chrysophyceae_X	0.633176	0.01
								b_unc_Chlamydiales	b_unc_Rickettsiales	0.663871	0.01
								b_unc_Chlamydiales	b_Alicyclobacillaceae	0.621864	0
								b_unc_Chlamydiales	b_Paenibacillaceae	0.718296	0
								b_unc_Chlamydiales	b_unc_Chlamydiia	0.782392	0
								b_unc_Chlamydiales	b_unc_Gammaproteobacteria	0.700963	0
								b_unc_Chlamydiales	b_unc_Mollicutes	0.676872	0.01
								b_unc_Chlamydiales	a_Insecta	0.64504	0
								b_unc_DS18	b_unc_FAC87	0.650951	0.01
								b_unc_DS18	b_unc_Myxococcales	0.646524	0
								b_unc_DS18	b_Anaeroplasmataceae	0.698374	0.01
								b_unc_DS18	b_Gaiellaceae	0.621976	0.01
								b_unc_DS18	b_Streptomycetaceae	0.65761	0
								b_unc_DS18	b_Thermoactinomycetaceae	0.631668	0
								b_unc_DS18	b_unc_Acidobacteria5	0.652221	0.01
								b_unc_DS18	b_unc_JG37AG4	0.633976	0.01
								b_unc_DS18	p_unc_Haptoria	0.662923	0.01
								b_unc_DS18	a_Arachnida	-0.60804	0
								b_unc_E29	p_Paracercomonadidae	-0.645296	0
								b_unc_Ellin329	b_unc_FAC88	0.729094	0
								b_unc_Ellin329	b_Fimbriimonadaceae	0.695196	0
								b_unc_Ellin329	b_Bdellovibrionaceae	0.712094	0
								b_unc_Ellin329	b_Chthonomonadaceae	0.629023	0.01
								b_unc_Ellin329	b_Solibacteraceae	0.675486	0
								b_unc_Ellin329	b_Syntrophobacteraceae	0.662541	0.01
								b_unc_Ellin329	b_unc_Alphaproteobacteria	0.765717	0
								b_unc_Ellin329	a_Annelida_XX	-0.692073	0.01
								b_unc_Ellin5290	b_unc_Ellin6513	0.684478	0
								b_unc_Ellin5290	b_unc_Elusimicrobiales	0.688564	0
								b_unc_Ellin5290	b_unc_NRPJ	0.749188	0
								b_unc_Ellin5290	b_Chlamydiaceae	0.62913	0
								b_unc_Ellin5290	b_Gemmataceae	0.782083	0
								b_unc_Ellin5290	b_Koribacteraceae	0.761865	0
								b_unc_Ellin5290	b_Ktedonobacteraceae	0.681314	0
								b_unc_Ellin5290	b_Myxococcaceae	0.703988	0
								b_unc_Ellin5290	b_Nitrososphaeraceae	0.676855	0.01
								b_unc_Ellin5290	b_Rhabdochlamydiaceae	0.607716	0.01
								b_unc_Ellin5290	b_Thermogemmatisporaceae	0.74969	0
								b_unc_Ellin5290	b_Thermomonosporaceae	0.702732	0
								b_unc_Ellin5290	b_unc_Acidobacteria5	0.649952	0.01
								b_unc_Ellin5290	b_unc_Gemm1	0.611568	0.01
								b_unc_Ellin5290	b_unc_SJA4	0.723206	0
								b_unc_Ellin5290	b_unc_TM1	0.621446	0.01
								b_unc_Ellin5290	f_Agaricomycetes	0.746462	0
								b_unc_Ellin5290	p_Trinematidae	0.66839	0
								b_unc_Ellin5290	a_Annelida_XX	-0.641293	0.01
								b_unc_Ellin5290	n_Enoplea_XX	0.718973	0
								b_unc_Ellin6067	p_Centroheliozoa_XXX	0.614591	0.01
								b_unc_Ellin6513	b_unc_MLE112	0.653519	0.01
								b_unc_Ellin6513	b_Burkholderiaceae	0.730633	0.01
								b_unc_Ellin6513	b_Gemmataceae	0.77157	0
								b_unc_Ellin6513	b_Koribacteraceae	0.84208	0
								b_unc_Ellin6513	b_Thermogemmatisporaceae	0.751312	0
								b_unc_Ellin6513	b_Thermomonosporaceae	0.74102	0
								b_unc_Ellin6513	b_unc_Gemm1	0.749954	0.01
								b_unc_Ellin6513	b_unc_TM1	0.625797	0
								b_unc_Ellin6513	f_Ascomycota_XX	0.78261	0
								b_unc_Ellin6513	p_Haptoglossales	0.631168	0.01
								b_unc_Ellin6513	p_Trinematidae	0.712419	0
								b_unc_Ellin6513	a_unc_Metazoa	0.613891	0.01
								b_unc_Elusimicrobiales	b_unc_JG30KFAS9	0.723583	0.01
								b_unc_Elusimicrobiales	b_unc_Legionellales	0.70262	0.01
								b_unc_Elusimicrobiales	b_unc_MIZ46	0.680674	0.01
								b_unc_Elusimicrobiales	b_unc_MLE112	0.691591	0.01
								b_unc_Elusimicrobiales	b_unc_Myxococcales	0.869961	0
								b_unc_Elusimicrobiales	b_unc_NRPJ	0.853997	0
								b_unc_Elusimicrobiales	b_unc_Rhizobiales	0.68336	0
								b_unc_Elusimicrobiales	b_Anaeroplasmataceae	0.689161	0
								b_unc_Elusimicrobiales	b_auto67_4W	0.62662	0
								b_unc_Elusimicrobiales	b_Bdellovibrionaceae	0.672377	0
								b_unc_Elusimicrobiales	b_Chthonomonadaceae	0.724824	0.01
								b_unc_Elusimicrobiales	b_Coxiellaceae	0.727762	0.01
								b_unc_Elusimicrobiales	b_FFCH4570	0.773164	0
								b_unc_Elusimicrobiales	b_Frankiaceae	0.761648	0
								b_unc_Elusimicrobiales	b_Gemmataceae	0.83158	0
								b_unc_Elusimicrobiales	b_Koribacteraceae	0.722248	0
								b_unc_Elusimicrobiales	b_mitochondria	0.651744	0.01
								b_unc_Elusimicrobiales	b_Myxococcaceae	0.872269	0
								b_unc_Elusimicrobiales	b_Nitrososphaeraceae	0.660742	0
								b_unc_Elusimicrobiales	b_Parachlamydiaceae	0.742069	0
								b_unc_Elusimicrobiales	b_Syntrophobacteraceae	0.820303	0
								b_unc_Elusimicrobiales	b_Thermogemmatisporaceae	0.799246	0
								b_unc_Elusimicrobiales	b_unc_ABS6	0.753397	0
								b_unc_Elusimicrobiales	b_unc_Acidobacteria5	0.727732	0
								b_unc_Elusimicrobiales	b_unc_BD711	0.753425	0
								b_unc_Elusimicrobiales	b_unc_GAL15	0.676447	0
								b_unc_Elusimicrobiales	b_unc_JG37AG4	0.737313	0.01
								b_unc_Elusimicrobiales	b_unc_ML635J21	0.747207	0.01
								b_unc_Elusimicrobiales	b_unc_SJA4	0.640732	0
								b_unc_Elusimicrobiales	b_unc_TM1	0.774954	0
								b_unc_Elusimicrobiales	b_unc_WPS2	0.654409	0
								b_unc_Elusimicrobiales	f_Agaricomycetes	0.676971	0.01
								b_unc_Elusimicrobiales	f_Ascomycota_XX	0.693359	0.01
								b_unc_Elusimicrobiales	p_Paracercomonadidae	0.664595	0.01
								b_unc_Elusimicrobiales	a_Annelida_XX	-0.720406	0
								b_unc_Elusimicrobiales	n_Enoplea_XX	0.727099	0
								b_unc_FAC87	b_unc_FAC88	0.663666	0
								b_unc_FAC87	b_unc_JHWHS99	0.623091	0.01
								b_unc_FAC87	b_unc_Legionellales	0.768761	0
								b_unc_FAC87	b_unc_Myxococcales	0.726208	0
								b_unc_FAC87	b_unc_NRPJ	0.711434	0
								b_unc_FAC87	b_unc_Solibacterales	0.619295	0.01
								b_unc_FAC87	b_Anaeroplasmataceae	0.867365	0
								b_unc_FAC87	b_Beijerinckiaceae	-0.666336	0.01
								b_unc_FAC87	b_Chthonomonadaceae	0.718134	0
								b_unc_FAC87	b_Coxiellaceae	0.734309	0
								b_unc_FAC87	b_Frankiaceae	0.74731	0
								b_unc_FAC87	b_Ktedonobacteraceae	0.670396	0
								b_unc_FAC87	b_Myxococcaceae	0.727902	0.01
								b_unc_FAC87	b_Parachlamydiaceae	0.768192	0.01
								b_unc_FAC87	b_Syntrophobacteraceae	0.776673	0
								b_unc_FAC87	b_Thermoactinomycetaceae	0.763532	0
								b_unc_FAC87	b_unc_Gemmatimonadetes	0.60958	0.01
								b_unc_FAC87	b_unc_WPS2	0.742497	0
								b_unc_FAC87	p_Arcellinida_X	-0.685504	0.01
								b_unc_FAC87	a_Annelida_XX	-0.639555	0
								b_unc_FAC88	b_unc_JHWHS99	0.616067	0.01
								b_unc_FAC88	b_unc_Legionellales	0.726591	0
								b_unc_FAC88	b_unc_MIZ46	0.795117	0
								b_unc_FAC88	b_unc_MLE112	0.663587	0.01
								b_unc_FAC88	b_unc_Myxococcales	0.651638	0.01
								b_unc_FAC88	b_unc_Solibacterales	0.823421	0
								b_unc_FAC88	b_Chthoniobacteraceae	0.686427	0
								b_unc_FAC88	b_Fimbriimonadaceae	0.611533	0.01
								b_unc_FAC88	b_Bdellovibrionaceae	0.677476	0
								b_unc_FAC88	b_Chthonomonadaceae	0.705621	0
								b_unc_FAC88	b_Coxiellaceae	0.790744	0.01
								b_unc_FAC88	b_Ktedonobacteraceae	0.657854	0.01
								b_unc_FAC88	b_Myxococcaceae	0.642455	0.01
								b_unc_FAC88	b_Parachlamydiaceae	0.864552	0
								b_unc_FAC88	b_Solibacteraceae	0.756472	0
								b_unc_FAC88	b_Thermoactinomycetaceae	0.753777	0
								b_unc_FAC88	b_Thermogemmatisporaceae	0.807329	0
								b_unc_FAC88	b_unc_Acidobacteria5	0.775209	0
								b_unc_FAC88	b_unc_Deltaproteobacteria	0.719912	0
								b_unc_FAC88	b_unc_SJA4	0.837941	0
								b_unc_FAC88	a_Annelida_XX	-0.618697	0.01
								b_unc_FW68	p_Limnofilidae	0.687465	0
								b_unc_iii115	b_unc_TK10	0.728789	0
								b_unc_iii115	b_Coxiellaceae	0.602471	0.01
								b_unc_iii115	b_Desulfobulbaceae	-0.717972	0.01
								b_unc_iii115	b_FFCH4570	0.704271	0.01
								b_unc_iii115	b_Gemmataceae	0.705152	0
								b_unc_iii115	b_Myxococcaceae	0.726892	0
								b_unc_iii115	b_Solirubrobacteraceae	0.800905	0
								b_unc_iii115	b_unc_ABS6	0.732596	0
								b_unc_iii115	b_unc_ML635J21	0.610182	0
								b_unc_iii115	b_unc_TM1	0.677246	0
								b_unc_iii115	f_Taphrinomycetes	0.624456	0
								b_unc_iii115	p_Chlamydomonadales_X	-0.603015	0
								b_unc_iii115	a_Collembola	-0.608021	0.01
								b_unc_iii115	a_Tardigrada_XX	-0.725481	0.01
								b_unc_JG30KFAS9	b_Gemmataceae	0.748489	0
								b_unc_JG30KFAS9	b_Micromonosporaceae	0.703618	0
								b_unc_JG30KFAS9	b_Myxococcaceae	0.702704	0.01
								b_unc_JG30KFAS9	b_Nitrososphaeraceae	0.664083	0.01
								b_unc_JG30KFAS9	b_Sinobacteraceae	0.68094	0.01
								b_unc_JG30KFAS9	b_unc_ML635J21	0.724788	0.01
								b_unc_JG30KFAS9	f_Agaricomycetes	0.732366	0
								b_unc_JG30KFAS9	f_Ascomycota_XX	0.630535	0.01
								b_unc_JG30KFAS9	f_Chytridiomycetes	0.769194	0.01
								b_unc_JG30KFAS9	p_Cercomonadidae	0.668966	0.01
								b_unc_JG30KFAS9	p_Spathidiidae	0.611337	0.01
								b_unc_JG30KFAS9	n_Enoplea_XX	0.654097	0.01
								b_unc_JHWHS99	b_unc_Legionellales	0.621597	0.01
								b_unc_Legionellales	b_unc_MIZ46	0.754862	0
								b_unc_Legionellales	b_unc_MLE112	0.614764	0.01
								b_unc_Legionellales	b_unc_Myxococcales	0.739625	0
								b_unc_Legionellales	b_unc_Solibacterales	0.743616	0
								b_unc_Legionellales	b_Fimbriimonadaceae	0.696915	0.01
								b_unc_Legionellales	b_Anaeroplasmataceae	0.792074	0
								b_unc_Legionellales	b_Bdellovibrionaceae	0.661959	0
								b_unc_Legionellales	b_Chthonomonadaceae	0.753032	0
								b_unc_Legionellales	b_Coxiellaceae	0.832723	0
								b_unc_Legionellales	b_Frankiaceae	0.743098	0
								b_unc_Legionellales	b_Myxococcaceae	0.709299	0.01
								b_unc_Legionellales	b_Parachlamydiaceae	0.774165	0
								b_unc_Legionellales	b_Solibacteraceae	0.821449	0
								b_unc_Legionellales	b_Syntrophobacteraceae	0.851291	0
								b_unc_Legionellales	b_Thermoactinomycetaceae	0.796546	0
								b_unc_Legionellales	b_Thermogemmatisporaceae	0.688858	0
								b_unc_Legionellales	b_unc_WPS2	0.846089	0
								b_unc_MIZ46	b_unc_MLE112	0.633143	0.01
								b_unc_MIZ46	b_unc_Myxococcales	0.657275	0
								b_unc_MIZ46	b_unc_NRPJ	0.744588	0
								b_unc_MIZ46	b_unc_Rickettsiales	0.702366	0
								b_unc_MIZ46	b_unc_Solibacterales	0.889533	0
								b_unc_MIZ46	b_Chthoniobacteraceae	0.818693	0
								b_unc_MIZ46	b_Pedosphaeraceae	0.707109	0
								b_unc_MIZ46	b_auto67_4W	0.647301	0
								b_unc_MIZ46	b_Bdellovibrionaceae	0.804122	0
								b_unc_MIZ46	b_Coxiellaceae	0.89124	0
								b_unc_MIZ46	b_Ellin515	0.707325	0
								b_unc_MIZ46	b_Koribacteraceae	0.787203	0
								b_unc_MIZ46	b_Myxococcaceae	0.710201	0
								b_unc_MIZ46	b_Nitrososphaeraceae	0.601718	0
								b_unc_MIZ46	b_oc28	0.622258	0
								b_unc_MIZ46	b_Parachlamydiaceae	0.876248	0
								b_unc_MIZ46	b_Rhabdochlamydiaceae	0.61121	0
								b_unc_MIZ46	b_Solibacteraceae	0.90389	0
								b_unc_MIZ46	b_Syntrophobacteraceae	0.653635	0.01
								b_unc_MIZ46	b_Thermogemmatisporaceae	0.746407	0
								b_unc_MIZ46	b_unc_Acidobacteria5	0.79187	0
								b_unc_MIZ46	b_unc_Deltaproteobacteria	0.880948	0
								b_unc_MIZ46	b_unc_ML635J21	0.687783	0.01
								b_unc_MIZ46	b_unc_SJA4	0.795033	0
								b_unc_MIZ46	b_unc_TM1	0.682277	0
								b_unc_MIZ46	n_Enoplea_XX	0.697094	0
								b_unc_MLE112	b_unc_Myxococcales	0.64568	0.01
								b_unc_MLE112	b_unc_NRPJ	0.831956	0
								b_unc_MLE112	b_unc_Solibacterales	0.692627	0
								b_unc_MLE112	b_Beijerinckiaceae	-0.62468	0.01
								b_unc_MLE112	b_Bradyrhizobiaceae	-0.601995	0
								b_unc_MLE112	b_Gemmataceae	0.710568	0
								b_unc_MLE112	b_Koribacteraceae	0.799199	0
								b_unc_MLE112	b_Ktedonobacteraceae	0.862774	0
								b_unc_MLE112	b_Parachlamydiaceae	0.802056	0
								b_unc_MLE112	b_Rhabdochlamydiaceae	0.699318	0.01
								b_unc_MLE112	b_Thermogemmatisporaceae	0.885409	0
								b_unc_MLE112	b_unc_Acidobacteria5	0.73472	0
								b_unc_MLE112	b_unc_Gemm1	0.640855	0.01
								b_unc_MLE112	p_Euglyphidae	0.651107	0
								b_unc_MLE112	a_Annelida_XX	-0.620893	0
								b_unc_MND1	f_Entomophthorales	-0.603465	0.01
								b_unc_Myxococcales	b_unc_NRPJ	0.801749	0
								b_unc_Myxococcales	b_unc_Rhizobiales	0.712651	0
								b_unc_Myxococcales	b_unc_Solibacterales	0.663984	0.01
								b_unc_Myxococcales	b_unc_TK10	0.636468	0.01
								b_unc_Myxococcales	b_Fimbriimonadaceae	0.66156	0
								b_unc_Myxococcales	b_Anaeroplasmataceae	0.801724	0
								b_unc_Myxococcales	b_Bdellovibrionaceae	0.713496	0.01
								b_unc_Myxococcales	b_Chthonomonadaceae	0.814742	0
								b_unc_Myxococcales	b_Coxiellaceae	0.737604	0
								b_unc_Myxococcales	b_Desulfobulbaceae	-0.65444	0.01
								b_unc_Myxococcales	b_FFCH4570	0.80255	0
								b_unc_Myxococcales	b_Frankiaceae	0.832233	0
								b_unc_Myxococcales	b_Gaiellaceae	0.700688	0
								b_unc_Myxococcales	b_Gemmataceae	0.734421	0
								b_unc_Myxococcales	b_Ktedonobacteraceae	0.740939	0
								b_unc_Myxococcales	b_Myxococcaceae	0.858324	0
								b_unc_Myxococcales	b_Parachlamydiaceae	0.789953	0
								b_unc_Myxococcales	b_Solirubrobacteraceae	0.62492	0
								b_unc_Myxococcales	b_Syntrophobacteraceae	0.843895	0
								b_unc_Myxococcales	b_Thermoactinomycetaceae	0.695416	0.01
								b_unc_Myxococcales	b_Thermogemmatisporaceae	0.74716	0
								b_unc_Myxococcales	b_unc_ABS6	0.76503	0
								b_unc_Myxococcales	b_unc_Acidobacteria5	0.723688	0
								b_unc_Myxococcales	b_unc_BD711	0.735913	0.01
								b_unc_Myxococcales	b_unc_Gemmatimonadetes	0.653312	0.01
								b_unc_Myxococcales	b_unc_JG37AG4	0.751273	0
								b_unc_Myxococcales	b_unc_SJA4	0.685976	0
								b_unc_Myxococcales	b_unc_TM1	0.685837	0
								b_unc_Myxococcales	b_unc_WPS2	0.685095	0
								b_unc_Myxococcales	a_Annelida_XX	-0.794076	0
								b_unc_Myxococcales	n_Enoplea_XX	0.644301	0
								b_unc_NRPJ	b_unc_Solibacterales	0.7237	0
								b_unc_NRPJ	b_unc_WD2101	0.613143	0.01
								b_unc_NRPJ	b_Pedosphaeraceae	0.63	0.01
								b_unc_NRPJ	b_Anaeroplasmataceae	0.659497	0.01
								b_unc_NRPJ	b_Bdellovibrionaceae	0.643312	0.01
								b_unc_NRPJ	b_Chlamydiaceae	0.636163	0
								b_unc_NRPJ	b_Coxiellaceae	0.74706	0
								b_unc_NRPJ	b_Gemmataceae	0.849112	0
								b_unc_NRPJ	b_Koribacteraceae	0.872667	0
								b_unc_NRPJ	b_Ktedonobacteraceae	0.885032	0
								b_unc_NRPJ	b_mitochondria	0.660843	0
								b_unc_NRPJ	b_Myxococcaceae	0.803567	0
								b_unc_NRPJ	b_Nitrososphaeraceae	0.744129	0
								b_unc_NRPJ	b_oc28	0.690654	0
								b_unc_NRPJ	b_Parachlamydiaceae	0.831981	0
								b_unc_NRPJ	b_Rhabdochlamydiaceae	0.815732	0
								b_unc_NRPJ	b_Syntrophobacteraceae	0.719669	0.01
								b_unc_NRPJ	b_Thermoactinomycetaceae	0.688223	0.01
								b_unc_NRPJ	b_Thermogemmatisporaceae	0.948983	0
								b_unc_NRPJ	b_unc_Acidobacteria5	0.8726	0
								b_unc_NRPJ	b_unc_BD711	0.746083	0
								b_unc_NRPJ	b_unc_Deltaproteobacteria	0.606405	0.01
								b_unc_NRPJ	b_unc_JG37AG4	0.607517	0
								b_unc_NRPJ	b_unc_ML635J21	0.606068	0.01
								b_unc_NRPJ	b_unc_SJA4	0.763871	0
								b_unc_NRPJ	b_unc_TM1	0.831474	0
								b_unc_NRPJ	f_Agaricomycetes	0.731757	0
								b_unc_NRPJ	f_Ascomycota_XX	0.750059	0
								b_unc_NRPJ	p_Paracercomonadidae	0.604868	0.01
								b_unc_NRPJ	p_unc_Haptoria	0.619047	0.01
								b_unc_NRPJ	a_Annelida_XX	-0.754	0.01
								b_unc_NRPJ	n_Enoplea_XX	0.770262	0
								b_unc_OPB54	b_AKIW659	0.759487	0.01
								b_unc_OPB54	b_Bacillaceae	0.696402	0
								b_unc_OPB54	b_Clostridiaceae	0.858311	0
								b_unc_OPB54	b_Dehalobacteriaceae	0.603975	0.01
								b_unc_OPB54	b_Lachnospiraceae	0.667449	0.01
								b_unc_OPB54	b_Paenibacillaceae	0.819675	0
								b_unc_OPB54	b_Peptococcaceae	0.747477	0
								b_unc_OPB54	b_Ruminococcaceae	0.89439	0
								b_unc_OPB54	b_Veillonellaceae	0.871986	0
								b_unc_OPB54	b_unc_Chlamydiia	0.676215	0.01
								b_unc_OPB54	b_unc_Anaerolineae	0.77728	0
								b_unc_OPB54	p_NovelGran5	-0.661186	0
								b_unc_OPB54	p_unc_FilosaSarcomonadea	0.622512	0
								b_unc_OPB54	p_unc_Bursariomorphida	-0.643965	0.01
								b_unc_OPB54	a_Insecta	0.680118	0.01
								b_unc_Rhizobiales	b_unc_Streptophyta	0.613856	0
								b_unc_Rhizobiales	b_Pedosphaeraceae	0.622867	0
								b_unc_Rhizobiales	b_Bdellovibrionaceae	0.653466	0.01
								b_unc_Rhizobiales	b_Gemmataceae	0.761916	0
								b_unc_Rhizobiales	b_Ktedonobacteraceae	0.691681	0
								b_unc_Rhizobiales	b_mitochondria	0.737346	0
								b_unc_Rhizobiales	b_Nitrososphaeraceae	0.750243	0
								b_unc_Rhizobiales	b_unc_ABS6	0.636759	0.01
								b_unc_Rhizobiales	b_unc_BD711	0.631729	0.01
								b_unc_Rhizobiales	f_Agaricomycetes	0.783993	0.01
								b_unc_Rhizobiales	p_Trinematidae	0.639672	0.01
								b_unc_Rhizobiales	a_Catenulida	0.708017	0
								b_unc_Rhizobiales	n_Enoplea_XX	0.655215	0
								b_unc_Rickettsiales	b_unc_Solibacterales	0.792119	0
								b_unc_Rickettsiales	b_Chthoniobacteraceae	0.712438	0
								b_unc_Rickettsiales	b_Alicyclobacillaceae	0.730054	0
								b_unc_Rickettsiales	b_Bacillaceae	0.615614	0
								b_unc_Rickettsiales	b_Ellin515	0.762299	0
								b_unc_Rickettsiales	b_Paenibacillaceae	0.670871	0.01
								b_unc_Rickettsiales	b_Parachlamydiaceae	0.711735	0.01
								b_unc_Rickettsiales	b_Pseudonocardiaceae	-0.656257	0.01
								b_unc_Rickettsiales	b_Solibacteraceae	0.640167	0
								b_unc_Rickettsiales	b_Thermoactinomycetaceae	0.812305	0
								b_unc_Rickettsiales	b_unc_Acidobacteria5	0.840018	0
								b_unc_Rickettsiales	b_unc_Mollicutes	0.751387	0
								b_unc_Solibacterales	b_unc_Sphingobacteriales	0.707285	0
								b_unc_Solibacterales	b_Chthoniobacteraceae	0.875292	0
								b_unc_Solibacterales	b_Alicyclobacillaceae	0.672994	0.01
								b_unc_Solibacterales	b_Anaeroplasmataceae	0.662724	0
								b_unc_Solibacterales	b_Chthonomonadaceae	0.652563	0
								b_unc_Solibacterales	b_Coxiellaceae	0.915979	0
								b_unc_Solibacterales	b_Ellin515	0.726599	0
								b_unc_Solibacterales	b_Gaiellaceae	0.667686	0.01
								b_unc_Solibacterales	b_Koribacteraceae	0.767296	0
								b_unc_Solibacterales	b_Ktedonobacteraceae	0.660633	0.01
								b_unc_Solibacterales	b_Parachlamydiaceae	0.893568	0
								b_unc_Solibacterales	b_Planctomycetaceae	0.616643	0
								b_unc_Solibacterales	b_Pseudonocardiaceae	-0.758663	0
								b_unc_Solibacterales	b_Rhabdochlamydiaceae	0.710187	0
								b_unc_Solibacterales	b_Solibacteraceae	0.843144	0
								b_unc_Solibacterales	b_Syntrophobacteraceae	0.653717	0.01
								b_unc_Solibacterales	b_Thermoactinomycetaceae	0.842932	0
								b_unc_Solibacterales	b_Thermogemmatisporaceae	0.78004	0
								b_unc_Solibacterales	b_unc_Acidobacteria5	0.887818	0
								b_unc_Solibacterales	b_unc_Deltaproteobacteria	0.832401	0
								b_unc_Solibacterales	b_unc_SJA4	0.791464	0
								b_unc_Solibacterales	p_Colpodellidae_X	-0.622813	0.01
								b_unc_Solibacterales	p_Radiophryidae	-0.682224	0
								b_unc_Solirubrobacterales	b_Alcaligenaceae	0.636193	0
								b_unc_Solirubrobacterales	b_Conexibacteraceae	0.943948	0
								b_unc_Solirubrobacterales	b_FFCH4570	0.805531	0
								b_unc_Solirubrobacterales	b_Hyphomicrobiaceae	0.780225	0
								b_unc_Solirubrobacterales	b_Patulibacteraceae	0.638807	0
								b_unc_Solirubrobacterales	b_Sinobacteraceae	0.681649	0.01
								b_unc_Solirubrobacterales	b_Solirubrobacteraceae	0.637016	0
								b_unc_Solirubrobacterales	b_Streptomycetaceae	0.640773	0.01
								b_unc_Solirubrobacterales	b_unc_ABS6	0.8253	0
								b_unc_Solirubrobacterales	b_unc_JG37AG4	0.851975	0
								b_unc_Solirubrobacterales	f_Taphrinomycetes	0.702617	0
								b_unc_Solirubrobacterales	n_Ditylenchus	0.676252	0.01
								b_unc_Sphingobacteriales	b_Chthoniobacteraceae	0.778824	0
								b_unc_Sphingobacteriales	b_Gaiellaceae	0.641355	0.01
								b_unc_Sphingobacteriales	b_Legionellaceae	0.690912	0.01
								b_unc_Sphingobacteriales	b_Pseudonocardiaceae	-0.817639	0
								b_unc_Sphingobacteriales	b_Sphingobacteriaceae	0.617671	0.01
								b_unc_Sphingobacteriales	p_Vahlkampfiidae	-0.651765	0
								b_unc_Spirobacillales	b_Chthoniobacteraceae	0.632626	0.01
								b_unc_Streptophyta	b_Chlamydiaceae	0.73831	0
								b_unc_Streptophyta	b_Ktedonobacteraceae	0.768354	0.01
								b_unc_Streptophyta	b_Nitrososphaeraceae	0.63564	0.01
								b_unc_Streptophyta	b_oc28	0.637804	0
								b_unc_Streptophyta	pl_unc_Embryophyceae	0.608765	0.01
								b_unc_Streptophyta	n_Enoplea_XX	0.627815	0
								b_unc_TK10	b_Chthonomonadaceae	0.64385	0.01
								b_unc_TK10	b_Desulfobacteraceae	-0.604266	0
								b_unc_TK10	b_FFCH4570	0.708805	0
								b_unc_TK10	b_Solirubrobacteraceae	0.653131	0
								b_unc_WD2101	b_auto67_4W	0.626302	0.01
								b_unc_WD2101	pl_Zea	0.623842	0.01
								b_unc_WD2101	n_Enoplea_XX	0.761878	0
								b_unc_YLA114	p_Radiophryidae	0.605093	0
								b_Chthoniobacteraceae	b_Pedosphaeraceae	0.646481	0.01
								b_Chthoniobacteraceae	b_Coxiellaceae	0.688565	0.01
								b_Chthoniobacteraceae	b_Ellin515	0.769436	0
								b_Chthoniobacteraceae	b_Gaiellaceae	0.675055	0.01
								b_Chthoniobacteraceae	b_Koribacteraceae	0.68544	0.01
								b_Chthoniobacteraceae	b_Legionellaceae	0.635771	0.01
								b_Chthoniobacteraceae	b_Parachlamydiaceae	0.724606	0.01
								b_Chthoniobacteraceae	b_Planctomycetaceae	0.640136	0
								b_Chthoniobacteraceae	b_Pseudonocardiaceae	-0.728104	0
								b_Chthoniobacteraceae	b_Rhabdochlamydiaceae	0.604901	0.01
								b_Chthoniobacteraceae	b_Solibacteraceae	0.726102	0
								b_Chthoniobacteraceae	b_unc_Acidobacteria5	0.768355	0
								b_Chthoniobacteraceae	b_unc_Chlorobi	0.660634	0.01
								b_Chthoniobacteraceae	b_unc_Deltaproteobacteria	0.822839	0
								b_Chthoniobacteraceae	b_unc_SJA4	0.714116	0.01
								b_Chthoniobacteraceae	p_Prostomatea1_X	-0.684093	0.01
								b_Chthoniobacteraceae	p_Radiophryidae	-0.69556	0
								b_Fimbriimonadaceae	b_Anaeroplasmataceae	0.638434	0.01
								b_Fimbriimonadaceae	b_Chthonomonadaceae	0.691941	0.01
								b_Fimbriimonadaceae	b_Parachlamydiaceae	0.627523	0
								b_Fimbriimonadaceae	b_Solibacteraceae	0.730106	0
								b_Fimbriimonadaceae	b_Syntrophobacteraceae	0.687327	0
								b_Fimbriimonadaceae	b_unc_Alphaproteobacteria	0.692256	0
								b_Fimbriimonadaceae	b_unc_WPS2	0.720696	0.01
								b_Fimbriimonadaceae	p_Trachelophyllidae	0.666822	0.01
								b_Kouleothrixaceae	b_Veillonellaceae	-0.602691	0.01
								b_Kouleothrixaceae	n_Alaimus	0.638198	0.01
								b_Pedosphaeraceae	b_Nitrososphaeraceae	0.853713	0
								b_Pedosphaeraceae	b_Parachlamydiaceae	0.633651	0
								b_Pedosphaeraceae	b_Solibacteraceae	0.708568	0
								b_Pedosphaeraceae	b_Thermogemmatisporaceae	0.62529	0
								b_Pedosphaeraceae	f_Agaricomycetes	0.676229	0.01
								b_Pedosphaeraceae	f_unc_Ascomycota	0.799633	0
								b_Pedosphaeraceae	p_Cercomonadidae	0.752213	0
								b_Pedosphaeraceae	p_Limnofilidae	0.77359	0
								b_Pedosphaeraceae	p_Spathidiidae	0.642053	0.01
								b_Thermodesulfovibrionaceae	b_Ellin515	-0.665029	0.01
								b_Thermodesulfovibrionaceae	b_Pelobacteraceae	0.674172	0
								b_Thermodesulfovibrionaceae	p_Paracercomonadidae	-0.678788	0
								b_Thermodesulfovibrionaceae	a_Arachnida	0.642317	0.01
								b_Acetobacteraceae	b_Conexibacteraceae	0.668655	0
								b_Acetobacteraceae	b_Sphingomonadaceae	0.807208	0.01
								b_Acetobacteraceae	b_unc_WPS2	0.607695	0.01
								b_Acetobacteraceae	f_unc_Fungi	0.701155	0
								b_Acetobacteraceae	p_Chrysophyceae_CladeE	0.61448	0.01
								b_Acetobacteraceae	p_Dinophyceae_XX	0.715656	0
								b_Acetobacteraceae	p_Echinamoebidae	0.732931	0
								b_Acetobacteraceae	p_Oxytrichidae	0.73961	0
								b_Acetobacteraceae	p_Rhogostomalineage	0.622682	0.01
								b_Acetobacteraceae	n_Longidorus	0.687944	0.01
								b_Acidobacteriaceae	b_Oxalobacteraceae	0.718153	0
								b_Acidobacteriaceae	f_Lecanoromycetes	0.652868	0
								b_Acidobacteriaceae	p_Colpodidiidae	-0.72977	0
								b_Actinopolysporaceae	b_Solirubrobacteraceae	0.642914	0.01
								b_Actinopolysporaceae	f_Taphrinomycetes	0.736165	0
								b_Actinospicaceae	b_Legionellaceae	-0.628025	0
								b_Actinosynnemataceae	p_Leptophryidae	-0.637847	0.01
								b_Actinosynnemataceae	n_Enoplea_XX	0.696736	0.01
								b_AKIW659	b_Clostridiaceae	0.676845	0.01
								b_AKIW659	b_Ruminococcaceae	0.849628	0
								b_AKIW659	b_Veillonellaceae	0.832585	0
								b_AKIW659	b_unc_Anaerolineae	0.753395	0
								b_AKIW659	f_Glomeromycotina_X	0.699506	0
								b_AKIW659	p_Oxytrichidae	-0.625787	0.01
								b_Alcaligenaceae	b_Chitinophagaceae	-0.664	0
								b_Alcaligenaceae	b_Sinobacteraceae	0.652234	0.01
								b_Alcaligenaceae	b_unc_JG37AG4	0.675779	0
								b_Alcaligenaceae	p_Nyctotheridae	0.629661	0.01
								b_Alcaligenaceae	p_Vahlkampfiidae	0.731157	0
								b_Alcaligenaceae	a_unc_Metazoa	0.672245	0
								b_Alcaligenaceae	n_Enoplea_X	0.614655	0.01
								b_Alicyclobacillaceae	b_Ellin515	0.712246	0
								b_Alicyclobacillaceae	b_Koribacteraceae	0.706037	0.01
								b_Alicyclobacillaceae	b_unc_Acidobacteria5	0.625116	0
								b_Alicyclobacillaceae	b_unc_Chlamydiia	0.680338	0.01
								b_Alicyclobacillaceae	b_unc_Mollicutes	0.676149	0.01
								b_Alicyclobacillaceae	p_Radiophryidae	-0.755717	0.01
								b_Anaeroplasmataceae	b_Chthonomonadaceae	0.679531	0
								b_Anaeroplasmataceae	b_Coxiellaceae	0.707473	0.01
								b_Anaeroplasmataceae	b_Frankiaceae	0.732314	0
								b_Anaeroplasmataceae	b_Ktedonobacteraceae	0.705833	0.01
								b_Anaeroplasmataceae	b_Myxococcaceae	0.696865	0
								b_Anaeroplasmataceae	b_Parachlamydiaceae	0.689173	0
								b_Anaeroplasmataceae	b_Syntrophobacteraceae	0.838689	0
								b_Anaeroplasmataceae	b_Thermoactinomycetaceae	0.721038	0.01
								b_Anaeroplasmataceae	b_Thermogemmatisporaceae	0.649262	0
								b_Anaeroplasmataceae	b_unc_Acidobacteria5	0.670753	0.01
								b_Anaeroplasmataceae	b_unc_Alphaproteobacteria	0.689291	0.01
								b_Anaeroplasmataceae	b_unc_WPS2	0.717674	0
								b_auto67_4W	b_Bdellovibrionaceae	0.706694	0.01
								b_auto67_4W	b_Solibacteraceae	0.804645	0
								b_auto67_4W	b_unc_ML635J21	0.624107	0
								b_auto67_4W	p_Paracercomonadidae	0.634874	0.01
								b_Bacillaceae	b_Clostridiaceae	0.664877	0.01
								b_Bacillaceae	b_Mycobacteriaceae	-0.794404	0
								b_Bacillaceae	b_Paenibacillaceae	0.90773	0
								b_Bacillaceae	b_Planococcaceae	0.799268	0
								b_Bacillaceae	b_unc_Chlamydiia	0.656353	0.01
								b_Bacillaceae	b_unc_Mollicutes	0.643406	0.01
								b_Bacillaceae	p_FilosaSarcomonadea_XX	0.713377	0
								b_Bacillaceae	p_Litonotidae	-0.740745	0.01
								b_Bacillaceae	p_unc_Ciliophora	0.644462	0.01
								b_Bacillaceae	p_unc_FilosaSarcomonadea	0.665991	0
								b_Bacillaceae	p_unc_Haptoria	0.757802	0
								b_Bacillaceae	a_Insecta	0.743326	0
								b_Bdellovibrionaceae	b_Coxiellaceae	0.727453	0
								b_Bdellovibrionaceae	b_Frankiaceae	0.692928	0
								b_Bdellovibrionaceae	b_Gaiellaceae	0.799057	0
								b_Bdellovibrionaceae	b_Myxococcaceae	0.675143	0.01
								b_Bdellovibrionaceae	b_oc28	0.622506	0.01
								b_Bdellovibrionaceae	b_Parachlamydiaceae	0.766285	0.01
								b_Bdellovibrionaceae	b_Solibacteraceae	0.816054	0
								b_Bdellovibrionaceae	b_Thermoactinomycetaceae	0.644072	0.01
								b_Bdellovibrionaceae	b_Thermogemmatisporaceae	0.605594	0.01
								b_Bdellovibrionaceae	b_unc_Acidobacteria5	0.740211	0
								b_Bdellovibrionaceae	b_unc_Alphaproteobacteria	0.621254	0.01
								b_Bdellovibrionaceae	b_unc_Deltaproteobacteria	0.602844	0.01
								b_Bdellovibrionaceae	b_unc_SJA4	0.707334	0
								b_Bdellovibrionaceae	b_unc_TM1	0.601468	0
								b_Bdellovibrionaceae	p_Paracercomonadidae	0.610421	0
								b_Bdellovibrionaceae	a_Annelida_XX	-0.609565	0.01
								b_Beijerinckiaceae	b_Bradyrhizobiaceae	0.719722	0
								b_Beijerinckiaceae	b_Ktedonobacteraceae	-0.757711	0.01
								b_Beijerinckiaceae	b_oc28	-0.724535	0
								b_Beijerinckiaceae	b_unc_GAL15	-0.609084	0
								b_Beijerinckiaceae	b_unc_Gemmatimonadetes	-0.709019	0.01
								b_Beijerinckiaceae	b_unc_SM2F11	-0.663464	0
								b_Beijerinckiaceae	p_Glissomonadida_X	0.670888	0.01
								b_Beijerinckiaceae	p_Peronosporales	0.706667	0
								b_Beijerinckiaceae	p_Platyophryidae	0.832256	0
								b_Beijerinckiaceae	p_Thaumatomonadidae	0.654138	0
								b_Beijerinckiaceae	p_unc_Platyophryida	0.63949	0.01
								b_Beijerinckiaceae	pl_unc_Embryophyceae	-0.719738	0
								b_Beijerinckiaceae	a_Annelida_XX	0.756282	0
								b_Beijerinckiaceae	n_Alaimus	-0.713432	0
								b_Bradyrhizobiaceae	b_Hyphomicrobiaceae	0.640996	0.01
								b_Bradyrhizobiaceae	b_Ktedonobacteraceae	-0.660318	0
								b_Bradyrhizobiaceae	b_Methylocystaceae	0.690235	0
								b_Bradyrhizobiaceae	b_Rhodospirillaceae	0.717176	0.01
								b_Bradyrhizobiaceae	f_Agaricomycotina_X	0.638079	0.01
								b_Bradyrhizobiaceae	f_Taphrinomycetes	0.645442	0.01
								b_Bradyrhizobiaceae	n_Alaimus	-0.629246	0.01
								b_Burkholderiaceae	b_Gemmataceae	0.602936	0
								b_Burkholderiaceae	b_Nocardiaceae	0.605093	0.01
								b_Burkholderiaceae	p_Trinematidae	0.821012	0
								b_Burkholderiaceae	a_Collembola	-0.633411	0
								b_Caulobacteraceae	b_Frankiaceae	0.619595	0
								b_Caulobacteraceae	b_Hyphomicrobiaceae	0.665344	0
								b_Caulobacteraceae	p_Petalomonadales	0.603484	0
								b_Caulobacteraceae	p_Pseudokeronopsidae	-0.61492	0
								b_Chitinophagaceae	b_Oxalobacteraceae	0.704979	0.01
								b_Chitinophagaceae	b_Patulibacteraceae	-0.633334	0
								b_Chitinophagaceae	b_Streptomycetaceae	-0.646309	0.01
								b_Chitinophagaceae	p_Colpodidiidae	-0.618013	0.01
								b_Chlamydiaceae	b_Ktedonobacteraceae	0.710403	0
								b_Chlamydiaceae	b_mitochondria	0.674465	0
								b_Chlamydiaceae	b_Myxococcaceae	0.607347	0
								b_Chlamydiaceae	b_Nitrososphaeraceae	0.671531	0
								b_Chlamydiaceae	b_oc28	0.641388	0
								b_Chlamydiaceae	n_Enoplea_XX	0.833114	0
								b_Chthonomonadaceae	b_Coxiellaceae	0.718645	0
								b_Chthonomonadaceae	b_Frankiaceae	0.726475	0
								b_Chthonomonadaceae	b_Myxococcaceae	0.723462	0
								b_Chthonomonadaceae	b_Parachlamydiaceae	0.707158	0
								b_Chthonomonadaceae	b_Syntrophobacteraceae	0.828107	0
								b_Chthonomonadaceae	b_Thermoactinomycetaceae	0.73022	0
								b_Chthonomonadaceae	b_Thermogemmatisporaceae	0.655244	0.01
								b_Chthonomonadaceae	b_unc_SJA4	0.674141	0.01
								b_Chthonomonadaceae	b_unc_WPS2	0.778566	0
								b_Clostridiaceae	b_Paenibacillaceae	0.76886	0
								b_Clostridiaceae	b_Peptococcaceae	0.842942	0
								b_Clostridiaceae	b_Ruminococcaceae	0.895319	0
								b_Clostridiaceae	b_Veillonellaceae	0.842342	0
								b_Clostridiaceae	p_Euglenales	0.683162	0
								b_Clostridiaceae	p_FilosaSarcomonadea_XX	0.613792	0.01
								b_Clostridiaceae	p_Litonotidae	-0.667184	0
								b_Conexibacteraceae	b_FFCH4570	0.779895	0.01
								b_Conexibacteraceae	b_Hyphomicrobiaceae	0.748811	0
								b_Conexibacteraceae	b_Isosphaeraceae	0.740299	0
								b_Conexibacteraceae	b_Methylocystaceae	0.608128	0.01
								b_Conexibacteraceae	b_Patulibacteraceae	0.657502	0.01
								b_Conexibacteraceae	b_unc_ABS6	0.767749	0
								b_Conexibacteraceae	b_unc_GAL15	0.642897	0.01
								b_Conexibacteraceae	b_unc_JG37AG4	0.824567	0
								b_Conexibacteraceae	n_Ditylenchus	0.700072	0.01
								b_Coxiellaceae	b_Ellin515	0.651117	0.01
								b_Coxiellaceae	b_FFCH4570	0.611903	0
								b_Coxiellaceae	b_Frankiaceae	0.738203	0.01
								b_Coxiellaceae	b_Koribacteraceae	0.738947	0.01
								b_Coxiellaceae	b_Ktedonobacteraceae	0.642683	0.01
								b_Coxiellaceae	b_Myxococcaceae	0.785734	0
								b_Coxiellaceae	b_Parachlamydiaceae	0.889238	0
								b_Coxiellaceae	b_Solibacteraceae	0.801008	0
								b_Coxiellaceae	b_Syntrophobacteraceae	0.728697	0.01
								b_Coxiellaceae	b_Thermoactinomycetaceae	0.835625	0
								b_Coxiellaceae	b_Thermogemmatisporaceae	0.770016	0
								b_Coxiellaceae	b_unc_Acidobacteria5	0.826596	0
								b_Coxiellaceae	b_unc_Deltaproteobacteria	0.781078	0
								b_Coxiellaceae	b_unc_ML635J21	0.627744	0
								b_Coxiellaceae	b_unc_SJA4	0.757578	0.01
								b_Coxiellaceae	b_unc_TM1	0.685427	0
								b_Coxiellaceae	b_unc_WPS2	0.660051	0.01
								b_Coxiellaceae	n_Enoplea_XX	0.625866	0
								b_Cytophagaceae	p_Chlamydomonadales_X	0.666086	0.01
								b_Cytophagaceae	p_unc_Variosea_X	0.617988	0
								b_Dehalobacteriaceae	b_Methanocellaceae	0.67934	0
								b_Dehalobacteriaceae	b_Peptococcaceae	0.684074	0
								b_Dehalobacteriaceae	b_Veillonellaceae	0.665465	0.01
								b_Desulfobulbaceae	b_Gemmataceae	-0.644711	0.01
								b_Desulfobulbaceae	b_Myxococcaceae	-0.645348	0
								b_Desulfobulbaceae	b_Solirubrobacteraceae	-0.765514	0
								b_Desulfobulbaceae	b_Syntrophobacteraceae	-0.604411	0
								b_Desulfobulbaceae	b_unc_ABS6	-0.802223	0
								b_Desulfobulbaceae	b_unc_JG37AG4	-0.642764	0.01
								b_Desulfobulbaceae	b_unc_TM1	-0.622333	0.01
								b_Desulfobulbaceae	a_Tardigrada_XX	0.681437	0
								b_EB1017	p_Bodonidae	-0.668366	0
								b_Ellin515	b_Gaiellaceae	0.691553	0
								b_Ellin515	b_Koribacteraceae	0.746124	0
								b_Ellin515	b_Legionellaceae	0.634889	0
								b_Ellin515	b_Solibacteraceae	0.629991	0
								b_Ellin515	b_unc_Acidobacteria5	0.788773	0
								b_Ellin515	b_unc_Deltaproteobacteria	0.660997	0
								b_Ellin515	b_unc_TM1	0.815335	0
								b_Ellin515	p_Chrysophyceae_CladeC	-0.757949	0
								b_Ellin515	p_Paracercomonadidae	0.787415	0
								b_Ellin515	p_unc_FilosaSarcomonadea	0.698438	0
								b_Ellin515	a_Arachnida	-0.638327	0.01
								b_FFCH4570	b_Frankiaceae	0.766406	0
								b_FFCH4570	b_Haliangiaceae	0.610505	0.01
								b_FFCH4570	b_Myxococcaceae	0.805051	0
								b_FFCH4570	b_Solirubrobacteraceae	0.77008	0
								b_FFCH4570	b_Streptomycetaceae	0.673631	0.01
								b_FFCH4570	b_Syntrophobacteraceae	0.659922	0.01
								b_FFCH4570	b_unc_ABS6	0.844286	0
								b_FFCH4570	b_unc_GAL15	0.653321	0
								b_FFCH4570	b_unc_JG37AG4	0.866078	0
								b_FFCH4570	b_unc_ML635J21	0.640901	0.01
								b_FFCH4570	p_Bodonidae	-0.655528	0
								b_FFCH4570	p_Paracercomonadidae	0.668752	0
								b_FFCH4570	a_Tardigrada_XX	-0.741963	0
								b_FFCH4570	n_Enoplea_XX	0.628316	0.01
								b_Frankiaceae	b_Gaiellaceae	0.607841	0
								b_Frankiaceae	b_Myxococcaceae	0.77099	0
								b_Frankiaceae	b_Parachlamydiaceae	0.629783	0.01
								b_Frankiaceae	b_Syntrophobacteraceae	0.778224	0
								b_Frankiaceae	b_Thermoactinomycetaceae	0.702584	0
								b_Frankiaceae	b_unc_ABS6	0.662616	0.01
								b_Frankiaceae	b_unc_WPS2	0.664802	0.01
								b_Frankiaceae	pl_Rheum	-0.603887	0.01
								b_Gaiellaceae	b_Haliangiaceae	0.667732	0
								b_Gaiellaceae	b_Legionellaceae	0.744528	0
								b_Gaiellaceae	b_oc28	0.674454	0
								b_Gaiellaceae	b_Parachlamydiaceae	0.612072	0
								b_Gaiellaceae	b_Pelobacteraceae	-0.639227	0
								b_Gaiellaceae	b_Pseudonocardiaceae	-0.686481	0
								b_Gaiellaceae	b_Thermoactinomycetaceae	0.643475	0.01
								b_Gaiellaceae	b_unc_Acidobacteria5	0.795401	0
								b_Gaiellaceae	b_unc_BD711	0.61456	0.01
								b_Gaiellaceae	b_unc_SBRH58	0.631737	0.01
								b_Gaiellaceae	b_unc_SJA4	0.640345	0.01
								b_Gaiellaceae	b_unc_TM1	0.625207	0
								b_Gaiellaceae	p_Paracercomonadidae	0.668626	0.01
								b_Gaiellaceae	pl_Eucalyptus	-0.679557	0
								b_Gaiellaceae	a_Arachnida	-0.852964	0
								b_Gaiellaceae	n_Helicotylenchus	-0.716554	0.01
								b_Gemmataceae	b_Koribacteraceae	0.80551	0
								b_Gemmataceae	b_Ktedonobacteraceae	0.735286	0
								b_Gemmataceae	b_mitochondria	0.695005	0
								b_Gemmataceae	b_Myxococcaceae	0.757302	0
								b_Gemmataceae	b_Nitrososphaeraceae	0.716839	0.01
								b_Gemmataceae	b_Parachlamydiaceae	0.649145	0
								b_Gemmataceae	b_Sinobacteraceae	0.656052	0.01
								b_Gemmataceae	b_Solirubrobacteraceae	0.613282	0
								b_Gemmataceae	b_Thermogemmatisporaceae	0.83133	0
								b_Gemmataceae	b_Thermomonosporaceae	0.729577	0
								b_Gemmataceae	b_unc_Acidobacteria5	0.644068	0.01
								b_Gemmataceae	b_unc_BD711	0.72931	0
								b_Gemmataceae	b_unc_JG37AG4	0.680203	0.01
								b_Gemmataceae	b_unc_ML635J21	0.679261	0.01
								b_Gemmataceae	b_unc_SJA4	0.679302	0.01
								b_Gemmataceae	b_unc_TM1	0.717232	0.01
								b_Gemmataceae	f_Agaricomycetes	0.809244	0
								b_Gemmataceae	f_Ascomycota_XX	0.849572	0
								b_Gemmataceae	p_Cercomonadidae	0.643291	0.01
								b_Gemmataceae	p_Euglyphidae	0.672683	0
								b_Gemmataceae	p_Haptoglossales	0.679781	0
								b_Gemmataceae	p_Paracercomonadidae	0.603654	0.01
								b_Gemmataceae	p_Spathidiidae	0.628841	0.01
								b_Gemmataceae	p_Trinematidae	0.818595	0
								b_Gemmataceae	a_Annelida_XX	-0.672737	0
								b_Gemmataceae	n_Enoplea_XX	0.610431	0
								b_Haliangiaceae	p_Bodonidae	-0.606357	0.01
								b_Haliangiaceae	n_Chromadorea_X	-0.649205	0
								b_Haliangiaceae	n_Enoplea_XX	0.665561	0
								b_Hyphomicrobiaceae	b_Methylocystaceae	0.851315	0
								b_Hyphomicrobiaceae	b_Mycobacteriaceae	0.678272	0.01
								b_Hyphomicrobiaceae	b_Rhodospirillaceae	0.771432	0.01
								b_Hyphomicrobiaceae	b_Sinobacteraceae	0.777957	0
								b_Hyphomicrobiaceae	b_unc_ABS6	0.773932	0
								b_Hyphomicrobiaceae	f_Taphrinomycetes	0.68867	0
								b_Isosphaeraceae	b_Mycobacteriaceae	0.776598	0
								b_Isosphaeraceae	b_Planococcaceae	-0.751271	0
								b_Isosphaeraceae	b_Solirubrobacteraceae	0.648998	0
								b_Isosphaeraceae	b_Sphingomonadaceae	0.623288	0
								b_Isosphaeraceae	b_unc_ABS6	0.638956	0.01
								b_Isosphaeraceae	b_unc_JG37AG4	0.702693	0
								b_Isosphaeraceae	b_unc_WPS2	0.632719	0
								b_Isosphaeraceae	p_Litonotidae	0.799075	0
								b_Isosphaeraceae	p_unc_Ciliophora	-0.603467	0
								b_Isosphaeraceae	a_Insecta	-0.749151	0
								b_Koribacteraceae	b_Ktedonobacteraceae	0.755054	0
								b_Koribacteraceae	b_Myxococcaceae	0.69882	0.01
								b_Koribacteraceae	b_oc28	0.665657	0.01
								b_Koribacteraceae	b_Parachlamydiaceae	0.798199	0
								b_Koribacteraceae	b_Rhabdochlamydiaceae	0.77024	0
								b_Koribacteraceae	b_Thermoactinomycetaceae	0.625599	0.01
								b_Koribacteraceae	b_Thermogemmatisporaceae	0.916389	0
								b_Koribacteraceae	b_unc_Acidobacteria5	0.848228	0
								b_Koribacteraceae	b_unc_Deltaproteobacteria	0.739697	0.01
								b_Koribacteraceae	b_unc_Gemm1	0.687793	0.01
								b_Koribacteraceae	b_unc_SJA4	0.76455	0
								b_Koribacteraceae	b_unc_TM1	0.78812	0
								b_Koribacteraceae	f_Ascomycota_XX	0.679659	0
								b_Koribacteraceae	n_Enoplea_XX	0.641681	0.01
								b_Ktedonobacteraceae	b_mitochondria	0.781089	0
								b_Ktedonobacteraceae	b_Myxococcaceae	0.702287	0.01
								b_Ktedonobacteraceae	b_Nitrososphaeraceae	0.814927	0
								b_Ktedonobacteraceae	b_oc28	0.702749	0.01
								b_Ktedonobacteraceae	b_Parachlamydiaceae	0.85866	0
								b_Ktedonobacteraceae	b_Rhabdochlamydiaceae	0.789826	0
								b_Ktedonobacteraceae	b_Syntrophobacteraceae	0.67855	0.01
								b_Ktedonobacteraceae	b_Thermogemmatisporaceae	0.869501	0
								b_Ktedonobacteraceae	b_unc_Acidobacteria5	0.743931	0
								b_Ktedonobacteraceae	b_unc_GAL15	0.668096	0
								b_Ktedonobacteraceae	b_unc_Gemmatimonadetes	0.67015	0
								b_Ktedonobacteraceae	b_unc_SJA4	0.707751	0
								b_Ktedonobacteraceae	b_unc_SM2F11	0.68999	0
								b_Ktedonobacteraceae	f_Agaricomycetes	0.695438	0
								b_Ktedonobacteraceae	f_Ascomycota_XX	0.708753	0.01
								b_Ktedonobacteraceae	a_Annelida_XX	-0.778863	0
								b_Ktedonobacteraceae	n_Enoplea_XX	0.786283	0
								b_Lachnospiraceae	b_Ruminococcaceae	0.624848	0.01
								b_Lachnospiraceae	p_Bursariidae	0.661283	0
								b_Lachnospiraceae	p_unc_Chrysophyceae_X	0.667517	0
								b_Lachnospiraceae	a_Insecta	0.63007	0.01
								b_Legionellaceae	b_Pelobacteraceae	-0.619386	0.01
								b_Legionellaceae	f_Leotiomycetes	-0.676894	0.01
								b_Legionellaceae	a_Arachnida	-0.777407	0
								b_Methanocellaceae	b_Ruminococcaceae	0.679387	0
								b_Methanocellaceae	b_Veillonellaceae	0.706483	0
								b_Methylocystaceae	b_Mycobacteriaceae	0.790627	0
								b_Methylocystaceae	b_Rhodospirillaceae	0.623101	0.01
								b_Methylocystaceae	b_Sinobacteraceae	0.605477	0.01
								b_Methylocystaceae	b_Sphingomonadaceae	0.708575	0
								b_Methylocystaceae	p_Echinamoebidae	0.695293	0.01
								b_Methylocystaceae	n_Longidorus	0.638643	0.01
								b_Micromonosporaceae	b_Piscirickettsiaceae	0.637194	0.01
								b_mitochondria	b_Nitrososphaeraceae	0.790196	0
								b_mitochondria	b_unc_GAL15	0.676714	0
								b_mitochondria	f_Agaricomycetes	0.805908	0
								b_mitochondria	f_Ascomycota_XX	0.805658	0
								b_mitochondria	f_Eurotiomycetes	0.621636	0.01
								b_mitochondria	p_Cercomonadidae	0.665628	0
								b_mitochondria	p_Haptoglossales	0.717148	0
								b_mitochondria	pl_unc_Embryophyceae	0.85815	0
								b_mitochondria	n_Enoplea_XX	0.729848	0
								b_Mycobacteriaceae	b_Paenibacillaceae	-0.742773	0.01
								b_Mycobacteriaceae	b_Planococcaceae	-0.816359	0
								b_Mycobacteriaceae	b_Sphingomonadaceae	0.765735	0.01
								b_Mycobacteriaceae	p_Litonotidae	0.688099	0
								b_Mycobacteriaceae	a_Insecta	-0.628903	0.01
								b_Mycobacteriaceae	a_Catenulida	0.699951	0.01
								b_Myxococcaceae	b_oc28	0.667946	0
								b_Myxococcaceae	b_Parachlamydiaceae	0.784073	0
								b_Myxococcaceae	b_Syntrophobacteraceae	0.771091	0.01
								b_Myxococcaceae	b_Thermoactinomycetaceae	0.650045	0
								b_Myxococcaceae	b_Thermogemmatisporaceae	0.79213	0
								b_Myxococcaceae	b_unc_ABS6	0.716697	0.01
								b_Myxococcaceae	b_unc_Acidobacteria5	0.755322	0
								b_Myxococcaceae	b_unc_BD711	0.724147	0
								b_Myxococcaceae	b_unc_JG37AG4	0.699328	0
								b_Myxococcaceae	b_unc_ML635J21	0.732847	0.01
								b_Myxococcaceae	b_unc_SJA4	0.741533	0.01
								b_Myxococcaceae	b_unc_TM1	0.767353	0.01
								b_Myxococcaceae	a_Annelida_XX	-0.671958	0.01
								b_Myxococcaceae	n_Enoplea_XX	0.760116	0
								b_Nitrososphaeraceae	b_Thermogemmatisporaceae	0.682349	0
								b_Nitrososphaeraceae	b_Thermomonosporaceae	0.624933	0.01
								b_Nitrososphaeraceae	f_Agaricomycetes	0.865837	0
								b_Nitrososphaeraceae	f_Ascomycota_XX	0.757434	0
								b_Nitrososphaeraceae	f_Eurotiomycetes	0.715244	0
								b_Nitrososphaeraceae	f_unc_Ascomycota	0.824753	0
								b_Nitrososphaeraceae	p_Cercomonadidae	0.831077	0.01
								b_Nitrososphaeraceae	p_Haptoglossales	0.653917	0.01
								b_Nitrososphaeraceae	p_Limnofilidae	0.73632	0.01
								b_Nitrososphaeraceae	n_Enoplea_XX	0.730391	0
								b_Nocardiaceae	p_Trinematidae	0.605543	0
								b_oc28	b_Parachlamydiaceae	0.792663	0
								b_oc28	b_Thermogemmatisporaceae	0.720481	0
								b_oc28	b_unc_Acidobacteria5	0.714817	0
								b_oc28	b_unc_Deltaproteobacteria	0.69353	0.01
								b_oc28	b_unc_SJA4	0.778549	0
								b_oc28	p_Peronosporales	-0.658987	0
								b_oc28	p_Platyophryidae	-0.69106	0
								b_oc28	p_Pseudourostylidae	-0.665824	0
								b_oc28	p_unc_Platyophryida	-0.678856	0.01
								b_oc28	a_Annelida_XX	-0.622499	0
								b_oc28	n_Enoplea_XX	0.619772	0
								b_Opitutaceae	pl_unc_Embryophyceae	0.644982	0.01
								b_Oxalobacteraceae	f_Lecanoromycetes	0.644163	0.01
								b_Paenibacillaceae	b_Peptococcaceae	0.690798	0
								b_Paenibacillaceae	b_Ruminococcaceae	0.666217	0.01
								b_Paenibacillaceae	b_unc_Chlamydiia	0.78683	0
								b_Paenibacillaceae	b_unc_Mollicutes	0.779675	0.01
								b_Paenibacillaceae	p_FilosaSarcomonadea_XX	0.6687	0
								b_Paenibacillaceae	p_Radiophryidae	-0.644218	0
								b_Paenibacillaceae	p_unc_Haptoria	0.695834	0
								b_Paenibacillaceae	p_unc_Chrysophyceae_X	0.670747	0.01
								b_Paenibacillaceae	a_Insecta	0.761221	0
								b_Parachlamydiaceae	b_Solibacteraceae	0.783008	0
								b_Parachlamydiaceae	b_Syntrophobacteraceae	0.749679	0
								b_Parachlamydiaceae	b_Thermoactinomycetaceae	0.73691	0
								b_Parachlamydiaceae	b_Thermogemmatisporaceae	0.883818	0
								b_Parachlamydiaceae	b_unc_Acidobacteria5	0.846918	0
								b_Parachlamydiaceae	b_unc_Deltaproteobacteria	0.81376	0
								b_Parachlamydiaceae	b_unc_SJA4	0.872902	0
								b_Parachlamydiaceae	b_unc_TM1	0.627141	0
								b_Parachlamydiaceae	b_unc_WPS2	0.676838	0.01
								b_Parachlamydiaceae	a_Annelida_XX	-0.690399	0.01
								b_Parachlamydiaceae	n_Enoplea_XX	0.690137	0
								b_Patulibacteraceae	b_Rhodospirillaceae	0.623575	0.01
								b_Patulibacteraceae	p_Radiophryidae	0.666289	0
								b_Pelobacteraceae	b_Thermoactinomycetaceae	-0.621691	0
								b_Pelobacteraceae	p_Paracercomonadidae	-0.708632	0
								b_Pelobacteraceae	a_Arachnida	0.703912	0
								b_Peptococcaceae	b_Ruminococcaceae	0.807597	0
								b_Peptococcaceae	b_Veillonellaceae	0.813013	0
								b_Peptococcaceae	p_Euglenales	0.658585	0.01
								b_Pirellulaceae	p_Chrysophyceae_CladeE	0.621791	0.01
								b_Pirellulaceae	a_Catenulida	0.661097	0
								b_Planctomycetaceae	p_Radiophryidae	-0.602322	0.01
								b_Planococcaceae	b_unc_Chlamydiia	0.676047	0.01
								b_Planococcaceae	f_Dothideomycetes	-0.602354	0.01
								b_Planococcaceae	p_Litonotidae	-0.672495	0.01
								b_Planococcaceae	p_Protaspalineage	0.638105	0.01
								b_Planococcaceae	p_unc_Ciliophora	0.687975	0
								b_Planococcaceae	a_Insecta	0.696008	0.01
								b_Polyangiaceae	p_Acanthamoebidae	0.738	0
								b_Polyangiaceae	p_Colpodidae	0.712172	0
								b_Polyangiaceae	p_Gregarines_X	0.619704	0.01
								b_Polyangiaceae	p_Rhogostomalineage	0.639171	0.01
								b_Polyangiaceae	p_unc_Colpodea	0.675111	0.01
								b_Polyangiaceae	p_unc_Haptoria	0.626077	0.01
								b_Polyangiaceae	a_Annelida_XX	-0.622396	0
								b_Pseudonocardiaceae	f_Leotiomycetes	0.619764	0.01
								b_Pseudonocardiaceae	p_Vahlkampfiidae	0.68407	0.01
								b_Pseudonocardiaceae	a_Arachnida	0.680591	0.01
								b_Rhabdochlamydiaceae	b_Thermogemmatisporaceae	0.76148	0
								b_Rhabdochlamydiaceae	b_unc_Acidobacteria5	0.868195	0
								b_Rhabdochlamydiaceae	b_unc_SJA4	0.600755	0
								b_Rhabdochlamydiaceae	p_Leptophryidae	-0.719168	0
								b_Rhodospirillaceae	b_Sinobacteraceae	0.690059	0
								b_Rhodospirillaceae	f_Taphrinomycetes	0.758944	0.01
								b_Rhodospirillaceae	p_Nyctotheridae	0.756848	0.01
								b_Rhodospirillaceae	pl_Embryophyceae_XXX	0.665502	0
								b_Ruminococcaceae	b_Veillonellaceae	0.955101	0
								b_Ruminococcaceae	b_unc_Anaerolineae	0.769142	0
								b_Ruminococcaceae	p_unc_Bursariomorphida	-0.638271	0
								b_Sinobacteraceae	b_unc_ZB2	-0.636784	0
								b_Sinobacteraceae	f_Ascomycota_XX	0.627128	0
								b_Sinobacteraceae	f_Chytridiomycetes	0.688321	0.01
								b_Sinobacteraceae	f_Taphrinomycetes	0.63008	0.01
								b_Sinobacteraceae	p_Acanthamoebidae	0.740126	0
								b_Sinobacteraceae	p_Cercomonadidae	0.645486	0.01
								b_Sinobacteraceae	p_Nyctotheridae	0.721156	0
								b_Sinobacteraceae	p_Paracercomonadidae	0.606838	0
								b_Sinobacteraceae	p_Spathidiidae	0.719063	0.01
								b_Sinobacteraceae	p_Vahlkampfiidae	0.619147	0.01
								b_Solibacteraceae	b_Syntrophobacteraceae	0.672911	0.01
								b_Solibacteraceae	b_Thermoactinomycetaceae	0.69668	0
								b_Solibacteraceae	b_unc_Deltaproteobacteria	0.711721	0
								b_Solibacteraceae	b_unc_WPS2	0.65005	0
								b_Solibacteraceae	p_Trachelophyllidae	0.689533	0
								b_Solirubrobacteraceae	b_unc_ABS6	0.80513	0
								b_Solirubrobacteraceae	b_unc_JG37AG4	0.742953	0
								b_Solirubrobacteraceae	b_unc_SC3	-0.631632	0.01
								b_Solirubrobacteraceae	b_unc_TM1	0.657638	0
								b_Solirubrobacteraceae	a_Tardigrada_XX	-0.689726	0
								b_Sphingomonadaceae	f_unc_Fungi	0.644556	0.01
								b_Sphingomonadaceae	p_Chrysophyceae_CladeE	0.622342	0.01
								b_Sphingomonadaceae	p_Dinophyceae_XX	0.648472	0.01
								b_Sphingomonadaceae	p_Echinamoebidae	0.713845	0
								b_Sphingomonadaceae	a_Catenulida	0.654162	0
								b_Streptomycetaceae	b_unc_JG37AG4	0.687714	0
								b_Streptomycetaceae	p_Arcellinida_X	-0.771709	0.01
								b_Streptomycetaceae	p_Colpodidiidae	0.600125	0.01
								b_Streptomycetaceae	p_Ophryoscolecidae	-0.808734	0
								b_Syntrophobacteraceae	b_Thermoactinomycetaceae	0.725818	0
								b_Syntrophobacteraceae	b_Thermogemmatisporaceae	0.713366	0.01
								b_Syntrophobacteraceae	b_unc_ABS6	0.700684	0
								b_Syntrophobacteraceae	b_unc_Acidobacteria5	0.672995	0
								b_Syntrophobacteraceae	b_unc_Alphaproteobacteria	0.627928	0.01
								b_Syntrophobacteraceae	b_unc_JG37AG4	0.63526	0.01
								b_Syntrophobacteraceae	b_unc_ML635J21	0.617712	0
								b_Syntrophobacteraceae	b_unc_WPS2	0.856127	0
								b_Thermoactinomycetaceae	b_Thermogemmatisporaceae	0.710425	0.01
								b_Thermoactinomycetaceae	b_unc_Acidobacteria5	0.829916	0
								b_Thermoactinomycetaceae	b_unc_Mollicutes	0.616694	0.01
								b_Thermoactinomycetaceae	b_unc_TM1	0.729807	0
								b_Thermoactinomycetaceae	p_Paracercomonadidae	0.643618	0.01
								b_Thermoactinomycetaceae	pl_Rheum	-0.629278	0.01
								b_Thermoanaerobacteraceae	f_Glomeromycotina_X	0.711406	0
								b_Thermogemmatisporaceae	b_unc_Acidobacteria5	0.883252	0
								b_Thermogemmatisporaceae	b_unc_BD711	0.662483	0.01
								b_Thermogemmatisporaceae	b_unc_Deltaproteobacteria	0.662741	0
								b_Thermogemmatisporaceae	b_unc_Gemm1	0.640765	0.01
								b_Thermogemmatisporaceae	b_unc_SJA4	0.855162	0
								b_Thermogemmatisporaceae	b_unc_SM2F11	0.612508	0.01
								b_Thermogemmatisporaceae	b_unc_TM1	0.756037	0
								b_Thermogemmatisporaceae	f_Ascomycota_XX	0.701856	0
								b_Thermogemmatisporaceae	a_Annelida_XX	-0.752007	0
								b_Thermogemmatisporaceae	n_Enoplea_XX	0.651691	0
								b_Thermomonosporaceae	f_Agaricomycetes	0.797236	0
								b_Thermomonosporaceae	f_Ascomycota_XX	0.887183	0
								b_Thermomonosporaceae	f_Chytridiomycetes	0.798278	0
								b_Thermomonosporaceae	f_Glomeromycetes	0.729602	0
								b_Thermomonosporaceae	p_Haptoglossales	0.7937	0
								b_Thermomonosporaceae	p_Limnofilidae	0.632537	0.01
								b_Thermomonosporaceae	p_Spathidiidae	0.607533	0.01
								b_Thermomonosporaceae	p_Vahlkampfiidae	0.739732	0
								b_Thermomonosporaceae	a_unc_Metazoa	0.740952	0
								b_Turicibacteraceae	p_Bursariidae	0.693116	0
								b_Turicibacteraceae	p_Petalomonadales	0.66917	0.01
								b_Turicibacteraceae	p_Trachelophyllidae	0.726151	0
								b_Turicibacteraceae	p_unc_Hypotrichia	-0.646732	0
								b_Veillonellaceae	b_unc_Gemmatimonadetes	-0.663361	0
								b_Veillonellaceae	b_unc_Anaerolineae	0.73764	0
								b_Veillonellaceae	p_NovelGran5	-0.63772	0
								b_Veillonellaceae	p_unc_Bursariomorphida	-0.642969	0.01
								b_Xanthomonadaceae	f_Cryptomycotina_X	0.667646	0.01
								b_Xanthomonadaceae	p_Limnofilidae	0.601751	0
								b_Xanthomonadaceae	p_Pseudodifflugiidae	0.712918	0
								b_Xanthomonadaceae	p_Spathidiidae	0.699215	0
								b_Xanthomonadaceae	p_Tracheliidae	0.652575	0.01
								b_unc_Chloracidobacteria	a_Tardigrada_XX	-0.612617	0.01
								b_unc_ABS6	b_unc_BD711	0.68636	0.01
								b_unc_ABS6	b_unc_JG37AG4	0.867371	0
								b_unc_ABS6	b_unc_TM1	0.708327	0.01
								b_unc_ABS6	p_Paracercomonadidae	0.737233	0
								b_unc_ABS6	p_Trachelophyllidae	0.613315	0
								b_unc_ABS6	a_Arachnida	-0.624438	0.01
								b_unc_ABS6	a_Tardigrada_XX	-0.724755	0
								b_unc_Acidobacteria5	b_unc_Deltaproteobacteria	0.716428	0.01
								b_unc_Acidobacteria5	b_unc_SJA4	0.767465	0
								b_unc_Acidobacteria5	b_unc_TM1	0.832043	0
								b_unc_Acidobacteria5	p_Leptophryidae	-0.609551	0.01
								b_unc_Acidobacteria5	p_Paracercomonadidae	0.657406	0
								b_unc_Acidobacteria5	p_unc_FilosaSarcomonadea	0.605692	0
								b_unc_Acidobacteria5	p_unc_Haptoria	0.638979	0.01
								b_unc_Alphaproteobacteria	p_Oxytrichidae	0.600617	0.01
								b_unc_Alphaproteobacteria	a_Annelida_XX	-0.601901	0.01
								b_unc_BD711	b_unc_ML635J21	0.626462	0
								b_unc_BD711	b_unc_TM1	0.768106	0
								b_unc_BD711	f_Agaricomycetes	0.63066	0.01
								b_unc_BD711	p_Paracercomonadidae	0.744067	0
								b_unc_BD711	p_Trinematidae	0.622318	0
								b_unc_BD711	a_Annelida_XX	-0.643185	0.01
								b_unc_Chlamydiia	b_unc_Mollicutes	0.74467	0
								b_unc_Deltaproteobacteria	b_unc_SJA4	0.756293	0
								b_unc_Deltaproteobacteria	p_Colpodellidae_X	-0.689245	0
								b_unc_EC1113	p_Trinematidae	0.628188	0
								b_unc_GAL15	b_unc_JG37AG4	0.787123	0
								b_unc_GAL15	b_unc_GAL15_1	0.645684	0.01
								b_unc_GAL15	f_Ascomycota_XX	0.675279	0.01
								b_unc_GAL15	f_Tremellomycetes	-0.699441	0
								b_unc_GAL15	p_Glissomonadida_X	-0.648634	0
								b_unc_GAL15	pl_unc_Embryophyceae	0.772247	0
								b_unc_GAL15	a_unc_Metazoa	0.80336	0.01
								b_unc_GAL15	n_Enoplea_XX	0.698915	0.01
								b_unc_GAL15	n_Enoplea_X	0.630369	0
								b_unc_Gammaproteobacteria	p_Oomycota_XX	-0.703366	0
								b_unc_Gemmatimonadetes	p_Mastigamoebidae	-0.606846	0
								b_unc_Gemmatimonadetes	a_Annelida_XX	-0.653619	0.01
								b_unc_JG37AG4	b_unc_GAL15_1	0.636172	0.01
								b_unc_JG37AG4	f_Agaricostilbomycetes	-0.645472	0.01
								b_unc_JG37AG4	p_Vahlkampfiidae	0.635112	0
								b_unc_JG37AG4	pl_unc_Embryophyceae	0.649719	0.01
								b_unc_JG37AG4	a_Tardigrada_XX	-0.698613	0
								b_unc_JG37AG4	a_unc_Metazoa	0.732288	0
								b_unc_JG37AG4	n_Enoplea_XX	0.605886	0.01
								b_unc_ML635J21	b_unc_TM1	0.6923	0.01
								b_unc_ML635J21	p_Paracercomonadidae	0.73557	0
								b_unc_ML635J21	p_Petalomonadales	0.628547	0
								b_unc_SC3	p_Gregarines_X	0.696355	0
								b_unc_SC3	p_unc_Platyophryida	0.692966	0.01
								b_unc_SJA4	p_Peronosporales	-0.603196	0.01
								b_unc_SJA4	p_Platyophryidae	-0.612604	0.01
								b_unc_SJA4	p_unc_Platyophryida	-0.609226	0
								b_unc_TM1	p_Paracercomonadidae	0.828782	0.01
								b_unc_TM1	p_Trinematidae	0.640053	0.01
								b_unc_TM1	p_unc_FilosaSarcomonadea	0.618745	0.01
								b_unc_TM1	p_unc_Alveolata	0.602424	0
								b_unc_TM1	a_Tardigrada_XX	-0.627464	0
								b_unc_TM1	n_Enoplea_XX	0.650716	0.01
								b_unc_WPS2	f_Agaricostilbomycetes	-0.6049	0.01
								b_unc_WPS2	p_Oxytrichidae	0.7524	0
								b_unc_Lactobacillales	f_Agaricomycetes	-0.653778	0.01
								b_unc_Lactobacillales	n_Enoplea_XX	-0.664934	0
								b_unc_Anaerolineae	p_Chrysophyceae_CladeC	-0.654685	0.01
								f_Agaricomycetes	f_Ascomycota_XX	0.846414	0
								f_Agaricomycetes	f_Chytridiomycetes	0.70137	0.01
								f_Agaricomycetes	f_unc_Ascomycota	0.741843	0.01
								f_Agaricomycetes	p_Acanthamoebidae	0.62382	0.01
								f_Agaricomycetes	p_Cercomonadidae	0.798956	0
								f_Agaricomycetes	p_Limnofilidae	0.762899	0
								f_Agaricomycetes	p_Saprolegniales	-0.664176	0
								f_Agaricomycetes	p_Spathidiidae	0.676222	0.01
								f_Agaricomycetes	p_Trinematidae	0.769478	0
								f_Agaricomycetes	pl_unc_Embryophyceae	0.688884	0
								f_Agaricomycetes	n_Enoplea_XX	0.756379	0
								f_Agaricomycotina_X	p_Vampyrellida_X	-0.662088	0
								f_Agaricostilbomycetes	a_Tardigrada_XX	0.649958	0
								f_Archaeosporomycetes	f_Pezizomycotina_X	0.660125	0
								f_Archaeosporomycetes	f_unc_Fungi	0.748482	0
								f_Archaeosporomycetes	p_Allapsidae	0.614719	0.01
								f_Archaeosporomycetes	p_Chlamydomonadales_X	0.739062	0.01
								f_Archaeosporomycetes	p_Gregarines_X	0.91084	0
								f_Archaeosporomycetes	p_Peronosporales	0.854982	0
								f_Archaeosporomycetes	p_Platyophryidae	0.723847	0
								f_Archaeosporomycetes	p_Pseudourostylidae	0.765107	0.01
								f_Archaeosporomycetes	p_Rhogostomalineage	0.619157	0
								f_Archaeosporomycetes	p_unc_Platyophryida	0.808616	0
								f_Archaeosporomycetes	n_Longidorus	0.659754	0.01
								f_Ascomycota_XX	f_Chytridiomycetes	0.660671	0.01
								f_Ascomycota_XX	f_Dothideomycetes	0.676609	0
								f_Ascomycota_XX	p_Cercomonadidae	0.685768	0.01
								f_Ascomycota_XX	p_Euglyphidae	0.667635	0
								f_Ascomycota_XX	p_Haptoglossales	0.861482	0
								f_Ascomycota_XX	p_Limnofilidae	0.610469	0
								f_Ascomycota_XX	p_Nolandellidae	0.62982	0.01
								f_Ascomycota_XX	p_Trinematidae	0.68204	0
								f_Ascomycota_XX	p_Vahlkampfiidae	0.71156	0
								f_Ascomycota_XX	pl_unc_Embryophyceae	0.66207	0
								f_Ascomycota_XX	a_unc_Metazoa	0.778431	0
								f_Ascomycota_XX	n_Enoplea_XX	0.611633	0.01
								f_Chytridiomycetes	f_Dothideomycetes	0.637199	0.01
								f_Chytridiomycetes	p_Vahlkampfiidae	0.683456	0
								f_Cryptomycotina_X	f_Cystobasidiomycetes	-0.601355	0.01
								f_Cryptomycotina_X	p_Arcellinida_X	0.686844	0.01
								f_Cryptomycotina_X	p_Pseudodifflugiidae	0.828302	0
								f_Cryptomycotina_X	p_Tracheliidae	0.677641	0
								f_Cystobasidiomycetes	p_Pseudodifflugiidae	-0.607078	0
								f_Dothideomycetes	f_Entomophthorales	0.709182	0
								f_Dothideomycetes	f_Eurotiomycetes	0.822388	0
								f_Dothideomycetes	f_Leotiomycetes	0.952948	0
								f_Dothideomycetes	f_Mucoromycotina_X	0.799735	0
								f_Dothideomycetes	f_Orbiliomycetes	0.710788	0.01
								f_Dothideomycetes	p_Sandonidae	0.696373	0
								f_Dothideomycetes	a_Arachnida	0.788679	0
								f_Entomophthorales	f_Eurotiomycetes	0.794084	0
								f_Entomophthorales	f_Leotiomycetes	0.633005	0
								f_Entomophthorales	f_Mucoromycotina_X	0.688325	0.01
								f_Entomophthorales	f_Orbiliomycetes	0.652082	0
								f_Entomophthorales	f_Sordariomycetes	0.758899	0
								f_Entomophthorales	p_Chrysophyceae_CladeC	0.609311	0
								f_Entomophthorales	p_Dinophyceae_XX	0.633462	0.01
								f_Entomophthorales	p_Euglyphidae	0.618306	0.01
								f_Entomophthorales	p_Oomycota_XX	0.657527	0
								f_Eurotiomycetes	f_Leotiomycetes	0.775767	0
								f_Eurotiomycetes	f_Mucoromycotina_X	0.852331	0
								f_Eurotiomycetes	f_Orbiliomycetes	0.698077	0
								f_Eurotiomycetes	f_Sordariomycetes	0.679511	0
								f_Eurotiomycetes	p_Cercomonadidae	0.765384	0
								f_Eurotiomycetes	p_Chrysophyceae_CladeC	0.692015	0
								f_Eurotiomycetes	p_Dinophyceae_XX	0.729931	0.01
								f_Eurotiomycetes	p_Oxytrichidae	0.643701	0
								f_Exobasidiomycetes	p_unc_Colpodida	0.676965	0.01
								f_Exobasidiomycetes	a_Collembola	-0.647676	0
								f_Glomeromycetes	f_Glomeromycotina_X	0.63822	0.01
								f_Glomeromycetes	f_Mucoromycotina_X	0.660103	0
								f_Glomeromycetes	f_Orbiliomycetes	0.647436	0
								f_Glomeromycetes	f_Pezizomycetes	0.628521	0.01
								f_Glomeromycetes	f_Sordariomycetes	0.67051	0
								f_Glomeromycetes	p_Acanthamoebidae	0.621641	0.01
								f_Glomeromycetes	p_Allapsidae	0.780012	0
								f_Glomeromycetes	p_Balantidiidae	0.709424	0.01
								f_Glomeromycetes	p_Colpodidae	0.663303	0.01
								f_Glomeromycetes	p_FilosaSarcomonadea_XX	0.714167	0
								f_Glomeromycetes	p_Haptoglossales	0.609053	0.01
								f_Glomeromycetes	p_Heterolobosea_XX	0.614356	0
								f_Glomeromycetes	p_Nolandellidae	0.678197	0.01
								f_Glomeromycetes	p_Rhogostomalineage	0.608976	0
								f_Glomeromycetes	p_Vahlkampfiidae	0.798855	0
								f_Glomeromycetes	p_unc_Trichostomatia	0.619048	0.01
								f_Glomeromycetes	a_Rotifera_XX	0.861739	0
								f_Glomeromycotina_X	f_Pezizomycetes	0.610799	0.01
								f_Glomeromycotina_X	p_Allapsidae	0.745201	0
								f_Glomeromycotina_X	p_Balantidiidae	0.687945	0.01
								f_Glomeromycotina_X	p_Chlamydomonadales_X	0.753001	0
								f_Glomeromycotina_X	p_Peronosporales	0.659332	0.01
								f_Glomeromycotina_X	p_Phalansteriidae	0.668517	0
								f_Glomeromycotina_X	p_Pseudourostylidae	0.670366	0.01
								f_Glomeromycotina_X	p_Sandonidae	0.743971	0
								f_Glomeromycotina_X	p_unc_Colpodida	0.748135	0
								f_Harpellales	p_Monosigidae_Group_A	0.691913	0
								f_Lecanoromycetes	p_Polycostidae	-0.646111	0.01
								f_Leotiomycetes	f_Mucoromycotina_X	0.843768	0
								f_Leotiomycetes	f_Orbiliomycetes	0.787907	0
								f_Leotiomycetes	p_Sandonidae	0.661652	0
								f_Leotiomycetes	a_Arachnida	0.815754	0
								f_Mucoromycotina_X	f_Orbiliomycetes	0.888684	0
								f_Mucoromycotina_X	f_Sordariomycetes	0.727597	0
								f_Mucoromycotina_X	p_Chrysophyceae_CladeC	0.837666	0
								f_Mucoromycotina_X	p_Colpodidae	0.742247	0
								f_Mucoromycotina_X	p_Dinophyceae_XX	0.62426	0
								f_Mucoromycotina_X	p_Heterolobosea_XX	0.715782	0.01
								f_Mucoromycotina_X	p_Oomycota_XX	0.657475	0.01
								f_Mucoromycotina_X	p_Oxytrichidae	0.650398	0.01
								f_Mucoromycotina_X	p_Rhogostomalineage	0.781168	0
								f_Mucoromycotina_X	p_Sandonidae	0.662593	0.01
								f_Mucoromycotina_X	a_Arachnida	0.604607	0
								f_Mucoromycotina_X	a_Rotifera_XX	0.703732	0
								f_Orbiliomycetes	f_Sordariomycetes	0.812191	0
								f_Orbiliomycetes	p_Bodonidae	0.618351	0.01
								f_Orbiliomycetes	p_Leptophryidae	0.604387	0.01
								f_Orbiliomycetes	p_Vahlkampfiidae	0.653248	0.01
								f_Orbiliomycetes	a_Arachnida	0.612755	0
								f_Orbiliomycetes	a_Rotifera_XX	0.646273	0
								f_Pezizomycetes	f_unc_Ascomycota	0.773775	0
								f_Pezizomycetes	p_Acanthamoebidae	0.754608	0
								f_Pezizomycetes	p_Allapsidae	0.774544	0
								f_Pezizomycetes	p_Cercomonadidae	0.799121	0
								f_Pezizomycetes	p_Limnofilidae	0.776897	0
								f_Pezizomycetes	p_Spathidiidae	0.763744	0
								f_Pezizomycetes	p_unc_Colpodida	0.756796	0
								f_Pezizomycetes	a_Rotifera_XX	0.690487	0.01
								f_Pezizomycetes	n_Longidorus	0.610267	0.01
								f_Pezizomycotina_X	p_Chlamydomonadales_X	0.705257	0
								f_Pezizomycotina_X	p_Gregarines_X	0.629777	0.01
								f_Pezizomycotina_X	p_Sandonidae	0.630883	0.01
								f_Pezizomycotina_X	p_unc_Platyophryida	0.682144	0.01
								f_Sordariomycetes	p_Oomycota_XX	0.602605	0.01
								f_Sordariomycetes	p_Pseudourostylidae	0.622681	0.01
								f_Sordariomycetes	p_Spathidiidae	0.702124	0
								f_Sordariomycetes	a_Rotifera_XX	0.671565	0.01
								f_Taphrinomycetes	a_Tardigrada_XX	-0.641257	0
								f_Tremellomycetes	p_Glissomonadida_X	0.696136	0
								f_Tremellomycetes	p_Mastigamoebidae	0.705907	0
								f_Tremellomycetes	p_Ophryoscolecidae	0.7331	0
								f_Tremellomycetes	p_Vahlkampfiidae	-0.686133	0.01
								f_Tremellomycetes	a_unc_Metazoa	-0.822264	0
								f_Tritirachiomycetes	p_Leptophryidae	0.690114	0.01
								f_Tritirachiomycetes	n_Chromadorea_X	0.771389	0
								f_unc_Ascomycota	p_Cercomonadidae	0.830492	0
								f_unc_Ascomycota	p_Limnofilidae	0.820196	0
								f_unc_Fungi	p_Acanthamoebidae	0.708545	0.01
								f_unc_Fungi	p_Cercomonadidae	0.68795	0
								f_unc_Fungi	p_Dinophyceae_XX	0.608555	0
								f_unc_Fungi	p_Echinamoebidae	0.667179	0
								f_unc_Fungi	p_Gregarines_X	0.874561	0
								f_unc_Fungi	p_Neobodonid	0.615259	0
								f_unc_Fungi	p_Oomycota_XX	0.618185	0
								f_unc_Fungi	p_Rhogostomalineage	0.790809	0
								f_unc_Fungi	n_Longidorus	0.615303	0.01
								p_Acanthamoebidae	p_Allapsidae	0.721004	0
								p_Acanthamoebidae	p_Balantidiidae	0.708388	0
								p_Acanthamoebidae	p_Cercomonadidae	0.83401	0
								p_Acanthamoebidae	p_Gregarines_X	0.672119	0.01
								p_Acanthamoebidae	p_Rhogostomalineage	0.7104	0
								p_Acanthamoebidae	a_Rotifera_XX	0.603749	0.01
								p_Acanthamoebidae	n_Longidorus	0.766272	0
								p_Allapsidae	p_Balantidiidae	0.829905	0
								p_Allapsidae	p_Chlamydomonadales_X	0.646132	0.01
								p_Allapsidae	p_FilosaSarcomonadea_XX	0.697502	0.01
								p_Allapsidae	p_Gregarines_X	0.660581	0
								p_Allapsidae	p_Nassulidae	0.719912	0
								p_Allapsidae	p_TrypanosomatidaeNontrypanosome	0.61246	0
								p_Allapsidae	p_unc_Colpodea	0.733314	0.01
								p_Allapsidae	p_unc_Colpodida	0.781498	0
								p_Allapsidae	p_unc_Trichostomatia	0.614287	0.01
								p_Allapsidae	a_Rotifera_XX	0.779546	0
								p_Arcellinida_X	p_Ophryoscolecidae	0.613077	0.01
								p_Arcellinida_X	p_Pseudodifflugiidae	0.774713	0
								p_Balantidiidae	p_Colpodellidae_X	0.619256	0.01
								p_Balantidiidae	p_Gregarines_X	0.62855	0
								p_Balantidiidae	p_Nyctotheridae	0.633138	0
								p_Balantidiidae	p_Oomycota_XX	0.704929	0.01
								p_Balantidiidae	p_Rhogostomalineage	0.696614	0
								p_Bodonidae	p_Leptophryidae	0.605034	0
								p_Bodonidae	p_Thaumatomonadidae	0.692663	0.01
								p_Cercomonadidae	p_Dinophyceae_XX	0.721614	0
								p_Cercomonadidae	p_Limnofilidae	0.797716	0
								p_Cercomonadidae	p_Rhogostomalineage	0.641022	0
								p_Cercomonadidae	p_Spathidiidae	0.774553	0
								p_Cercomonadidae	n_Longidorus	0.670739	0.01
								p_Chlamydomonadales_X	p_Gregarines_X	0.76733	0
								p_Chlamydomonadales_X	p_Oomycota_XX	0.615	0
								p_Chlamydomonadales_X	p_Peronosporales	0.733591	0
								p_Chlamydomonadales_X	p_Platyophryidae	0.71308	0.01
								p_Chlamydomonadales_X	p_Pseudourostylidae	0.807968	0
								p_Chlamydomonadales_X	p_Rhogostomalineage	0.63345	0.01
								p_Chlamydomonadales_X	p_Sandonidae	0.759936	0
								p_Chlamydomonadales_X	p_unc_Platyophryida	0.859354	0
								p_Chlamydomonadales_X	a_Rotifera_XX	0.601495	0.01
								p_Chrysophyceae_CladeC	p_Dinophyceae_XX	0.634527	0.01
								p_Chrysophyceae_CladeC	p_Oxytrichidae	0.656851	0
								p_Chrysophyceae_CladeC	p_Rhogostomalineage	0.784095	0
								p_Chrysophyceae_CladeE	a_Catenulida	0.681017	0
								p_Colpodellidae_X	p_Oomycota_XX	0.697436	0
								p_Colpodellidae_X	p_Sandonidae	0.637403	0
								p_Colpodellidae_X	p_unc_Trichostomatia	0.61634	0.01
								p_Colpodidae	p_Nolandellidae	0.691411	0
								p_Colpodidae	p_Rhogostomalineage	0.67615	0.01
								p_Colpodidae	pl_Embryophyceae_XXX	-0.68897	0.01
								p_Colpodidae	a_Rotifera_XX	0.685973	0.01
								p_Dinophyceae_XX	p_Rhogostomalineage	0.762838	0
								p_Echinamoebidae	p_Gregarines_X	0.763177	0
								p_Echinamoebidae	n_Longidorus	0.674099	0
								p_Euglyphidae	p_Haptoglossales	0.768797	0.01
								p_Euglyphidae	p_Spathidiidae	0.717127	0
								p_Euglyphidae	p_Trinematidae	0.697348	0
								p_Euglyphidae	p_unc_Hypotrichia	0.786374	0
								p_FilosaSarcomonadea_XX	p_Litonotidae	-0.720678	0
								p_FilosaSarcomonadea_XX	p_unc_FilosaSarcomonadea	0.792977	0
								p_FilosaSarcomonadea_XX	p_unc_Haptoria	0.745219	0
								p_Glissomonadida_X	p_Ophryoscolecidae	0.674093	0
								p_Glissomonadida_X	a_Malacostraca	0.616299	0
								p_Glissomonadida_X	a_unc_Metazoa	-0.797247	0
								p_Goniomonadales	p_Gregarines_X	0.645461	0.01
								p_Goniomonadales	n_Longidorus	0.719136	0
								p_Gregarines_X	p_Neobodonid	0.614134	0.01
								p_Gregarines_X	p_Peronosporales	0.80191	0
								p_Gregarines_X	p_Platyophryidae	0.689359	0
								p_Gregarines_X	p_Pseudourostylidae	0.77396	0
								p_Gregarines_X	p_Rhogostomalineage	0.750831	0
								p_Gregarines_X	p_unc_Colpodea	0.672445	0.01
								p_Gregarines_X	p_unc_Platyophryida	0.791205	0
								p_Haptoglossales	p_Prokinetoplastidae	0.649985	0
								p_Haptoglossales	p_Spathidiidae	0.604585	0
								p_Haptoglossales	p_Trinematidae	0.692815	0
								p_Haptoglossales	pl_unc_Embryophyceae	0.706437	0.01
								p_Haptoglossales	a_unc_Metazoa	0.614951	0.01
								p_Heterolobosea_XX	p_Oomycota_XX	0.70869	0.01
								p_Heterolobosea_XX	p_Rhogostomalineage	0.649696	0
								p_Isotrichidae	p_Nyctotheridae	0.66583	0
								p_Leptophryidae	a_Rotifera_XX	0.653175	0.01
								p_Leptophryidae	n_Chromadorea_X	0.689994	0
								p_Limnofilidae	p_Spathidiidae	0.76756	0.01
								p_Limnofilidae	p_Trinematidae	0.626359	0
								p_Litonotidae	p_TrypanosomatidaeNontrypanosome	-0.64327	0.01
								p_Litonotidae	p_unc_Ciliophora	-0.689508	0.01
								p_Litonotidae	a_Insecta	-0.699738	0.01
								p_Mastigamoebidae	a_unc_Metazoa	-0.651747	0
								p_Monosigidae_Group_A	p_unc_Chrysophyceae_X	0.606404	0
								p_Nassulidae	p_unc_Colpodida	0.614136	0.01
								p_Neobodonid	p_Oomycota_XX	0.641248	0
								p_Neobodonid	a_Catenulida	0.610203	0
								p_Nolandellidae	a_unc_Metazoa	0.631652	0.01
								p_Oomycota_XX	p_Rhogostomalineage	0.743207	0
								p_Oomycota_XX	p_Sandonidae	0.798997	0
								p_Ophryoscolecidae	a_Malacostraca	0.618226	0.01
								p_Ophryoscolecidae	a_unc_Metazoa	-0.688079	0
								p_Paracercomonadidae	p_Trinematidae	0.624675	0.01
								p_Paracercomonadidae	p_unc_Haptoria	0.636275	0.01
								p_Paracercomonadidae	a_Arachnida	-0.699185	0
								p_Peronosporales	p_Phalansteriidae	0.603137	0.01
								p_Peronosporales	p_Platyophryidae	0.83842	0
								p_Peronosporales	p_Pseudourostylidae	0.843469	0
								p_Peronosporales	p_unc_Platyophryida	0.80468	0
								p_Petalomonadales	n_Longidorus	0.767101	0
								p_Platyophryidae	p_Pseudourostylidae	0.89483	0
								p_Platyophryidae	p_unc_Colpodida	0.697702	0.01
								p_Platyophryidae	p_unc_Platyophryida	0.825773	0
								p_Platyophryidae	n_Alaimus	-0.604291	0
								p_Prokinetoplastidae	pl_unc_Embryophyceae	0.637571	0.01
								p_Prostomatea1_X	p_Rhogostomalineage	0.645589	0.01
								p_Pseudourostylidae	p_unc_Platyophryida	0.884203	0
								p_Radiophryidae	n_Ditylenchus	0.680433	0
								p_Rhogostomalineage	p_Sandonidae	0.610755	0
								p_Rhogostomalineage	p_unc_Trichostomatia	0.708968	0.01
								p_Rhogostomalineage	pl_unc_Embryophyceae	0.653711	0
								p_Rhogostomalineage	a_Rotifera_XX	0.64763	0.01
								p_Rhogostomalineage	n_Longidorus	0.658377	0.01
								p_Sandonidae	n_Helicotylenchus	0.649412	0
								p_Spathidiidae	p_Trinematidae	0.673963	0
								p_Spathidiidae	a_Catenulida	0.61406	0
								p_Thaumatomonadidae	p_Vampyrellida_X	-0.666332	0
								p_Thaumatomonadidae	a_Insecta	0.731646	0
								p_Trinematidae	a_Collembola	-0.630792	0.01
								p_TrypanosomatidaeNontrypanosome	a_Insecta	0.640878	0.01
								p_Vahlkampfiidae	a_unc_Metazoa	0.816088	0
								p_Vampyrellidae	a_Rotifera_XX	-0.604873	0.01
								p_unc_Colpodea	a_Insecta	0.655966	0
								p_unc_Colpodea	a_Rotifera_XX	0.610641	0
								p_unc_FilosaSarcomonadea	p_unc_Haptoria	0.727353	0
								p_unc_Colpodida	a_Rotifera_XX	0.725492	0
								p_unc_Colpodida	n_Longidorus	0.6268	0.01
								p_unc_Haptoria	pl_Zea	0.743675	0
								p_unc_Trichostomatia	pl_unc_Embryophyceae	0.601438	0
								pl_Oryza	n_Enoplea_X	0.691432	0
								pl_unc_Embryophyceae	a_Annelida_XX	-0.682739	0
								pl_unc_Embryophyceae	a_unc_Metazoa	0.652295	0
								pl_unc_Embryophyceae	n_Enoplea_X	0.758659	0
								a_Arachnida	n_Helicotylenchus	0.700596	0.01
								a_Rotifera_XX	n_Longidorus	0.695034	0
								n_Chromadorea_X	n_Enoplea_XX	-0.774931	0
								n_Chromadorea_X	n_Enoplea_X	-0.697744	0
								n_Enoplea_XX	n_Enoplea_X	0.629017	0

## Sheet: grass-shrubs
NETWORK 0.9								NETWORK 0.6
OTU 1	OTU 2	corr	pval					OTU 1	OTU 2	corr	pval
b_Pedosphaeraceae	b_Acidobacteriaceae	0.903621	0		Bacteria/Archaea	b		b_unc_Pedosphaerales	b_unc_Saprospirales	0.742618	0		Bacteria/Archaea	b
b_unc_Pedosphaerales	b_Acidobacteriaceae	0.909396	0		Fungi	f		b_unc_Pedosphaerales	b_unc_Actinomycetales	0.776145	0		Fungi	f
b_unc_Ellin329	b_auto67_4W	0.907807	0		Protist	p		b_unc_Pedosphaerales	b_unc_BD73	0.813865	0.01		Protist	p
b_unc_MIZ46	b_Bdellovibrionaceae	0.93136	0		Animal	a		b_unc_Pedosphaerales	b_unc_Clostridiales	0.781082	0		Animal	a
b_unc_Pedosphaerales	b_Caulobacteraceae	0.914236	0		Nematodes	n		b_unc_Pedosphaerales	b_unc_Ellin329	0.87353	0		Nematodes	n
b_unc_Saprospirales	b_Legionellaceae	0.947866	0					b_unc_Pedosphaerales	b_unc_FW68	0.833224	0
b_Bacillaceae	b_Paenibacillaceae	0.927934	0		Positive Correlations	98		b_unc_Pedosphaerales	b_unc_Legionellales	0.62353	0.01		Positive Correlations	2052
b_Coxiellaceae	b_Parachlamydiaceae	0.902	0		Negative Correlations	0		b_unc_Pedosphaerales	b_unc_MIZ46	0.843896	0		Negative Correlations	664
b_unc_Saprospirales	b_Parachlamydiaceae	0.901402	0		Total	98		b_unc_Pedosphaerales	b_unc_MLE112	0.680591	0		Total	2716
b_unc_Pedosphaerales	b_Pedosphaeraceae	0.933778	0					b_unc_Pedosphaerales	b_unc_Myxococcales	0.734827	0
b_Coxiellaceae	b_Rhabdochlamydiaceae	0.903196	0					b_unc_Pedosphaerales	b_unc_Sphingobacteriales	0.68625	0
b_unc_MLE112	b_Rhabdochlamydiaceae	0.912201	0					b_unc_Pedosphaerales	b_unc_Spirobacillales	0.740604	0
b_unc_Ellin329	b_unc_Alphaproteobacteria	0.922866	0					b_unc_Pedosphaerales	b_Pedosphaeraceae	0.933778	0
b_Coxiellaceae	b_unc_SJA4	0.903669	0					b_unc_Pedosphaerales	b_Acidobacteriaceae	0.909396	0
b_Rhabdochlamydiaceae	b_unc_SJA4	0.935136	0					b_unc_Pedosphaerales	b_auto67_4W	0.845087	0
b_unc_MLE112	b_unc_SJA4	0.90071	0					b_unc_Pedosphaerales	b_Bdellovibrionaceae	0.848385	0
f_Agaricomycetes	f_Chytridiomycetes	0.923187	0					b_unc_Pedosphaerales	b_Burkholderiaceae	0.843809	0
f_Ascomycota_XX	f_Dothideomycetes	0.910535	0					b_unc_Pedosphaerales	b_Caulobacteraceae	0.914236	0
f_Agaricomycetes	f_Eurotiomycetes	0.951241	0					b_unc_Pedosphaerales	b_Chitinophagaceae	0.868651	0
f_Chytridiomycetes	f_Eurotiomycetes	0.902177	0					b_unc_Pedosphaerales	b_Isosphaeraceae	0.78308	0
f_Dothideomycetes	f_Eurotiomycetes	0.907711	0					b_unc_Pedosphaerales	b_kpj58rc	0.66991	0.01
f_Dothideomycetes	f_Leotiomycetes	0.921802	0					b_unc_Pedosphaerales	b_Legionellaceae	0.807255	0
f_Entomophthorales	f_Leotiomycetes	0.90237	0					b_unc_Pedosphaerales	b_Parachlamydiaceae	0.636026	0
f_Glomeromycotina_X	f_Leotiomycetes	0.934596	0					b_unc_Pedosphaerales	b_Polyangiaceae	0.781285	0
f_Chytridiomycetes	f_Mucoromycotina_X	0.945573	0					b_unc_Pedosphaerales	b_Rhabdochlamydiaceae	0.672159	0
f_Dothideomycetes	f_Mucoromycotina_X	0.92262	0					b_unc_Pedosphaerales	b_Sphingobacteriaceae	0.829821	0
f_Eurotiomycetes	f_Mucoromycotina_X	0.955415	0					b_unc_Pedosphaerales	b_Xanthomonadaceae	0.762833	0
f_Leotiomycetes	f_Mucoromycotina_X	0.914087	0					b_unc_Pedosphaerales	b_unc_Alphaproteobacteria	0.892454	0
f_Chytridiomycetes	f_Orbiliomycetes	0.903933	0					b_unc_Pedosphaerales	b_unc_Betaproteobacteria	0.663184	0
f_Dothideomycetes	f_Orbiliomycetes	0.911202	0					b_unc_Pedosphaerales	b_unc_Deltaproteobacteria	0.85533	0
f_Eurotiomycetes	f_Orbiliomycetes	0.958429	0					b_unc_Pedosphaerales	b_unc_FCPU426	0.6226	0.01
f_Mucoromycotina_X	f_Orbiliomycetes	0.951027	0					b_unc_Pedosphaerales	f_Lecanoromycetes	-0.625676	0.01
f_Glomeromycotina_X	f_Sordariomycetes	0.900039	0					b_unc_Pedosphaerales	f_Leotiomycetes	-0.661931	0.01
f_Leotiomycetes	f_Sordariomycetes	0.911864	0					b_unc_Pedosphaerales	p_Urostylidae	-0.647543	0
f_Cryptomycotina_X	n_Enoplea_XX	0.920473	0					b_unc_Saprospirales	b_unc_Actinomycetales	0.733772	0
f_Lecanoromycetes	n_Enoplea_XX	0.925655	0					b_unc_Saprospirales	b_unc_Ellin329	0.839108	0
f_Sordariomycetes	n_Enoplea_XX	0.907226	0					b_unc_Saprospirales	b_unc_FAC87	0.712715	0
p_unc_Colpodida	n_Enoplea_XX	0.945915	0					b_unc_Saprospirales	b_unc_MIZ46	0.707255	0
f_Glomeromycetes	p_Adelinagroup	0.937107	0					b_unc_Saprospirales	b_unc_MLE112	0.803891	0
f_Chytridiomycetes	p_Allapsidae	0.900032	0					b_unc_Saprospirales	b_unc_Myxococcales	0.671132	0.01
f_Eurotiomycetes	p_Allapsidae	0.932359	0					b_unc_Saprospirales	b_unc_Sphingobacteriales	0.640752	0.01
f_Glomeromycetes	p_Allapsidae	0.935479	0					b_unc_Saprospirales	b_unc_Spirobacillales	0.616482	0.01
f_Mucoromycotina_X	p_Allapsidae	0.931425	0					b_unc_Saprospirales	b_Fimbriimonadaceae	0.790248	0
f_Orbiliomycetes	p_Allapsidae	0.935172	0					b_unc_Saprospirales	b_Pedosphaeraceae	0.703125	0.01
f_Agaricomycetes	p_Cercomonadidae	0.91646	0					b_unc_Saprospirales	b_Acidobacteriaceae	0.650627	0
f_Chytridiomycetes	p_Cercomonadidae	0.913916	0					b_unc_Saprospirales	b_Anaeroplasmataceae	0.742946	0
f_Eurotiomycetes	p_Cercomonadidae	0.966525	0					b_unc_Saprospirales	b_auto67_4W	0.806144	0
f_Mucoromycotina_X	p_Cercomonadidae	0.949444	0					b_unc_Saprospirales	b_Bdellovibrionaceae	0.818818	0
f_Orbiliomycetes	p_Cercomonadidae	0.947822	0					b_unc_Saprospirales	b_Burkholderiaceae	0.645157	0
p_Allapsidae	p_Cercomonadidae	0.964442	0					b_unc_Saprospirales	b_Chthonomonadaceae	0.628978	0
f_Chytridiomycetes	p_Chrysophyceae_CladeC	0.901245	0					b_unc_Saprospirales	b_Coxiellaceae	0.868369	0
p_Cercomonadidae	p_Chrysophyceae_CladeC	0.939328	0					b_unc_Saprospirales	b_Isosphaeraceae	0.748581	0.01
f_Ascomycota_XX	p_Euglyphidae	0.921591	0					b_unc_Saprospirales	b_Legionellaceae	0.947866	0
f_Dothideomycetes	p_Euglyphidae	0.905825	0					b_unc_Saprospirales	b_Parachlamydiaceae	0.901402	0
f_Eurotiomycetes	p_Euglyphidae	0.916025	0					b_unc_Saprospirales	b_Planctomycetaceae	0.617596	0
f_Leotiomycetes	p_Euglyphidae	0.922743	0					b_unc_Saprospirales	b_Rhabdochlamydiaceae	0.845105	0
f_Mucoromycotina_X	p_Euglyphidae	0.943023	0					b_unc_Saprospirales	b_Sinobacteraceae	0.652509	0
f_Orbiliomycetes	p_Glissomonadida_X	0.900241	0					b_unc_Saprospirales	b_unc_Alphaproteobacteria	0.824247	0
f_Eurotiomycetes	p_Oomycota_XX	0.933845	0					b_unc_Saprospirales	b_unc_Deltaproteobacteria	0.741365	0
f_Mucoromycotina_X	p_Oomycota_XX	0.90518	0					b_unc_Saprospirales	b_unc_SJA4	0.792754	0
f_Orbiliomycetes	p_Oomycota_XX	0.931218	0					b_unc_Saprospirales	f_Ascomycota_XX	-0.612623	0.01
p_Allapsidae	p_Oomycota_XX	0.936211	0					b_unc_Saprospirales	f_Cystobasidiomycetes	-0.60876	0
f_Eurotiomycetes	p_Paracercomonadidae	0.909236	0					b_unc_Saprospirales	f_Dothideomycetes	-0.702291	0.01
p_Cercomonadidae	p_Paracercomonadidae	0.905648	0					b_unc_Saprospirales	f_Orbiliomycetes	-0.633372	0
p_Euglyphidae	p_Paracercomonadidae	0.91834	0					b_unc_Saprospirales	p_Spathidiidae	-0.631014	0
f_Glomeromycetes	p_Rhogostomalineage	0.942276	0					b_unc_Saprospirales	pl_unc_Embryophyceae	-0.721965	0
p_Allapsidae	p_Rhogostomalineage	0.911835	0					b_unc_Saprospirales	a_Arachnida	-0.834366	0
p_Cercomonadidae	p_Rhogostomalineage	0.903669	0					b_unc_Acidimicrobiales	b_unc_Actinomycetales	0.687835	0.01
f_Agaricomycetes	p_Sandonidae	0.900714	0					b_unc_Acidimicrobiales	b_unc_Bacillales	0.832305	0
f_Eurotiomycetes	p_Sandonidae	0.958756	0					b_unc_Acidimicrobiales	b_unc_Clostridiales	0.606592	0.01
f_Glomeromycetes	p_Sandonidae	0.903739	0					b_unc_Acidimicrobiales	b_unc_JG30KFAS9	0.638258	0
f_Mucoromycotina_X	p_Sandonidae	0.919406	0					b_unc_Acidimicrobiales	b_unc_MIZ46	0.706631	0
f_Orbiliomycetes	p_Sandonidae	0.93767	0					b_unc_Acidimicrobiales	b_unc_Myxococcales	0.815365	0
p_Allapsidae	p_Sandonidae	0.941524	0					b_unc_Acidimicrobiales	b_unc_OPB54	0.685688	0
p_Cercomonadidae	p_Sandonidae	0.945725	0					b_unc_Acidimicrobiales	b_unc_Solirubrobacterales	0.654006	0.01
p_Rhogostomalineage	p_Sandonidae	0.922972	0					b_unc_Acidimicrobiales	b_unc_Sphingobacteriales	0.650547	0
f_Eurotiomycetes	p_Spathidiidae	0.922569	0					b_unc_Acidimicrobiales	b_Acetobacteraceae	0.770189	0
f_Mucoromycotina_X	p_Spathidiidae	0.912483	0					b_unc_Acidimicrobiales	b_Bacillaceae	0.697145	0
p_Cercomonadidae	p_Spathidiidae	0.905251	0					b_unc_Acidimicrobiales	b_Bradyrhizobiaceae	0.810629	0
p_Sandonidae	p_Spathidiidae	0.906018	0					b_unc_Acidimicrobiales	b_Caulobacteraceae	0.704328	0.01
f_Entomophthorales	p_Thaumatomonadidae	0.903254	0					b_unc_Acidimicrobiales	b_Clostridiaceae	0.794374	0
f_Eurotiomycetes	p_Thaumatomonadidae	0.90571	0					b_unc_Acidimicrobiales	b_Conexibacteraceae	0.784543	0
p_Cercomonadidae	p_Thaumatomonadidae	0.917797	0					b_unc_Acidimicrobiales	b_FFCH4570	0.612844	0.01
p_Euglyphidae	p_Thaumatomonadidae	0.905993	0					b_unc_Acidimicrobiales	b_Isosphaeraceae	0.776489	0
f_Agaricomycetes	p_Trinematidae	0.905456	0					b_unc_Acidimicrobiales	b_Oxalobacteraceae	0.623153	0.01
f_Dothideomycetes	p_unc_Colpodida	0.90567	0					b_unc_Acidimicrobiales	b_Paenibacillaceae	0.747219	0
f_Eurotiomycetes	p_unc_Colpodida	0.935782	0					b_unc_Acidimicrobiales	b_Peptococcaceae	0.723713	0
f_Leotiomycetes	p_unc_Colpodida	0.922812	0					b_unc_Acidimicrobiales	b_Pirellulaceae	0.697835	0
f_Mucoromycotina_X	p_unc_Colpodida	0.934497	0					b_unc_Acidimicrobiales	b_Polyangiaceae	0.660828	0
f_Orbiliomycetes	p_unc_Colpodida	0.915499	0					b_unc_Acidimicrobiales	b_Rhodospirillaceae	0.770508	0
p_Cercomonadidae	p_unc_Colpodida	0.900398	0					b_unc_Acidimicrobiales	b_Streptosporangiaceae	0.70929	0
p_Euglyphidae	p_unc_Colpodida	0.936894	0					b_unc_Acidimicrobiales	b_Thermomonosporaceae	0.799139	0
f_Dothideomycetes	p_unc_Hypotrichia	0.932605	0					b_unc_Acidimicrobiales	b_unc_SC3	0.733126	0.01
f_Entomophthorales	p_unc_Hypotrichia	0.934327	0					b_unc_Acidimicrobiales	f_unc_Ascomycota	-0.60723	0.01
f_Eurotiomycetes	p_unc_Hypotrichia	0.903146	0					b_unc_Acidimicrobiales	p_Urostylidae	-0.722458	0
f_Mucoromycotina_X	p_unc_Hypotrichia	0.916354	0					b_unc_Acidimicrobiales	p_Vampyrellida_X	0.684161	0
p_Euglyphidae	p_unc_Hypotrichia	0.904356	0					b_unc_Acidimicrobiales	n_Enoplea_X	-0.670499	0
p_Gregarines_X	p_unc_Platyophryida	0.916146	0					b_unc_Actinomycetales	b_unc_Clostridiales	0.741398	0
								b_unc_Actinomycetales	b_unc_Ellin329	0.821281	0
								b_unc_Actinomycetales	b_unc_FAC87	0.640512	0.01
								b_unc_Actinomycetales	b_unc_FW68	0.657957	0.01
								b_unc_Actinomycetales	b_unc_MIZ46	0.741944	0
								b_unc_Actinomycetales	b_unc_Myxococcales	0.882524	0
								b_unc_Actinomycetales	b_unc_Sphingobacteriales	0.788167	0
								b_unc_Actinomycetales	b_unc_Spirobacillales	0.689279	0
								b_unc_Actinomycetales	b_Pedosphaeraceae	0.715854	0
								b_unc_Actinomycetales	b_Acetobacteraceae	0.790958	0
								b_unc_Actinomycetales	b_Acidobacteriaceae	0.657328	0
								b_unc_Actinomycetales	b_Actinospicaceae	0.821086	0
								b_unc_Actinomycetales	b_auto67_4W	0.714295	0.01
								b_unc_Actinomycetales	b_Bdellovibrionaceae	0.751096	0
								b_unc_Actinomycetales	b_Bradyrhizobiaceae	0.669877	0
								b_unc_Actinomycetales	b_Burkholderiaceae	0.731637	0
								b_unc_Actinomycetales	b_Caulobacteraceae	0.771374	0
								b_unc_Actinomycetales	b_Chthonomonadaceae	0.697964	0.01
								b_unc_Actinomycetales	b_Clostridiaceae	0.729128	0.01
								b_unc_Actinomycetales	b_Coxiellaceae	0.609796	0
								b_unc_Actinomycetales	b_Isosphaeraceae	0.878156	0
								b_unc_Actinomycetales	b_Legionellaceae	0.749782	0
								b_unc_Actinomycetales	b_Methylocystaceae	0.645635	0
								b_unc_Actinomycetales	b_Nocardioidaceae	0.667831	0.01
								b_unc_Actinomycetales	b_Parachlamydiaceae	0.641378	0.01
								b_unc_Actinomycetales	b_Pirellulaceae	0.642455	0
								b_unc_Actinomycetales	b_Polyangiaceae	0.683201	0.01
								b_unc_Actinomycetales	b_Rhodospirillaceae	0.866661	0
								b_unc_Actinomycetales	b_Sinobacteraceae	0.656349	0
								b_unc_Actinomycetales	b_Solibacteraceae	0.628744	0.01
								b_unc_Actinomycetales	b_Solirubrobacteraceae	0.647684	0.01
								b_unc_Actinomycetales	b_Sphingobacteriaceae	0.713072	0
								b_unc_Actinomycetales	b_unc_Alphaproteobacteria	0.825101	0
								b_unc_Actinomycetales	b_unc_Deltaproteobacteria	0.689828	0.01
								b_unc_Actinomycetales	f_Dothideomycetes	-0.672825	0.01
								b_unc_Actinomycetales	f_Entomophthorales	-0.692201	0
								b_unc_Actinomycetales	f_Glomeromycotina_X	-0.732624	0
								b_unc_Actinomycetales	f_Lecanoromycetes	-0.736948	0.01
								b_unc_Actinomycetales	f_Leotiomycetes	-0.749573	0
								b_unc_Actinomycetales	f_unc_Ascomycota	-0.755751	0
								b_unc_Actinomycetales	p_Acanthamoebidae	-0.620184	0.01
								b_unc_Actinomycetales	p_Urostylidae	-0.759471	0
								b_unc_Actinomycetales	p_Vampyrellidae	-0.686409	0
								b_unc_Actinomycetales	p_unc_Hypotrichia	-0.652163	0.01
								b_unc_Actinomycetales	a_Rotifera_XX	-0.691798	0.01
								b_unc_Actinomycetales	n_Enoplea_XX	-0.695307	0.01
								b_unc_Actinomycetales	n_Enoplea_X	-0.624323	0.01
								b_unc_B07_WMSP1	b_unc_B12WMSP1	0.752809	0
								b_unc_B07_WMSP1	b_FFCH4570	0.720942	0
								b_unc_B12WMSP1	b_unc_MLE112	-0.708357	0
								b_unc_B12WMSP1	b_auto67_4W	-0.628526	0.01
								b_unc_B12WMSP1	b_Ellin515	0.705214	0
								b_unc_B12WMSP1	b_FFCH4570	0.76615	0
								b_unc_B12WMSP1	b_Ktedonobacteraceae	0.648445	0
								b_unc_B12WMSP1	b_Mycobacteriaceae	-0.657728	0.01
								b_unc_B12WMSP1	b_Rhabdochlamydiaceae	-0.70516	0
								b_unc_B12WMSP1	b_Thermogemmatisporaceae	0.725127	0
								b_unc_B12WMSP1	b_unc_Gemm1	0.648146	0
								b_unc_B12WMSP1	b_unc_SJA4	-0.674599	0
								b_unc_B12WMSP1	p_Litonotidae	0.70406	0
								b_unc_B12WMSP1	n_Chromadorea_X	0.634674	0.01
								b_unc_Bacillales	b_unc_JG30KFAS9	0.67813	0.01
								b_unc_Bacillales	b_unc_Myxococcales	0.710786	0
								b_unc_Bacillales	b_Pedosphaeraceae	0.64499	0
								b_unc_Bacillales	b_Acidobacteriaceae	0.613297	0.01
								b_unc_Bacillales	b_Alicyclobacillaceae	0.672253	0.01
								b_unc_Bacillales	b_Bacillaceae	0.779489	0
								b_unc_Bacillales	b_Bradyrhizobiaceae	0.739962	0.01
								b_unc_Bacillales	b_Caulobacteraceae	0.702458	0
								b_unc_Bacillales	b_Chitinophagaceae	0.656402	0.01
								b_unc_Bacillales	b_Clostridiaceae	0.649065	0.01
								b_unc_Bacillales	b_Conexibacteraceae	0.620845	0.01
								b_unc_Bacillales	b_Ellin517	0.701125	0
								b_unc_Bacillales	b_Isosphaeraceae	0.637682	0
								b_unc_Bacillales	b_Paenibacillaceae	0.884858	0
								b_unc_Bacillales	b_Peptococcaceae	0.698846	0
								b_unc_Bacillales	b_Peptostreptococcaceae	0.625258	0.01
								b_unc_Bacillales	b_Planococcaceae	0.727339	0
								b_unc_Bacillales	b_Ruminococcaceae	0.795567	0
								b_unc_Bacillales	b_Streptosporangiaceae	0.650039	0.01
								b_unc_Bacillales	b_Thermomonosporaceae	0.763326	0
								b_unc_Bacillales	b_Turicibacteraceae	0.665977	0.01
								b_unc_Bacillales	b_unc_SC3	0.7439	0
								b_unc_Bacillales	f_Exobasidiomycetes	-0.647944	0
								b_unc_Bacillales	p_Holostichidae	-0.604409	0.01
								b_unc_Bacillales	n_Enoplea_X	-0.636759	0
								b_unc_Bacteroidales	b_unc_Clostridiales	0.674554	0
								b_unc_Bacteroidales	b_unc_Spirobacillales	0.604156	0.01
								b_unc_Bacteroidales	b_Haliangiaceae	0.610623	0.01
								b_unc_Bacteroidales	b_Moraxellaceae	0.683273	0.01
								b_unc_Bacteroidales	b_Opitutaceae	0.658343	0.01
								b_unc_Bacteroidales	b_Xanthomonadaceae	0.635634	0.01
								b_unc_Bacteroidales	b_unc_Alphaproteobacteria	0.642594	0
								b_unc_Bacteroidales	f_Dothideomycetes	-0.663866	0.01
								b_unc_Bacteroidales	p_unc_Colpodida	-0.625194	0
								b_unc_Bacteroidales	p_unc_Haptoria	-0.686711	0
								b_unc_Bacteroidales	a_Rotifera_XX	-0.717159	0
								b_unc_BD73	b_unc_Clostridiales	0.669685	0
								b_unc_BD73	b_unc_MIZ46	0.763869	0
								b_unc_BD73	b_unc_Spirobacillales	0.707453	0
								b_unc_BD73	b_Pedosphaeraceae	0.710873	0
								b_unc_BD73	b_auto67_4W	0.652726	0.01
								b_unc_BD73	b_Bdellovibrionaceae	0.743966	0
								b_unc_BD73	b_Caulobacteraceae	0.742381	0.01
								b_unc_BD73	b_Chitinophagaceae	0.732772	0
								b_unc_BD73	b_Comamonadaceae	0.654517	0.01
								b_unc_BD73	b_Legionellaceae	0.608463	0.01
								b_unc_BD73	b_Moraxellaceae	0.664861	0.01
								b_unc_BD73	b_Polyangiaceae	0.69513	0
								b_unc_BD73	b_Sphingobacteriaceae	0.754369	0
								b_unc_BD73	b_Xanthomonadaceae	0.722279	0
								b_unc_BD73	b_unc_Deltaproteobacteria	0.656565	0
								b_unc_BD73	b_unc_TM71	0.674924	0.01
								b_unc_BD73	f_Lecanoromycetes	-0.613073	0
								b_unc_BD73	p_unc_Haptoria	-0.631999	0.01
								b_unc_BD73	a_Rotifera_XX	-0.631676	0
								b_unc_Burkholderiales	b_unc_FAC88	0.631188	0.01
								b_unc_Burkholderiales	b_Bdellovibrionaceae	0.619065	0.01
								b_unc_Burkholderiales	b_Sinobacteraceae	0.717433	0.01
								b_unc_Burkholderiales	pl_Eucalyptus	-0.713687	0
								b_unc_Chlamydiales	b_unc_Chromatiales	0.636445	0.01
								b_unc_Chlamydiales	b_unc_Ellin329	0.634156	0
								b_unc_Chlamydiales	b_unc_MLE112	0.808432	0
								b_unc_Chlamydiales	b_unc_SM1D11	0.660995	0.01
								b_unc_Chlamydiales	b_unc_Streptophyta	0.653549	0
								b_unc_Chlamydiales	b_auto67_4W	0.658759	0.01
								b_unc_Chlamydiales	b_Coxiellaceae	0.76645	0
								b_unc_Chlamydiales	b_Piscirickettsiaceae	0.742038	0
								b_unc_Chlamydiales	b_Rhabdochlamydiaceae	0.654903	0.01
								b_unc_Chlamydiales	b_Rickettsiaceae	0.645421	0.01
								b_unc_Chlamydiales	b_Sinobacteraceae	0.796255	0
								b_unc_Chlamydiales	b_unc_SJA4	0.698378	0.01
								b_unc_Chlamydiales	b_unc_WPS2	0.615254	0.01
								b_unc_Chlamydiales	f_Agaricomycetes	-0.724948	0
								b_unc_Chlamydiales	f_Ascomycota_XX	-0.727791	0
								b_unc_Chlamydiales	f_Chytridiomycetes	-0.837344	0
								b_unc_Chlamydiales	f_Dothideomycetes	-0.755644	0
								b_unc_Chlamydiales	f_Entomophthorales	-0.769568	0
								b_unc_Chlamydiales	f_Eurotiomycetes	-0.713848	0.01
								b_unc_Chlamydiales	f_Glomeromycetes	-0.758487	0
								b_unc_Chlamydiales	f_Glomeromycotina_X	-0.681397	0
								b_unc_Chlamydiales	f_Leotiomycetes	-0.674792	0.01
								b_unc_Chlamydiales	f_Mucoromycotina_X	-0.785128	0
								b_unc_Chlamydiales	f_Orbiliomycetes	-0.768908	0
								b_unc_Chlamydiales	p_Adelinagroup	-0.772374	0.01
								b_unc_Chlamydiales	p_Allapsidae	-0.793946	0
								b_unc_Chlamydiales	p_Cercomonadidae	-0.721406	0
								b_unc_Chlamydiales	p_Chrysophyceae_CladeC	-0.603661	0
								b_unc_Chlamydiales	p_Euglyphidae	-0.743136	0
								b_unc_Chlamydiales	p_NovelApicomplexaClass2_X	0.704787	0
								b_unc_Chlamydiales	p_Oomycota_XX	-0.790758	0
								b_unc_Chlamydiales	p_Paracercomonadidae	-0.658021	0.01
								b_unc_Chlamydiales	p_Raphidpennate	0.678832	0.01
								b_unc_Chlamydiales	p_Rhogostomalineage	-0.70035	0.01
								b_unc_Chlamydiales	p_Sandonidae	-0.734709	0
								b_unc_Chlamydiales	p_Spathidiidae	-0.669244	0
								b_unc_Chlamydiales	p_Spongomonadidae	-0.662214	0.01
								b_unc_Chlamydiales	p_Thaumatomonadidae	-0.778966	0
								b_unc_Chlamydiales	p_unc_Colpodida	-0.638382	0.01
								b_unc_Chlamydiales	p_unc_Hypotrichia	-0.758099	0
								b_unc_Chlamydiales	a_Arachnida	-0.607943	0.01
								b_unc_Chromatiales	b_Piscirickettsiaceae	0.629504	0
								b_unc_Clostridiales	b_unc_Ellin329	0.744882	0
								b_unc_Clostridiales	b_unc_FW68	0.678327	0
								b_unc_Clostridiales	b_unc_MIZ46	0.761285	0
								b_unc_Clostridiales	b_unc_Myxococcales	0.731653	0
								b_unc_Clostridiales	b_Pedosphaeraceae	0.746847	0
								b_unc_Clostridiales	b_Acidobacteriaceae	0.71336	0
								b_unc_Clostridiales	b_Actinospicaceae	0.65948	0.01
								b_unc_Clostridiales	b_auto67_4W	0.749789	0
								b_unc_Clostridiales	b_Bdellovibrionaceae	0.69658	0
								b_unc_Clostridiales	b_Burkholderiaceae	0.721991	0
								b_unc_Clostridiales	b_Caulobacteraceae	0.814256	0
								b_unc_Clostridiales	b_Chitinophagaceae	0.726902	0
								b_unc_Clostridiales	b_Haliangiaceae	0.620727	0.01
								b_unc_Clostridiales	b_Isosphaeraceae	0.740092	0.01
								b_unc_Clostridiales	b_Polyangiaceae	0.769518	0
								b_unc_Clostridiales	b_Sphingobacteriaceae	0.759576	0.01
								b_unc_Clostridiales	b_Xanthomonadaceae	0.730414	0
								b_unc_Clostridiales	b_unc_Alphaproteobacteria	0.702334	0.01
								b_unc_Clostridiales	b_unc_Deltaproteobacteria	0.680036	0.01
								b_unc_Clostridiales	f_Dothideomycetes	-0.683357	0
								b_unc_Clostridiales	f_Lecanoromycetes	-0.657708	0.01
								b_unc_Clostridiales	f_Leotiomycetes	-0.654573	0.01
								b_unc_Clostridiales	f_unc_Ascomycota	-0.635281	0
								b_unc_Clostridiales	p_Urostylidae	-0.677338	0
								b_unc_Clostridiales	p_unc_Haptoria	-0.697033	0.01
								b_unc_Clostridiales	a_Rotifera_XX	-0.67385	0.01
								b_unc_Clostridiales	n_Enoplea_X	-0.646206	0.01
								b_unc_CPla3	b_Haliangiaceae	0.728312	0
								b_unc_CPla3	a_Rotifera_XX	-0.618938	0.01
								b_unc_Ellin329	b_unc_FW68	0.717794	0
								b_unc_Ellin329	b_unc_Legionellales	0.609411	0.01
								b_unc_Ellin329	b_unc_MIZ46	0.863022	0
								b_unc_Ellin329	b_unc_MLE112	0.747957	0
								b_unc_Ellin329	b_unc_Myxococcales	0.771028	0
								b_unc_Ellin329	b_unc_Sphingobacteriales	0.799642	0
								b_unc_Ellin329	b_unc_Spirobacillales	0.768249	0
								b_unc_Ellin329	b_unc_WD2101	0.628456	0
								b_unc_Ellin329	b_Fimbriimonadaceae	0.771811	0
								b_unc_Ellin329	b_Pedosphaeraceae	0.779811	0
								b_unc_Ellin329	b_Acidobacteriaceae	0.805662	0
								b_unc_Ellin329	b_Actinospicaceae	0.615148	0.01
								b_unc_Ellin329	b_auto67_4W	0.907807	0
								b_unc_Ellin329	b_Bdellovibrionaceae	0.896715	0
								b_unc_Ellin329	b_Burkholderiaceae	0.873768	0
								b_unc_Ellin329	b_Caulobacteraceae	0.800857	0
								b_unc_Ellin329	b_Chitinophagaceae	0.785138	0
								b_unc_Ellin329	b_Comamonadaceae	0.704144	0
								b_unc_Ellin329	b_Coxiellaceae	0.788676	0
								b_unc_Ellin329	b_Isosphaeraceae	0.849648	0
								b_unc_Ellin329	b_Legionellaceae	0.841357	0
								b_unc_Ellin329	b_Methylocystaceae	0.692776	0.01
								b_unc_Ellin329	b_Mycobacteriaceae	0.774874	0
								b_unc_Ellin329	b_Opitutaceae	0.664751	0
								b_unc_Ellin329	b_Oxalobacteraceae	0.621005	0.01
								b_unc_Ellin329	b_Parachlamydiaceae	0.806556	0
								b_unc_Ellin329	b_Polyangiaceae	0.739753	0
								b_unc_Ellin329	b_Rhabdochlamydiaceae	0.802741	0
								b_unc_Ellin329	b_Rhodospirillaceae	0.746174	0.01
								b_unc_Ellin329	b_Sphingobacteriaceae	0.660777	0
								b_unc_Ellin329	b_Thermoactinomycetaceae	0.742931	0.01
								b_unc_Ellin329	b_Xanthomonadaceae	0.797502	0
								b_unc_Ellin329	b_unc_Alphaproteobacteria	0.922866	0
								b_unc_Ellin329	b_unc_Deltaproteobacteria	0.876282	0
								b_unc_Ellin329	b_unc_SJA4	0.738044	0
								b_unc_Ellin329	f_Ascomycota_XX	-0.717467	0.01
								b_unc_Ellin329	f_Cystobasidiomycetes	-0.691733	0.01
								b_unc_Ellin329	f_Dothideomycetes	-0.811975	0
								b_unc_Ellin329	f_Entomophthorales	-0.708915	0
								b_unc_Ellin329	f_Lecanoromycetes	-0.611624	0
								b_unc_Ellin329	f_Leotiomycetes	-0.739355	0
								b_unc_Ellin329	p_Euglyphidae	-0.624579	0
								b_unc_Ellin329	p_Urostylidae	-0.707856	0
								b_unc_Ellin329	p_unc_Colpodida	-0.629935	0
								b_unc_Ellin329	pl_Eucalyptus	-0.658851	0
								b_unc_Ellin329	a_Arachnida	-0.699121	0
								b_unc_Ellin329	a_Rotifera_XX	-0.750221	0
								b_unc_Ellin5290	b_Chthoniobacteraceae	0.609638	0
								b_unc_Ellin5290	b_Coxiellaceae	0.611827	0
								b_unc_Ellin6067	b_Mycobacteriaceae	0.672084	0
								b_unc_Ellin6067	b_Patulibacteraceae	0.691963	0
								b_unc_Ellin6067	b_Thermogemmatisporaceae	-0.619753	0
								b_unc_Ellin6067	b_Xanthomonadaceae	0.669538	0
								b_unc_Ellin6067	b_unc_TM1	-0.693873	0
								b_unc_Ellin6513	b_unc_Elusimicrobiales	0.761571	0
								b_unc_Ellin6513	b_unc_NRPJ	0.761676	0.01
								b_unc_Ellin6513	b_unc_Solibacterales	0.869249	0
								b_unc_Ellin6513	b_Chthoniobacteraceae	0.627806	0.01
								b_unc_Ellin6513	b_Coxiellaceae	0.641171	0
								b_unc_Ellin6513	b_Cytophagaceae	-0.6483	0
								b_unc_Ellin6513	b_Gemmataceae	0.624961	0
								b_unc_Ellin6513	b_Turicibacteraceae	-0.638337	0.01
								b_unc_Ellin6513	b_unc_Gemmatimonadetes	0.615561	0
								b_unc_Ellin6513	b_unc_SJA4	0.643953	0
								b_unc_Ellin6513	b_unc_TM1	0.762404	0
								b_unc_Ellin6513	b_unc_WPS2	0.63615	0
								b_unc_Ellin6513	p_Nucleariida_X	-0.6731	0
								b_unc_Ellin6513	n_Chromadorea_X	-0.63844	0
								b_unc_Elusimicrobiales	b_unc_Legionellales	0.64812	0.01
								b_unc_Elusimicrobiales	b_unc_NRPJ	0.634592	0
								b_unc_Elusimicrobiales	b_unc_Solibacterales	0.793624	0
								b_unc_Elusimicrobiales	b_Cytophagaceae	-0.627495	0
								b_unc_Elusimicrobiales	b_EB1003	-0.622274	0.01
								b_unc_Elusimicrobiales	b_unc_Gemmatimonadetes	0.735048	0.01
								b_unc_Elusimicrobiales	b_unc_WPS2	0.699409	0
								b_unc_Elusimicrobiales	p_Chrysophyceae_CladeE	-0.669842	0.01
								b_unc_FAC87	b_unc_Legionellales	0.615502	0
								b_unc_FAC87	b_unc_Solibacterales	0.62107	0
								b_unc_FAC87	b_Chthoniobacteraceae	0.846263	0
								b_unc_FAC87	b_Acetobacteraceae	0.636219	0.01
								b_unc_FAC87	b_Bacillaceae	0.732485	0
								b_unc_FAC87	b_Chthonomonadaceae	0.682332	0
								b_unc_FAC87	b_Coxiellaceae	0.610062	0.01
								b_unc_FAC87	b_Parachlamydiaceae	0.706626	0
								b_unc_FAC87	b_Peptococcaceae	0.602057	0
								b_unc_FAC87	b_unc_Acidobacteria5	0.685542	0.01
								b_unc_FAC87	b_unc_BD711	0.774616	0
								b_unc_FAC87	b_unc_Chlorobi_1	0.69561	0.01
								b_unc_FAC87	f_Cryptomycotina_X	-0.627824	0
								b_unc_FAC87	f_Glomeromycotina_X	-0.685405	0
								b_unc_FAC87	f_Lecanoromycetes	-0.688758	0
								b_unc_FAC87	f_Leotiomycetes	-0.654442	0
								b_unc_FAC87	f_Sordariomycetes	-0.763554	0
								b_unc_FAC87	p_Acanthamoebidae	-0.60981	0.01
								b_unc_FAC87	p_Spathidiidae	-0.69371	0
								b_unc_FAC87	p_TrypanosomatidaeTrypanosomes	-0.711646	0
								b_unc_FAC87	p_unc_Colpodea	-0.611098	0
								b_unc_FAC87	pl_unc_Embryophyceae	-0.731752	0
								b_unc_FAC87	a_Arachnida	-0.743076	0.01
								b_unc_FAC87	n_Enoplea_XX	-0.700892	0.01
								b_unc_FAC88	b_unc_NRPJ	0.725163	0
								b_unc_FAC88	b_unc_WD2101	0.608812	0
								b_unc_FAC88	b_Fimbriimonadaceae	0.724678	0
								b_unc_FAC88	b_Isosphaeraceae	0.615124	0.01
								b_unc_FAC88	b_Parachlamydiaceae	0.61752	0
								b_unc_FAC88	b_unc_WPS2	0.620741	0.01
								b_unc_FW68	b_unc_MIZ46	0.7381	0
								b_unc_FW68	b_unc_Myxococcales	0.69138	0
								b_unc_FW68	b_Pedosphaeraceae	0.780895	0.01
								b_unc_FW68	b_Acidobacteriaceae	0.755112	0
								b_unc_FW68	b_Bdellovibrionaceae	0.67607	0
								b_unc_FW68	b_Burkholderiaceae	0.79404	0
								b_unc_FW68	b_Caulobacteraceae	0.835577	0
								b_unc_FW68	b_Chitinophagaceae	0.750047	0
								b_unc_FW68	b_Haliangiaceae	0.687281	0
								b_unc_FW68	b_Isosphaeraceae	0.660841	0
								b_unc_FW68	b_Legionellaceae	0.643464	0
								b_unc_FW68	b_Nocardioidaceae	0.638502	0.01
								b_unc_FW68	b_Polyangiaceae	0.628648	0.01
								b_unc_FW68	b_Sphingobacteriaceae	0.699556	0.01
								b_unc_FW68	b_Xanthomonadaceae	0.694159	0
								b_unc_FW68	b_unc_Alphaproteobacteria	0.702768	0
								b_unc_FW68	b_unc_Betaproteobacteria	0.652639	0.01
								b_unc_FW68	b_unc_Deltaproteobacteria	0.690503	0
								b_unc_FW68	b_unc_TM71	0.615391	0
								b_unc_iii115	b_Acetobacteraceae	0.665545	0
								b_unc_iii115	b_Actinosynnemataceae	0.621045	0.01
								b_unc_iii115	b_Clostridiaceae	0.754279	0.01
								b_unc_iii115	b_Gemmataceae	0.767058	0
								b_unc_iii115	b_Peptococcaceae	0.654217	0.01
								b_unc_iii115	b_Rhodospirillaceae	0.649646	0
								b_unc_iii115	b_Syntrophobacteraceae	0.669433	0
								b_unc_iii115	b_Thermogemmatisporaceae	0.666876	0
								b_unc_iii115	b_unc_Acidobacteria5	0.71389	0.01
								b_unc_iii115	b_unc_Gemm1	0.729112	0.01
								b_unc_iii115	b_unc_JG37AG4	0.619201	0.01
								b_unc_iii115	p_Vampyrellidae	-0.631201	0.01
								b_unc_JG30KFAS9	b_unc_OPB54	0.72359	0
								b_unc_JG30KFAS9	b_unc_Streptophyta	-0.650391	0
								b_unc_JG30KFAS9	b_Alicyclobacillaceae	0.867039	0
								b_unc_JG30KFAS9	b_Bacillaceae	0.670532	0
								b_unc_JG30KFAS9	b_Clostridiaceae	0.716975	0
								b_unc_JG30KFAS9	b_Ellin515	0.690418	0.01
								b_unc_JG30KFAS9	b_FFCH4570	0.680784	0
								b_unc_JG30KFAS9	b_Paenibacillaceae	0.7223	0
								b_unc_JG30KFAS9	b_Peptostreptococcaceae	0.678335	0
								b_unc_JG30KFAS9	b_Ruminococcaceae	0.63552	0
								b_unc_JG30KFAS9	b_Thermomonosporaceae	0.710903	0.01
								b_unc_JG30KFAS9	p_Oxytrichidae	-0.672218	0.01
								b_unc_JHWHS99	b_Chthonomonadaceae	0.624394	0.01
								b_unc_Legionellales	b_unc_MIZ46	0.690351	0
								b_unc_Legionellales	b_unc_MLE112	0.769101	0
								b_unc_Legionellales	b_unc_Solibacterales	0.672498	0
								b_unc_Legionellales	b_unc_WD2101	0.734783	0
								b_unc_Legionellales	b_Fimbriimonadaceae	0.77678	0
								b_unc_Legionellales	b_Pedosphaeraceae	0.726417	0
								b_unc_Legionellales	b_Anaeroplasmataceae	0.657269	0
								b_unc_Legionellales	b_auto67_4W	0.778822	0
								b_unc_Legionellales	b_Bdellovibrionaceae	0.707916	0.01
								b_unc_Legionellales	b_Coxiellaceae	0.776751	0
								b_unc_Legionellales	b_Legionellaceae	0.676223	0
								b_unc_Legionellales	b_Parachlamydiaceae	0.74661	0
								b_unc_Legionellales	b_Polyangiaceae	0.653701	0.01
								b_unc_Legionellales	b_Rhabdochlamydiaceae	0.713892	0.01
								b_unc_Legionellales	b_unc_Alphaproteobacteria	0.634063	0.01
								b_unc_Legionellales	b_unc_Deltaproteobacteria	0.76216	0.01
								b_unc_Legionellales	b_unc_Gemmatimonadetes	0.655349	0.01
								b_unc_Legionellales	b_unc_WPS2	0.64785	0.01
								b_unc_Legionellales	f_Dothideomycetes	-0.605664	0.01
								b_unc_Legionellales	p_Spathidiidae	-0.653965	0
								b_unc_Legionellales	a_Arachnida	-0.672007	0
								b_unc_Methylacidiphilales	b_Burkholderiaceae	0.690561	0.01
								b_unc_Methylacidiphilales	b_Caulobacteraceae	0.628088	0
								b_unc_Methylacidiphilales	b_Chitinophagaceae	0.638777	0.01
								b_unc_Methylacidiphilales	b_Haliangiaceae	0.697555	0
								b_unc_Methylacidiphilales	b_Xanthomonadaceae	0.605109	0
								b_unc_Methylophilales	f_Orbiliomycetes	-0.610609	0.01
								b_unc_MIZ46	b_unc_Myxococcales	0.800616	0
								b_unc_MIZ46	b_unc_Sphingobacteriales	0.801075	0
								b_unc_MIZ46	b_unc_WD2101	0.717695	0
								b_unc_MIZ46	b_Pedosphaeraceae	0.844416	0
								b_unc_MIZ46	b_Acetobacteraceae	0.602092	0.01
								b_unc_MIZ46	b_Acidobacteriaceae	0.738811	0
								b_unc_MIZ46	b_auto67_4W	0.819177	0
								b_unc_MIZ46	b_Bdellovibrionaceae	0.93136	0
								b_unc_MIZ46	b_Bradyrhizobiaceae	0.624001	0
								b_unc_MIZ46	b_Burkholderiaceae	0.716235	0
								b_unc_MIZ46	b_Caulobacteraceae	0.823694	0
								b_unc_MIZ46	b_Chitinophagaceae	0.81141	0
								b_unc_MIZ46	b_Clostridiaceae	0.632068	0.01
								b_unc_MIZ46	b_Comamonadaceae	0.721987	0
								b_unc_MIZ46	b_Coxiellaceae	0.646749	0
								b_unc_MIZ46	b_Isosphaeraceae	0.819315	0
								b_unc_MIZ46	b_Legionellaceae	0.702578	0
								b_unc_MIZ46	b_Methylocystaceae	0.602662	0.01
								b_unc_MIZ46	b_Oxalobacteraceae	0.72161	0
								b_unc_MIZ46	b_Parachlamydiaceae	0.660424	0
								b_unc_MIZ46	b_Polyangiaceae	0.878794	0
								b_unc_MIZ46	b_Rhodospirillaceae	0.711661	0
								b_unc_MIZ46	b_Sphingobacteriaceae	0.674066	0.01
								b_unc_MIZ46	b_Xanthomonadaceae	0.781238	0
								b_unc_MIZ46	b_unc_Alphaproteobacteria	0.752897	0
								b_unc_MIZ46	b_unc_Betaproteobacteria	0.629867	0.01
								b_unc_MIZ46	b_unc_Deltaproteobacteria	0.87243	0
								b_unc_MIZ46	f_Ascomycota_XX	-0.647126	0.01
								b_unc_MIZ46	f_Dothideomycetes	-0.63229	0
								b_unc_MIZ46	n_Enoplea_X	-0.600127	0
								b_unc_MLE112	b_unc_Solibacterales	0.748466	0
								b_unc_MLE112	b_Chthoniobacteraceae	0.687731	0
								b_unc_MLE112	b_Fimbriimonadaceae	0.695759	0
								b_unc_MLE112	b_Pedosphaeraceae	0.61723	0
								b_unc_MLE112	b_Acidobacteriaceae	0.677569	0
								b_unc_MLE112	b_Anaeroplasmataceae	0.644387	0.01
								b_unc_MLE112	b_auto67_4W	0.821195	0
								b_unc_MLE112	b_Bdellovibrionaceae	0.71824	0
								b_unc_MLE112	b_Coxiellaceae	0.895922	0
								b_unc_MLE112	b_Legionellaceae	0.8185	0
								b_unc_MLE112	b_Parachlamydiaceae	0.793041	0
								b_unc_MLE112	b_Piscirickettsiaceae	0.632608	0
								b_unc_MLE112	b_Rhabdochlamydiaceae	0.912201	0
								b_unc_MLE112	b_Sinobacteraceae	0.806731	0
								b_unc_MLE112	b_Solibacteraceae	0.632809	0.01
								b_unc_MLE112	b_unc_Alphaproteobacteria	0.811595	0.01
								b_unc_MLE112	b_unc_Deltaproteobacteria	0.678121	0.01
								b_unc_MLE112	b_unc_Gammaproteobacteria	0.697914	0
								b_unc_MLE112	b_unc_Gemmatimonadetes	0.727798	0
								b_unc_MLE112	b_unc_SJA4	0.90071	0
								b_unc_MLE112	b_unc_WPS2	0.680126	0
								b_unc_MLE112	f_Agaricomycetes	-0.733961	0
								b_unc_MLE112	f_Ascomycota_XX	-0.632939	0
								b_unc_MLE112	f_Chytridiomycetes	-0.800269	0
								b_unc_MLE112	f_Cystobasidiomycetes	-0.69773	0
								b_unc_MLE112	f_Dothideomycetes	-0.790144	0
								b_unc_MLE112	f_Entomophthorales	-0.71246	0
								b_unc_MLE112	f_Eurotiomycetes	-0.733263	0.01
								b_unc_MLE112	f_Glomeromycetes	-0.651105	0.01
								b_unc_MLE112	f_Leotiomycetes	-0.657672	0.01
								b_unc_MLE112	f_Mucoromycotina_X	-0.756641	0
								b_unc_MLE112	f_Orbiliomycetes	-0.7828	0
								b_unc_MLE112	p_Adelinagroup	-0.699644	0
								b_unc_MLE112	p_Allapsidae	-0.718099	0.01
								b_unc_MLE112	p_Chrysophyceae_CladeE	-0.695964	0
								b_unc_MLE112	p_NovelApicomplexaClass2_X	0.624652	0.01
								b_unc_MLE112	p_Oomycota_XX	-0.773696	0
								b_unc_MLE112	p_Rhogostomalineage	-0.61425	0
								b_unc_MLE112	p_Sandonidae	-0.731979	0
								b_unc_MLE112	p_Spathidiidae	-0.720698	0
								b_unc_MLE112	p_unc_Colpodida	-0.641016	0.01
								b_unc_MLE112	p_unc_Hypotrichia	-0.720158	0.01
								b_unc_MLE112	a_Arachnida	-0.857161	0
								b_unc_MLE112	n_Chromadorea_X	-0.621128	0
								b_unc_Myxococcales	b_unc_Sphingobacteriales	0.84039	0
								b_unc_Myxococcales	b_unc_Spirobacillales	0.72061	0
								b_unc_Myxococcales	b_Pedosphaeraceae	0.694177	0
								b_unc_Myxococcales	b_Acetobacteraceae	0.672939	0
								b_unc_Myxococcales	b_Acidobacteriaceae	0.61631	0.01
								b_unc_Myxococcales	b_Actinospicaceae	0.755794	0
								b_unc_Myxococcales	b_auto67_4W	0.679415	0
								b_unc_Myxococcales	b_Bacillaceae	0.629476	0
								b_unc_Myxococcales	b_Bdellovibrionaceae	0.766414	0
								b_unc_Myxococcales	b_Bradyrhizobiaceae	0.726389	0
								b_unc_Myxococcales	b_Burkholderiaceae	0.743297	0
								b_unc_Myxococcales	b_Caulobacteraceae	0.82698	0
								b_unc_Myxococcales	b_Chitinophagaceae	0.675426	0
								b_unc_Myxococcales	b_Chthonomonadaceae	0.617488	0.01
								b_unc_Myxococcales	b_Clostridiaceae	0.77125	0
								b_unc_Myxococcales	b_Frankiaceae	0.64095	0
								b_unc_Myxococcales	b_Haliangiaceae	0.686651	0
								b_unc_Myxococcales	b_Isosphaeraceae	0.862257	0
								b_unc_Myxococcales	b_Lachnospiraceae	0.654688	0
								b_unc_Myxococcales	b_Legionellaceae	0.674771	0.01
								b_unc_Myxococcales	b_Paenibacillaceae	0.652126	0.01
								b_unc_Myxococcales	b_Peptococcaceae	0.71782	0
								b_unc_Myxococcales	b_Phyllobacteriaceae	0.634042	0.01
								b_unc_Myxococcales	b_Pirellulaceae	0.716122	0
								b_unc_Myxococcales	b_Polyangiaceae	0.76524	0.01
								b_unc_Myxococcales	b_Rhodospirillaceae	0.823068	0
								b_unc_Myxococcales	b_Ruminococcaceae	0.672528	0.01
								b_unc_Myxococcales	b_Sphingobacteriaceae	0.614825	0
								b_unc_Myxococcales	b_Thermomonosporaceae	0.681488	0
								b_unc_Myxococcales	b_Xanthomonadaceae	0.675683	0.01
								b_unc_Myxococcales	b_unc_Alphaproteobacteria	0.697194	0.01
								b_unc_Myxococcales	b_unc_Deltaproteobacteria	0.665272	0.01
								b_unc_Myxococcales	b_unc_FCPU426	0.616119	0
								b_unc_Myxococcales	b_unc_TM71	0.638609	0.01
								b_unc_Myxococcales	f_Dothideomycetes	-0.623346	0.01
								b_unc_Myxococcales	f_Lecanoromycetes	-0.789292	0
								b_unc_Myxococcales	f_Leotiomycetes	-0.686234	0.01
								b_unc_Myxococcales	p_Urostylidae	-0.709317	0
								b_unc_Myxococcales	p_Vampyrellidae	-0.682429	0
								b_unc_Myxococcales	p_unc_Haptoria	-0.655552	0.01
								b_unc_Myxococcales	pl_Zea	-0.62104	0
								b_unc_Myxococcales	a_Rotifera_XX	-0.703233	0
								b_unc_Myxococcales	n_Enoplea_X	-0.699724	0
								b_unc_NRPJ	b_Alcaligenaceae	0.679375	0
								b_unc_NRPJ	b_Gemmataceae	0.700633	0
								b_unc_OPB54	b_Bacillaceae	0.726474	0
								b_unc_OPB54	b_Clostridiaceae	0.648368	0
								b_unc_OPB54	b_Paenibacillaceae	0.729256	0
								b_unc_OPB54	b_Peptococcaceae	0.738588	0
								b_unc_OPB54	b_Ruminococcaceae	0.726051	0.01
								b_unc_OPB54	b_Thermomonosporaceae	0.704574	0
								b_unc_OPB54	p_DinoGroupIClade1	0.604818	0
								b_unc_PK29	b_EB1017	0.691726	0.01
								b_unc_Rhizobiales	b_Fimbriimonadaceae	0.618111	0
								b_unc_Rhizobiales	b_Methylocystaceae	0.688257	0
								b_unc_Rhizobiales	b_Mycobacteriaceae	0.626203	0.01
								b_unc_Rhizobiales	b_Sinobacteraceae	0.659718	0.01
								b_unc_Rhizobiales	b_Sphingomonadaceae	0.760398	0
								b_unc_Rhizobiales	pl_Eucalyptus	-0.610508	0.01
								b_unc_Rickettsiales	p_Echinamoebidae	-0.628069	0.01
								b_unc_Rickettsiales	p_FilosaSarcomonadea_XX	-0.617074	0.01
								b_unc_SM1D11	b_Acidobacteriaceae	0.740338	0
								b_unc_SM1D11	b_auto67_4W	0.663985	0
								b_unc_SM1D11	b_mitochondria	0.628916	0
								b_unc_SM1D11	f_Agaricomycetes	-0.686365	0.01
								b_unc_SM1D11	f_Chytridiomycetes	-0.696422	0.01
								b_unc_SM1D11	f_Cystobasidiomycetes	-0.619601	0
								b_unc_SM1D11	f_Dothideomycetes	-0.660143	0.01
								b_unc_SM1D11	f_Entomophthorales	-0.726425	0
								b_unc_SM1D11	f_Glomeromycotina_X	-0.645387	0
								b_unc_SM1D11	f_Leotiomycetes	-0.653695	0
								b_unc_SM1D11	f_Mucoromycotina_X	-0.614986	0
								b_unc_SM1D11	f_Sordariomycetes	-0.6243	0.01
								b_unc_SM1D11	p_unc_Hypotrichia	-0.695179	0.01
								b_unc_Solibacterales	b_Chthoniobacteraceae	0.831581	0
								b_unc_Solibacterales	b_Coxiellaceae	0.78609	0
								b_unc_Solibacterales	b_Koribacteraceae	0.609325	0.01
								b_unc_Solibacterales	b_Rhabdochlamydiaceae	0.68443	0.01
								b_unc_Solibacterales	b_Sinobacteraceae	0.671366	0.01
								b_unc_Solibacterales	b_Solibacteraceae	0.721984	0
								b_unc_Solibacterales	b_unc_Gammaproteobacteria	0.634077	0
								b_unc_Solibacterales	b_unc_ML635J21	0.650849	0
								b_unc_Solibacterales	b_unc_SJA4	0.7684	0
								b_unc_Solibacterales	b_unc_WPS2	0.813746	0
								b_unc_Solibacterales	f_unc_Pezizomycotina	-0.607202	0.01
								b_unc_Solibacterales	p_Chrysophyceae_CladeE	-0.731528	0
								b_unc_Solibacterales	a_Arachnida	-0.687357	0.01
								b_unc_Solirubrobacterales	b_Acetobacteraceae	0.740586	0
								b_unc_Solirubrobacterales	b_Conexibacteraceae	0.857792	0
								b_unc_Solirubrobacterales	b_Gaiellaceae	0.716074	0
								b_unc_Solirubrobacterales	b_Hyphomicrobiaceae	0.72601	0.01
								b_unc_Solirubrobacterales	b_Solirubrobacteraceae	0.6853	0
								b_unc_Solirubrobacterales	b_Thermomonosporaceae	0.602891	0.01
								b_unc_Solirubrobacterales	f_Fungi_XXX	-0.793072	0
								b_unc_Solirubrobacterales	p_Phalansteriidae	-0.605558	0.01
								b_unc_Solirubrobacterales	a_Annelida_XX	-0.679242	0
								b_unc_Sphingobacteriales	b_Pedosphaeraceae	0.600201	0.01
								b_unc_Sphingobacteriales	b_Acidobacteriaceae	0.603506	0
								b_unc_Sphingobacteriales	b_Anaeroplasmataceae	0.646034	0
								b_unc_Sphingobacteriales	b_auto67_4W	0.732919	0.01
								b_unc_Sphingobacteriales	b_Bdellovibrionaceae	0.807962	0.01
								b_unc_Sphingobacteriales	b_Caulobacteraceae	0.716868	0
								b_unc_Sphingobacteriales	b_Chitinophagaceae	0.664813	0
								b_unc_Sphingobacteriales	b_Coxiellaceae	0.624781	0.01
								b_unc_Sphingobacteriales	b_Isosphaeraceae	0.755369	0
								b_unc_Sphingobacteriales	b_Legionellaceae	0.659255	0
								b_unc_Sphingobacteriales	b_Polyangiaceae	0.736709	0
								b_unc_Sphingobacteriales	b_Rhodospirillaceae	0.728584	0
								b_unc_Sphingobacteriales	b_Xanthomonadaceae	0.669863	0
								b_unc_Sphingobacteriales	b_unc_Alphaproteobacteria	0.687324	0.01
								b_unc_Sphingobacteriales	b_unc_Deltaproteobacteria	0.712924	0.01
								b_unc_Sphingobacteriales	f_Ascomycota_XX	-0.755467	0
								b_unc_Sphingobacteriales	f_Dothideomycetes	-0.74168	0
								b_unc_Sphingobacteriales	f_Lecanoromycetes	-0.79755	0
								b_unc_Sphingobacteriales	p_unc_Haptoria	-0.707544	0
								b_unc_Sphingobacteriales	a_Rotifera_XX	-0.75298	0
								b_unc_Sphingobacteriales	n_Enoplea_XX	-0.65299	0
								b_unc_Spirobacillales	b_Pedosphaeraceae	0.627972	0.01
								b_unc_Spirobacillales	b_Acidobacteriaceae	0.637813	0
								b_unc_Spirobacillales	b_Bdellovibrionaceae	0.767088	0
								b_unc_Spirobacillales	b_Burkholderiaceae	0.659942	0.01
								b_unc_Spirobacillales	b_Caulobacteraceae	0.634256	0.01
								b_unc_Spirobacillales	b_Isosphaeraceae	0.636686	0
								b_unc_Spirobacillales	b_Legionellaceae	0.692486	0
								b_unc_Spirobacillales	b_Xanthomonadaceae	0.669962	0.01
								b_unc_Spirobacillales	b_unc_Alphaproteobacteria	0.711629	0
								b_unc_Spirobacillales	b_unc_Deltaproteobacteria	0.657185	0.01
								b_unc_Spirobacillales	f_Ascomycota_XX	-0.712577	0
								b_unc_Spirobacillales	f_Dothideomycetes	-0.7121	0.01
								b_unc_Spirobacillales	f_Lecanoromycetes	-0.719382	0
								b_unc_Spirobacillales	f_Leotiomycetes	-0.683749	0.01
								b_unc_Spirobacillales	p_Euglyphidae	-0.660165	0.01
								b_unc_Spirobacillales	p_unc_Colpodida	-0.661499	0.01
								b_unc_Spirobacillales	a_Rotifera_XX	-0.770423	0
								b_unc_Streptophyta	b_Alicyclobacillaceae	-0.74015	0
								b_unc_Streptophyta	b_Piscirickettsiaceae	0.717791	0.01
								b_unc_Streptophyta	p_Raphidpennate	0.637665	0
								b_unc_WD2101	b_Fimbriimonadaceae	0.798711	0
								b_unc_WD2101	b_Pedosphaeraceae	0.667759	0.01
								b_unc_WD2101	b_auto67_4W	0.716846	0
								b_unc_WD2101	b_Bdellovibrionaceae	0.613181	0.01
								b_unc_WD2101	b_Coxiellaceae	0.636012	0
								b_unc_WD2101	b_Isosphaeraceae	0.700591	0
								b_unc_WD2101	b_Polyangiaceae	0.759726	0
								b_unc_WD2101	b_Rhabdochlamydiaceae	0.610311	0
								b_unc_WD2101	b_unc_Deltaproteobacteria	0.70546	0.01
								b_unc_WD2101	b_unc_WPS2	0.700419	0.01
								b_unc_WD2101	pl_Eucalyptus	-0.64774	0.01
								b_unc_WD2101	n_Heterodera	-0.618153	0.01
								b_Chthoniobacteraceae	b_Coxiellaceae	0.786373	0
								b_Chthoniobacteraceae	b_Parachlamydiaceae	0.797197	0
								b_Chthoniobacteraceae	b_Solibacteraceae	0.676106	0
								b_Chthoniobacteraceae	b_unc_Acidobacteria5	0.737261	0.01
								b_Chthoniobacteraceae	b_unc_BD711	0.684135	0
								b_Chthoniobacteraceae	b_unc_ML635J21	0.629667	0
								b_Chthoniobacteraceae	pl_unc_Embryophyceae	-0.739709	0
								b_Chthoniobacteraceae	a_Arachnida	-0.775647	0
								b_Fimbriimonadaceae	b_Anaeroplasmataceae	0.669733	0
								b_Fimbriimonadaceae	b_auto67_4W	0.779043	0
								b_Fimbriimonadaceae	b_Bdellovibrionaceae	0.759171	0
								b_Fimbriimonadaceae	b_Coxiellaceae	0.818427	0
								b_Fimbriimonadaceae	b_Isosphaeraceae	0.784909	0
								b_Fimbriimonadaceae	b_Legionellaceae	0.767297	0
								b_Fimbriimonadaceae	b_Parachlamydiaceae	0.802175	0
								b_Fimbriimonadaceae	b_Polyangiaceae	0.680047	0.01
								b_Fimbriimonadaceae	b_Rhabdochlamydiaceae	0.802656	0
								b_Fimbriimonadaceae	b_Rhodospirillaceae	0.674107	0
								b_Fimbriimonadaceae	b_Sinobacteraceae	0.718641	0.01
								b_Fimbriimonadaceae	b_unc_SJA4	0.718601	0
								b_Fimbriimonadaceae	pl_Eucalyptus	-0.662834	0.01
								b_Fimbriimonadaceae	a_Arachnida	-0.631243	0
								b_Fimbriimonadaceae	n_Enoplea_X	-0.730153	0
								b_Pedosphaeraceae	b_Acidobacteriaceae	0.903621	0
								b_Pedosphaeraceae	b_auto67_4W	0.804229	0
								b_Pedosphaeraceae	b_Bdellovibrionaceae	0.807263	0
								b_Pedosphaeraceae	b_Bradyrhizobiaceae	0.623644	0.01
								b_Pedosphaeraceae	b_Burkholderiaceae	0.745345	0
								b_Pedosphaeraceae	b_Caulobacteraceae	0.886813	0
								b_Pedosphaeraceae	b_Chitinophagaceae	0.846602	0
								b_Pedosphaeraceae	b_Isosphaeraceae	0.79465	0
								b_Pedosphaeraceae	b_Legionellaceae	0.725083	0
								b_Pedosphaeraceae	b_Polyangiaceae	0.804816	0
								b_Pedosphaeraceae	b_Sphingobacteriaceae	0.753238	0
								b_Pedosphaeraceae	b_Xanthomonadaceae	0.660113	0
								b_Pedosphaeraceae	b_unc_Alphaproteobacteria	0.805927	0
								b_Pedosphaeraceae	b_unc_Deltaproteobacteria	0.884256	0
								b_Pedosphaeraceae	p_Urostylidae	-0.662513	0.01
								b_Acetobacteraceae	b_Bradyrhizobiaceae	0.620596	0.01
								b_Acetobacteraceae	b_Clostridiaceae	0.762862	0
								b_Acetobacteraceae	b_Conexibacteraceae	0.725324	0
								b_Acetobacteraceae	b_Ellin517	0.602349	0.01
								b_Acetobacteraceae	b_Gemmataceae	0.66614	0
								b_Acetobacteraceae	b_Isosphaeraceae	0.730699	0.01
								b_Acetobacteraceae	b_Methylocystaceae	0.664596	0.01
								b_Acetobacteraceae	b_Peptococcaceae	0.600496	0
								b_Acetobacteraceae	b_Rhodospirillaceae	0.885601	0
								b_Acetobacteraceae	b_Solibacteraceae	0.663884	0.01
								b_Acetobacteraceae	b_Solirubrobacteraceae	0.665712	0
								b_Acetobacteraceae	b_unc_Acidobacteria5	0.646749	0
								b_Acetobacteraceae	f_Fungi_XXX	-0.697809	0.01
								b_Acetobacteraceae	f_Leotiomycetes	-0.618818	0
								b_Acetobacteraceae	f_Pezizomycotina_X	-0.62871	0.01
								b_Acetobacteraceae	f_unc_Ascomycota	-0.683506	0
								b_Acetobacteraceae	p_Urostylidae	-0.702244	0
								b_Acidobacteriaceae	b_auto67_4W	0.822204	0
								b_Acidobacteriaceae	b_Bdellovibrionaceae	0.72956	0
								b_Acidobacteriaceae	b_Burkholderiaceae	0.814895	0
								b_Acidobacteriaceae	b_Caulobacteraceae	0.863518	0
								b_Acidobacteriaceae	b_Chitinophagaceae	0.878268	0
								b_Acidobacteriaceae	b_Comamonadaceae	0.663373	0.01
								b_Acidobacteriaceae	b_Isosphaeraceae	0.647632	0.01
								b_Acidobacteriaceae	b_Legionellaceae	0.681093	0.01
								b_Acidobacteriaceae	b_Patulibacteraceae	0.681705	0.01
								b_Acidobacteriaceae	b_Polyangiaceae	0.670736	0
								b_Acidobacteriaceae	b_Sphingobacteriaceae	0.749633	0
								b_Acidobacteriaceae	b_Xanthomonadaceae	0.756702	0.01
								b_Acidobacteriaceae	b_unc_Alphaproteobacteria	0.847395	0
								b_Acidobacteriaceae	b_unc_Betaproteobacteria	0.641032	0.01
								b_Acidobacteriaceae	b_unc_Deltaproteobacteria	0.860741	0
								b_Acidobacteriaceae	b_unc_JG37AG4	-0.655943	0.01
								b_Acidobacteriaceae	f_Glomeromycotina_X	-0.64437	0.01
								b_Acidobacteriaceae	f_Leotiomycetes	-0.69721	0
								b_Acidobacteriaceae	p_Urostylidae	-0.68627	0.01
								b_Acidobacteriaceae	p_unc_Hypotrichia	-0.688394	0
								b_Acidobacteriaceae	a_Arachnida	-0.622951	0.01
								b_Actinopolysporaceae	b_Thermogemmatisporaceae	0.617454	0
								b_Actinospicaceae	b_Bradyrhizobiaceae	0.637153	0
								b_Actinospicaceae	b_Burkholderiaceae	0.709608	0.01
								b_Actinospicaceae	b_Caulobacteraceae	0.69928	0
								b_Actinospicaceae	b_Isosphaeraceae	0.655199	0.01
								b_Actinospicaceae	b_Nocardioidaceae	0.711957	0
								b_Actinospicaceae	b_Rhodospirillaceae	0.634185	0.01
								b_Actinospicaceae	b_Sphingobacteriaceae	0.623731	0
								b_Actinospicaceae	b_unc_Alphaproteobacteria	0.679807	0.01
								b_Actinospicaceae	b_unc_Lactobacillales	0.662963	0
								b_Actinospicaceae	f_Entomophthorales	-0.617118	0
								b_Actinospicaceae	f_Glomeromycotina_X	-0.618031	0.01
								b_Actinospicaceae	f_Lecanoromycetes	-0.638791	0.01
								b_Actinospicaceae	f_unc_Ascomycota	-0.726594	0.01
								b_Actinospicaceae	p_Acanthamoebidae	-0.614064	0.01
								b_Actinospicaceae	p_Phalansteriidae	-0.680407	0
								b_Actinospicaceae	n_Enoplea_XX	-0.651705	0.01
								b_Actinosynnemataceae	b_Bacillaceae	0.637541	0.01
								b_Actinosynnemataceae	b_Beijerinckiaceae	0.641195	0.01
								b_Actinosynnemataceae	b_Gemmataceae	0.6219	0
								b_Actinosynnemataceae	b_Koribacteraceae	0.624489	0
								b_Actinosynnemataceae	b_Peptococcaceae	0.632294	0.01
								b_Actinosynnemataceae	b_Thermogemmatisporaceae	0.671118	0.01
								b_Actinosynnemataceae	b_unc_Acidobacteria5	0.709969	0
								b_Alcaligenaceae	a_Collembola	-0.703801	0
								b_Alicyclobacillaceae	b_Clostridiaceae	0.672366	0
								b_Alicyclobacillaceae	b_Paenibacillaceae	0.706514	0.01
								b_Alicyclobacillaceae	b_Piscirickettsiaceae	-0.692188	0
								b_Alicyclobacillaceae	b_Thermomonosporaceae	0.668832	0.01
								b_Alicyclobacillaceae	b_unc_EC1113	0.71533	0
								b_Alicyclobacillaceae	b_unc_Gemm1	0.622153	0.01
								b_Alicyclobacillaceae	b_unc_SM2F11	0.610533	0
								b_Alicyclobacillaceae	f_Archaeosporomycetes	0.674836	0
								b_Alicyclobacillaceae	f_unc_Pucciniomycotina	-0.607261	0
								b_Alicyclobacillaceae	p_DinoGroupIClade3	-0.601937	0.01
								b_Alicyclobacillaceae	p_Oxytrichidae	-0.720133	0
								b_Anaeroplasmataceae	b_auto67_4W	0.755294	0
								b_Anaeroplasmataceae	b_Bdellovibrionaceae	0.659395	0
								b_Anaeroplasmataceae	b_Coxiellaceae	0.736886	0
								b_Anaeroplasmataceae	b_Opitutaceae	0.635821	0.01
								b_Anaeroplasmataceae	b_Parachlamydiaceae	0.690999	0
								b_Anaeroplasmataceae	b_Planctomycetaceae	0.717219	0.01
								b_Anaeroplasmataceae	b_Polyangiaceae	0.656471	0.01
								b_Anaeroplasmataceae	b_Rhabdochlamydiaceae	0.741492	0
								b_Anaeroplasmataceae	b_unc_Gemmatimonadetes	0.707714	0
								b_Anaeroplasmataceae	f_Ascomycota_XX	-0.60922	0.01
								b_Anaeroplasmataceae	f_Cystobasidiomycetes	-0.65092	0
								b_Anaeroplasmataceae	f_Dothideomycetes	-0.720922	0
								b_Anaeroplasmataceae	f_Eurotiomycetes	-0.610871	0
								b_Anaeroplasmataceae	f_Orbiliomycetes	-0.694625	0
								b_Anaeroplasmataceae	p_Glissomonadida_X	-0.635069	0.01
								b_Anaeroplasmataceae	p_Limnofilidae	-0.730897	0
								b_Anaeroplasmataceae	p_Oomycota_XX	-0.60748	0.01
								b_Anaeroplasmataceae	p_Spathidiidae	-0.683077	0
								b_Anaeroplasmataceae	a_Collembola	-0.628387	0.01
								b_Anaeroplasmataceae	n_Enoplea_X	-0.664858	0
								b_auto67_4W	b_Bdellovibrionaceae	0.843176	0
								b_auto67_4W	b_Burkholderiaceae	0.765058	0
								b_auto67_4W	b_Caulobacteraceae	0.79199	0
								b_auto67_4W	b_Chitinophagaceae	0.823642	0
								b_auto67_4W	b_Comamonadaceae	0.673513	0.01
								b_auto67_4W	b_Coxiellaceae	0.77963	0
								b_auto67_4W	b_Isosphaeraceae	0.782572	0
								b_auto67_4W	b_Legionellaceae	0.785886	0.01
								b_auto67_4W	b_Mycobacteriaceae	0.782589	0
								b_auto67_4W	b_Opitutaceae	0.724502	0
								b_auto67_4W	b_Parachlamydiaceae	0.758107	0
								b_auto67_4W	b_Planctomycetaceae	0.66481	0.01
								b_auto67_4W	b_Polyangiaceae	0.817278	0
								b_auto67_4W	b_Rhabdochlamydiaceae	0.837661	0
								b_auto67_4W	b_Rickettsiaceae	0.653196	0.01
								b_auto67_4W	b_Sinobacteraceae	0.738575	0
								b_auto67_4W	b_Sphingobacteriaceae	0.718996	0
								b_auto67_4W	b_Xanthomonadaceae	0.784391	0
								b_auto67_4W	b_unc_Alphaproteobacteria	0.889899	0
								b_auto67_4W	b_unc_Deltaproteobacteria	0.856123	0
								b_auto67_4W	b_unc_SJA4	0.725668	0
								b_auto67_4W	f_Agaricomycetes	-0.623361	0
								b_auto67_4W	f_Ascomycota_XX	-0.679518	0.01
								b_auto67_4W	f_Chytridiomycetes	-0.661406	0
								b_auto67_4W	f_Cystobasidiomycetes	-0.71307	0
								b_auto67_4W	f_Dothideomycetes	-0.843917	0
								b_auto67_4W	f_Entomophthorales	-0.706923	0.01
								b_auto67_4W	f_Eurotiomycetes	-0.660122	0.01
								b_auto67_4W	f_Leotiomycetes	-0.686859	0.01
								b_auto67_4W	f_Orbiliomycetes	-0.650007	0
								b_auto67_4W	p_Euglyphidae	-0.614929	0
								b_auto67_4W	p_Oomycota_XX	-0.608133	0.01
								b_auto67_4W	p_Spathidiidae	-0.601418	0.01
								b_auto67_4W	p_Urostylidae	-0.711137	0
								b_auto67_4W	p_unc_Haptoria	-0.636957	0.01
								b_auto67_4W	p_unc_Hypotrichia	-0.752477	0
								b_auto67_4W	pl_Eucalyptus	-0.619081	0
								b_auto67_4W	a_Rotifera_XX	-0.704447	0
								b_auto67_4W	n_Enoplea_X	-0.735267	0.01
								b_Bacillaceae	b_Clostridiaceae	0.702662	0
								b_Bacillaceae	b_FFCH4570	0.604279	0
								b_Bacillaceae	b_Paenibacillaceae	0.927934	0
								b_Bacillaceae	b_Peptococcaceae	0.811529	0
								b_Bacillaceae	b_Peptostreptococcaceae	0.7369	0.01
								b_Bacillaceae	b_Planococcaceae	0.843547	0
								b_Bacillaceae	b_Ruminococcaceae	0.740323	0
								b_Bacillaceae	b_Thermomonosporaceae	0.711499	0
								b_Bacillaceae	b_unc_Acidobacteria5	0.743632	0.01
								b_Bacillaceae	f_Agaricomycotina_X	-0.63746	0.01
								b_Bacillaceae	f_Fungi_XXX	-0.718214	0
								b_Bacillaceae	p_unc_Cyrtolophosidida	-0.63055	0
								b_Bacillaceae	pl_Zea	-0.627841	0.01
								b_Bacillaceae	pl_unc_Embryophyceae	-0.72272	0.01
								b_Bdellovibrionaceae	b_Burkholderiaceae	0.694335	0.01
								b_Bdellovibrionaceae	b_Caulobacteraceae	0.738186	0
								b_Bdellovibrionaceae	b_Chitinophagaceae	0.801473	0
								b_Bdellovibrionaceae	b_Comamonadaceae	0.646591	0.01
								b_Bdellovibrionaceae	b_Coxiellaceae	0.786897	0
								b_Bdellovibrionaceae	b_Isosphaeraceae	0.807371	0
								b_Bdellovibrionaceae	b_Legionellaceae	0.786737	0
								b_Bdellovibrionaceae	b_Parachlamydiaceae	0.804239	0
								b_Bdellovibrionaceae	b_Polyangiaceae	0.794041	0
								b_Bdellovibrionaceae	b_Rhabdochlamydiaceae	0.69828	0.01
								b_Bdellovibrionaceae	b_Rhodospirillaceae	0.681463	0
								b_Bdellovibrionaceae	b_Xanthomonadaceae	0.696305	0
								b_Bdellovibrionaceae	b_unc_Alphaproteobacteria	0.805376	0
								b_Bdellovibrionaceae	b_unc_Deltaproteobacteria	0.883049	0
								b_Bdellovibrionaceae	b_unc_FCPU426	0.606308	0.01
								b_Bdellovibrionaceae	b_unc_ML635J21	0.610728	0.01
								b_Bdellovibrionaceae	b_unc_SJA4	0.601569	0.01
								b_Bdellovibrionaceae	f_Ascomycota_XX	-0.718196	0
								b_Bdellovibrionaceae	f_Dothideomycetes	-0.737719	0
								b_Bdellovibrionaceae	f_Lecanoromycetes	-0.660593	0
								b_Bdellovibrionaceae	f_Leotiomycetes	-0.675424	0
								b_Beijerinckiaceae	b_Ellin515	0.656069	0
								b_Beijerinckiaceae	b_Koribacteraceae	0.690726	0
								b_Beijerinckiaceae	b_Opitutaceae	-0.690217	0
								b_Beijerinckiaceae	b_Thermogemmatisporaceae	0.743135	0
								b_Beijerinckiaceae	b_unc_Acidobacteria5	0.642035	0.01
								b_Beijerinckiaceae	p_unc_Pterocystida	0.733672	0
								b_Bradyrhizobiaceae	b_Burkholderiaceae	0.807266	0
								b_Bradyrhizobiaceae	b_Caulobacteraceae	0.770896	0
								b_Bradyrhizobiaceae	b_Conexibacteraceae	0.879266	0
								b_Bradyrhizobiaceae	b_Ellin517	0.647554	0
								b_Bradyrhizobiaceae	b_Enterobacteriaceae	0.640821	0
								b_Bradyrhizobiaceae	b_Frankiaceae	0.81405	0
								b_Bradyrhizobiaceae	b_Gaiellaceae	0.716543	0
								b_Bradyrhizobiaceae	b_Haliangiaceae	0.781167	0
								b_Bradyrhizobiaceae	b_Isosphaeraceae	0.717454	0
								b_Bradyrhizobiaceae	b_Lachnospiraceae	0.777584	0
								b_Bradyrhizobiaceae	b_Methylocystaceae	0.783257	0
								b_Bradyrhizobiaceae	b_Micromonosporaceae	0.70436	0
								b_Bradyrhizobiaceae	b_Nocardioidaceae	0.705085	0
								b_Bradyrhizobiaceae	b_Paenibacillaceae	0.659132	0.01
								b_Bradyrhizobiaceae	b_Rhodospirillaceae	0.718728	0
								b_Bradyrhizobiaceae	b_Streptosporangiaceae	0.658155	0
								b_Bradyrhizobiaceae	b_Thermomonosporaceae	0.722323	0
								b_Bradyrhizobiaceae	b_Xanthomonadaceae	0.652573	0.01
								b_Bradyrhizobiaceae	b_unc_Deltaproteobacteria	0.606727	0.01
								b_Bradyrhizobiaceae	b_unc_SC3	0.675612	0.01
								b_Bradyrhizobiaceae	p_Dinophyceae_XX	0.643996	0.01
								b_Bradyrhizobiaceae	p_Nucleariida_X	0.637958	0.01
								b_Bradyrhizobiaceae	p_Urostylidae	-0.680024	0
								b_Burkholderiaceae	b_Caulobacteraceae	0.883008	0
								b_Burkholderiaceae	b_Chitinophagaceae	0.78512	0
								b_Burkholderiaceae	b_Comamonadaceae	0.729162	0
								b_Burkholderiaceae	b_Enterobacteriaceae	0.668951	0
								b_Burkholderiaceae	b_Frankiaceae	0.638311	0.01
								b_Burkholderiaceae	b_Haliangiaceae	0.825208	0
								b_Burkholderiaceae	b_Isosphaeraceae	0.785978	0
								b_Burkholderiaceae	b_Lachnospiraceae	0.645124	0
								b_Burkholderiaceae	b_Legionellaceae	0.716863	0
								b_Burkholderiaceae	b_Methylocystaceae	0.664184	0
								b_Burkholderiaceae	b_Mycobacteriaceae	0.755943	0
								b_Burkholderiaceae	b_Myxococcaceae	0.603012	0.01
								b_Burkholderiaceae	b_Opitutaceae	0.628533	0.01
								b_Burkholderiaceae	b_Patulibacteraceae	0.728999	0.01
								b_Burkholderiaceae	b_Polyangiaceae	0.656477	0.01
								b_Burkholderiaceae	b_Sphingobacteriaceae	0.674528	0.01
								b_Burkholderiaceae	b_Thermoactinomycetaceae	0.796026	0
								b_Burkholderiaceae	b_Xanthomonadaceae	0.780843	0.01
								b_Burkholderiaceae	b_unc_Alphaproteobacteria	0.856401	0
								b_Burkholderiaceae	b_unc_Betaproteobacteria	0.657904	0
								b_Burkholderiaceae	b_unc_Deltaproteobacteria	0.732965	0
								b_Burkholderiaceae	pl_Eucalyptus	-0.612703	0.01
								b_Burkholderiaceae	a_Rotifera_XX	-0.677353	0
								b_Burkholderiaceae	n_Enoplea_X	-0.623576	0
								b_Caulobacteraceae	b_Chitinophagaceae	0.87691	0
								b_Caulobacteraceae	b_Comamonadaceae	0.699751	0.01
								b_Caulobacteraceae	b_Haliangiaceae	0.780206	0
								b_Caulobacteraceae	b_Isosphaeraceae	0.83588	0
								b_Caulobacteraceae	b_Legionellaceae	0.667103	0
								b_Caulobacteraceae	b_Moraxellaceae	0.66375	0.01
								b_Caulobacteraceae	b_Nocardioidaceae	0.726757	0
								b_Caulobacteraceae	b_Patulibacteraceae	0.697042	0
								b_Caulobacteraceae	b_Polyangiaceae	0.850027	0
								b_Caulobacteraceae	b_Rhizobiaceae	0.600972	0.01
								b_Caulobacteraceae	b_Sphingobacteriaceae	0.809365	0
								b_Caulobacteraceae	b_Xanthomonadaceae	0.798834	0.01
								b_Caulobacteraceae	b_unc_Alphaproteobacteria	0.802602	0
								b_Caulobacteraceae	b_unc_Betaproteobacteria	0.720511	0
								b_Caulobacteraceae	b_unc_Deltaproteobacteria	0.819244	0
								b_Caulobacteraceae	b_unc_Lactobacillales	0.615516	0
								b_Caulobacteraceae	f_unc_Ascomycota	-0.603317	0.01
								b_Caulobacteraceae	p_Urostylidae	-0.749989	0
								b_Caulobacteraceae	n_Enoplea_X	-0.682711	0.01
								b_Chitinophagaceae	b_Comamonadaceae	0.868394	0
								b_Chitinophagaceae	b_Haliangiaceae	0.655823	0.01
								b_Chitinophagaceae	b_Isosphaeraceae	0.655603	0
								b_Chitinophagaceae	b_Oxalobacteraceae	0.650333	0.01
								b_Chitinophagaceae	b_Patulibacteraceae	0.643514	0
								b_Chitinophagaceae	b_Polyangiaceae	0.815308	0
								b_Chitinophagaceae	b_Sphingobacteriaceae	0.688627	0.01
								b_Chitinophagaceae	b_Xanthomonadaceae	0.819192	0
								b_Chitinophagaceae	b_unc_Alphaproteobacteria	0.730361	0
								b_Chitinophagaceae	b_unc_Betaproteobacteria	0.655293	0.01
								b_Chitinophagaceae	b_unc_Deltaproteobacteria	0.839528	0
								b_Chitinophagaceae	b_unc_TM71	0.616417	0.01
								b_Chitinophagaceae	f_Ascomycota_XX	-0.629439	0.01
								b_Chitinophagaceae	f_Dothideomycetes	-0.670908	0
								b_Chitinophagaceae	p_unc_Ciliophora	-0.60938	0.01
								b_Chitinophagaceae	p_unc_Haptoria	-0.683325	0.01
								b_Chthonomonadaceae	b_Isosphaeraceae	0.624023	0
								b_Chthonomonadaceae	b_Legionellaceae	0.647392	0.01
								b_Chthonomonadaceae	b_unc_EC1113	0.636397	0.01
								b_Chthonomonadaceae	p_Vampyrellidae	-0.639486	0.01
								b_Chthonomonadaceae	pl_unc_Embryophyceae	-0.673507	0
								b_Clostridiaceae	b_Isosphaeraceae	0.739979	0
								b_Clostridiaceae	b_Paenibacillaceae	0.676233	0
								b_Clostridiaceae	b_Peptococcaceae	0.730886	0
								b_Clostridiaceae	b_Pirellulaceae	0.72515	0
								b_Clostridiaceae	b_Polyangiaceae	0.618195	0.01
								b_Clostridiaceae	b_Rhodospirillaceae	0.744779	0
								b_Clostridiaceae	b_Thermomonosporaceae	0.641707	0.01
								b_Clostridiaceae	b_unc_Acidobacteria5	0.616038	0
								b_Clostridiaceae	p_Vampyrellidae	-0.724103	0
								b_Comamonadaceae	b_Haliangiaceae	0.693527	0
								b_Comamonadaceae	b_Polyangiaceae	0.689557	0.01
								b_Comamonadaceae	b_Xanthomonadaceae	0.791064	0
								b_Comamonadaceae	b_unc_Betaproteobacteria	0.616298	0
								b_Comamonadaceae	b_unc_Deltaproteobacteria	0.676384	0
								b_Comamonadaceae	b_unc_TM1	-0.620837	0
								b_Comamonadaceae	p_unc_Haptoria	-0.648257	0.01
								b_Conexibacteraceae	b_Ellin517	0.604452	0
								b_Conexibacteraceae	b_Frankiaceae	0.661758	0
								b_Conexibacteraceae	b_Gaiellaceae	0.687394	0.01
								b_Conexibacteraceae	b_Hyphomicrobiaceae	0.792192	0
								b_Conexibacteraceae	b_Methylocystaceae	0.775268	0.01
								b_Conexibacteraceae	b_Planococcaceae	0.615807	0
								b_Conexibacteraceae	b_Solirubrobacteraceae	0.666299	0.01
								b_Conexibacteraceae	b_Streptosporangiaceae	0.678199	0
								b_Conexibacteraceae	b_Thermomonosporaceae	0.666845	0
								b_Conexibacteraceae	b_unc_SC3	0.702871	0
								b_Conexibacteraceae	f_Fungi_XXX	-0.702878	0
								b_Coxiellaceae	b_Isosphaeraceae	0.639819	0
								b_Coxiellaceae	b_Legionellaceae	0.824036	0
								b_Coxiellaceae	b_Parachlamydiaceae	0.902	0
								b_Coxiellaceae	b_Planctomycetaceae	0.619634	0.01
								b_Coxiellaceae	b_Rhabdochlamydiaceae	0.903196	0
								b_Coxiellaceae	b_Sinobacteraceae	0.82907	0
								b_Coxiellaceae	b_unc_Alphaproteobacteria	0.758926	0
								b_Coxiellaceae	b_unc_Deltaproteobacteria	0.680918	0.01
								b_Coxiellaceae	b_unc_Gemmatimonadetes	0.722035	0
								b_Coxiellaceae	b_unc_SJA4	0.903669	0
								b_Coxiellaceae	b_unc_WPS2	0.647076	0.01
								b_Coxiellaceae	f_Ascomycota_XX	-0.672512	0.01
								b_Coxiellaceae	f_Chytridiomycetes	-0.677763	0
								b_Coxiellaceae	f_Cystobasidiomycetes	-0.661972	0
								b_Coxiellaceae	f_Dothideomycetes	-0.747506	0
								b_Coxiellaceae	f_Glomeromycetes	-0.651478	0.01
								b_Coxiellaceae	f_Mucoromycotina_X	-0.659285	0.01
								b_Coxiellaceae	f_Orbiliomycetes	-0.750892	0
								b_Coxiellaceae	p_Adelinagroup	-0.65578	0.01
								b_Coxiellaceae	p_Allapsidae	-0.694406	0
								b_Coxiellaceae	p_Oomycota_XX	-0.707739	0.01
								b_Coxiellaceae	p_Pseudourostylidae	-0.660389	0
								b_Coxiellaceae	p_Sandonidae	-0.674175	0
								b_Coxiellaceae	p_Spathidiidae	-0.666035	0.01
								b_Coxiellaceae	a_Arachnida	-0.824247	0
								b_Cystobacterineae	b_Xanthomonadaceae	0.607657	0.01
								b_Cystobacterineae	f_Dothideomycetes	-0.645492	0
								b_Cystobacterineae	f_Entomophthorales	-0.666547	0
								b_Cystobacterineae	f_Leotiomycetes	-0.651077	0
								b_Cystobacterineae	f_unc_Ascomycota	-0.635685	0.01
								b_Cystobacterineae	p_Thaumatomonadidae	-0.62763	0.01
								b_Cystobacterineae	p_unc_Hypotrichia	-0.663862	0.01
								b_Cytophagaceae	b_Frankiaceae	0.642272	0.01
								b_Cytophagaceae	b_Gaiellaceae	0.711246	0.01
								b_Cytophagaceae	b_Haliangiaceae	0.617888	0.01
								b_Cytophagaceae	b_Micromonosporaceae	0.614407	0.01
								b_Cytophagaceae	p_DinoGroupIClade1	0.615053	0.01
								b_Cytophagaceae	p_Nucleariida_X	0.753826	0
								b_Cytophagaceae	p_unc_FilosaSarcomonadea	0.662813	0.01
								b_EB1003	b_unc_WPS2	-0.739192	0
								b_EB1017	b_Micromonosporaceae	0.681193	0.01
								b_EB1017	f_Pezizomycetes	0.685469	0
								b_EB1017	p_Neobodonid	0.608782	0.01
								b_EB1017	p_Nucleariida_X	0.60385	0.01
								b_EB1017	p_Rhogostomalineage	0.649926	0
								b_Ellin515	b_FFCH4570	0.654032	0
								b_Ellin515	b_Paenibacillaceae	0.685136	0
								b_Ellin515	b_Thermomonosporaceae	0.680912	0.01
								b_Ellin515	f_Archaeosporomycetes	0.738813	0.01
								b_Ellin515	f_Eurotiomycetes	0.668624	0
								b_Ellin515	f_Orbiliomycetes	0.658928	0
								b_Ellin515	f_unc_Fungi	0.626172	0.01
								b_Ellin515	p_Cercomonadidae	0.64841	0.01
								b_Ellin515	p_Chrysophyceae_CladeC	0.602318	0.01
								b_Ellin515	p_Glissomonadida_X	0.62024	0.01
								b_Ellin515	p_Litonotidae	0.674568	0
								b_Ellin515	p_Oomycota_XX	0.702818	0
								b_Ellin515	p_Paracercomonadidae	0.633462	0
								b_Ellin515	p_Pseudodifflugiidae	0.693562	0.01
								b_Ellin515	p_Raphidpennate	-0.656552	0
								b_Ellin515	p_Vahlkampfiidae	0.666644	0
								b_Ellin515	n_Chromadorea_X	0.72689	0
								b_Ellin517	f_Leotiomycetes	-0.625818	0.01
								b_Ellin517	f_unc_Ascomycota	-0.611208	0
								b_Ellin517	p_Urostylidae	-0.724321	0.01
								b_Ellin517	p_unc_Hypotrichia	-0.629209	0
								b_Enterobacteriaceae	b_Haliangiaceae	0.702962	0
								b_Enterobacteriaceae	b_Lachnospiraceae	0.608288	0
								b_Enterobacteriaceae	b_Nocardioidaceae	0.719138	0
								b_Enterobacteriaceae	b_Xanthomonadaceae	0.633666	0
								b_Frankiaceae	b_Gaiellaceae	0.85051	0
								b_Frankiaceae	b_Haliangiaceae	0.776309	0
								b_Frankiaceae	b_Micromonosporaceae	0.677934	0
								b_Frankiaceae	b_Nocardioidaceae	0.667268	0
								b_Frankiaceae	b_Thermomonosporaceae	0.658063	0
								b_Frankiaceae	p_Nucleariida_X	0.651881	0.01
								b_Gaiellaceae	b_Micromonosporaceae	0.705457	0.01
								b_Gaiellaceae	b_Myxococcaceae	0.635495	0.01
								b_Gaiellaceae	b_Pseudonocardiaceae	0.696312	0
								b_Gaiellaceae	b_Thermomonosporaceae	0.649465	0
								b_Gaiellaceae	b_unc_Gemmatimonadetes	-0.648042	0.01
								b_Gaiellaceae	b_unc_SC3	0.707553	0
								b_Gaiellaceae	p_Nucleariida_X	0.691258	0
								b_Gaiellaceae	n_Chromadorea_X	0.843466	0
								b_Gemmataceae	b_Hyphomicrobiaceae	0.660982	0
								b_Gemmataceae	b_Koribacteraceae	0.720218	0
								b_Gemmataceae	b_Rhodospirillaceae	0.606982	0.01
								b_Gemmataceae	b_Syntrophobacteraceae	0.658635	0
								b_Gemmataceae	b_Thermogemmatisporaceae	0.671456	0
								b_Gemmataceae	b_unc_Acidobacteria5	0.740542	0
								b_Gemmataceae	b_unc_GAL15	0.618734	0.01
								b_Gemmataceae	b_unc_JG37AG4	0.700494	0
								b_Haliangiaceae	b_Lachnospiraceae	0.681265	0.01
								b_Haliangiaceae	b_Micromonosporaceae	0.609863	0.01
								b_Haliangiaceae	b_Mycobacteriaceae	0.616385	0.01
								b_Haliangiaceae	b_Myxococcaceae	0.65429	0.01
								b_Haliangiaceae	b_Nocardioidaceae	0.724914	0
								b_Haliangiaceae	b_Xanthomonadaceae	0.83195	0
								b_Haliangiaceae	b_unc_Betaproteobacteria	0.628592	0.01
								b_Haliangiaceae	p_Thraustochytriaceae	0.649757	0
								b_Haliangiaceae	p_unc_Haptoria	-0.609234	0
								b_Haliangiaceae	a_Rotifera_XX	-0.618006	0
								b_Hyphomicrobiaceae	b_Methylocystaceae	0.638341	0
								b_Hyphomicrobiaceae	b_Micromonosporaceae	0.68154	0
								b_Hyphomicrobiaceae	b_Sphingomonadaceae	0.645856	0
								b_Hyphomicrobiaceae	b_unc_Chlamydiia	0.796165	0
								b_Hyphomicrobiaceae	p_Limnofilidae	0.647201	0.01
								b_Hyphomicrobiaceae	a_Insecta	0.781602	0
								b_Isosphaeraceae	b_Legionellaceae	0.778348	0.01
								b_Isosphaeraceae	b_Methylocystaceae	0.669193	0
								b_Isosphaeraceae	b_Mycobacteriaceae	0.613482	0.01
								b_Isosphaeraceae	b_Nocardioidaceae	0.617401	0
								b_Isosphaeraceae	b_Oxalobacteraceae	0.630276	0.01
								b_Isosphaeraceae	b_Parachlamydiaceae	0.691919	0
								b_Isosphaeraceae	b_Pirellulaceae	0.696426	0
								b_Isosphaeraceae	b_Polyangiaceae	0.793704	0
								b_Isosphaeraceae	b_Rhabdochlamydiaceae	0.683822	0
								b_Isosphaeraceae	b_Rhodospirillaceae	0.786011	0
								b_Isosphaeraceae	b_Sphingobacteriaceae	0.614061	0.01
								b_Isosphaeraceae	b_Thermoactinomycetaceae	0.664728	0.01
								b_Isosphaeraceae	b_Xanthomonadaceae	0.61537	0.01
								b_Isosphaeraceae	b_unc_Alphaproteobacteria	0.789846	0
								b_Isosphaeraceae	b_unc_Deltaproteobacteria	0.789924	0
								b_Isosphaeraceae	b_unc_Lactobacillales	0.626067	0.01
								b_Isosphaeraceae	p_Urostylidae	-0.724156	0
								b_Isosphaeraceae	p_Vampyrellidae	-0.691073	0
								b_Isosphaeraceae	pl_Eucalyptus	-0.749633	0
								b_Isosphaeraceae	n_Enoplea_X	-0.758528	0
								b_Koribacteraceae	b_Solibacteraceae	0.635561	0.01
								b_Koribacteraceae	b_Thermogemmatisporaceae	0.732724	0
								b_Koribacteraceae	b_unc_Acidobacteria5	0.787194	0
								b_Koribacteraceae	b_unc_GAL15	0.68237	0
								b_Koribacteraceae	b_unc_TM1	0.732807	0.01
								b_Koribacteraceae	p_unc_Pterocystida	0.639463	0.01
								b_Koribacteraceae	a_Catenulida	-0.624875	0.01
								b_kpj58rc	b_Legionellaceae	0.647069	0.01
								b_kpj58rc	b_Moraxellaceae	0.632187	0
								b_kpj58rc	b_Opitutaceae	0.60757	0
								b_kpj58rc	b_Sphingobacteriaceae	0.710163	0.01
								b_Ktedonobacteraceae	b_Thermogemmatisporaceae	0.788124	0
								b_Ktedonobacteraceae	p_Oxytrichidae	-0.694437	0
								b_Lachnospiraceae	b_Rhodospirillaceae	0.600431	0.01
								b_Legionellaceae	b_Parachlamydiaceae	0.864186	0
								b_Legionellaceae	b_Polyangiaceae	0.623019	0
								b_Legionellaceae	b_Rhabdochlamydiaceae	0.852602	0
								b_Legionellaceae	b_Sinobacteraceae	0.690768	0
								b_Legionellaceae	b_Sphingobacteriaceae	0.645071	0.01
								b_Legionellaceae	b_Thermoactinomycetaceae	0.610524	0.01
								b_Legionellaceae	b_unc_Alphaproteobacteria	0.877682	0
								b_Legionellaceae	b_unc_Deltaproteobacteria	0.745822	0
								b_Legionellaceae	b_unc_SJA4	0.802789	0
								b_Legionellaceae	f_Dothideomycetes	-0.698876	0
								b_Legionellaceae	f_Orbiliomycetes	-0.62731	0.01
								b_Legionellaceae	pl_unc_Embryophyceae	-0.67535	0.01
								b_Legionellaceae	a_Arachnida	-0.811044	0
								b_Legionellaceae	a_Rotifera_XX	-0.668089	0
								b_Methylocystaceae	b_Mycobacteriaceae	0.78298	0.01
								b_Methylocystaceae	b_Rhodospirillaceae	0.755367	0
								b_Methylocystaceae	b_Sinobacteraceae	0.625082	0
								b_Methylocystaceae	b_Solibacteraceae	0.637499	0.01
								b_Methylocystaceae	b_Sphingomonadaceae	0.714816	0.01
								b_Methylocystaceae	b_Xanthomonadaceae	0.688422	0.01
								b_Methylocystaceae	f_Entomophthorales	-0.690773	0.01
								b_Methylocystaceae	p_Urostylidae	-0.626843	0
								b_Micromonosporaceae	f_Pezizomycetes	0.656695	0
								b_Micromonosporaceae	p_Dinophyceae_XX	0.627005	0
								b_Micromonosporaceae	p_Neobodonid	0.748813	0.01
								b_Micromonosporaceae	p_Nucleariida_X	0.662324	0.01
								b_mitochondria	f_Agaricomycetes	-0.644792	0.01
								b_mitochondria	f_Chytridiomycetes	-0.692008	0
								b_mitochondria	f_Entomophthorales	-0.687397	0
								b_mitochondria	p_Cercomonadidae	-0.62602	0
								b_mitochondria	p_Euglyphidae	-0.688632	0
								b_mitochondria	p_Spongomonadidae	-0.608238	0
								b_mitochondria	p_Thaumatomonadidae	-0.692304	0
								b_mitochondria	p_Vahlkampfiidae	-0.635699	0.01
								b_mitochondria	p_unc_Hypotrichia	-0.681939	0.01
								b_Moraxellaceae	b_Opitutaceae	0.620666	0.01
								b_Moraxellaceae	b_Sphingobacteriaceae	0.672892	0
								b_Moraxellaceae	b_Xanthomonadaceae	0.717064	0
								b_Moraxellaceae	b_unc_Alphaproteobacteria	0.613212	0.01
								b_Moraxellaceae	p_Euglyphidae	-0.637129	0.01
								b_Moraxellaceae	p_unc_Haptoria	-0.713681	0
								b_Moraxellaceae	a_Rotifera_XX	-0.773657	0.01
								b_Mycobacteriaceae	b_Opitutaceae	0.809114	0
								b_Mycobacteriaceae	b_Patulibacteraceae	0.662142	0
								b_Mycobacteriaceae	b_Rickettsiaceae	0.609142	0.01
								b_Mycobacteriaceae	b_Sinobacteraceae	0.742636	0
								b_Mycobacteriaceae	b_Thermogemmatisporaceae	-0.673486	0
								b_Mycobacteriaceae	b_Xanthomonadaceae	0.761536	0
								b_Mycobacteriaceae	b_unc_Alphaproteobacteria	0.693669	0.01
								b_Mycobacteriaceae	b_unc_SJA4	0.623474	0.01
								b_Mycobacteriaceae	b_unc_Lactobacillales	0.624218	0.01
								b_Mycobacteriaceae	f_Cystobasidiomycetes	-0.766522	0
								b_Mycobacteriaceae	f_Dothideomycetes	-0.667078	0
								b_Mycobacteriaceae	p_unc_Hypotrichia	-0.706566	0
								b_Mycobacteriaceae	pl_Eucalyptus	-0.739479	0
								b_Mycobacteriaceae	n_Enoplea_X	-0.670679	0
								b_Myxococcaceae	b_Pseudonocardiaceae	0.67311	0
								b_Myxococcaceae	a_Malacostraca	-0.642726	0
								b_Nocardioidaceae	b_Sphingobacteriaceae	0.625124	0
								b_Nocardioidaceae	b_unc_TM71	0.620641	0
								b_Opitutaceae	b_Rhabdochlamydiaceae	0.67893	0.01
								b_Opitutaceae	b_Sinobacteraceae	0.67239	0.01
								b_Opitutaceae	b_Xanthomonadaceae	0.655567	0.01
								b_Opitutaceae	b_unc_SJA4	0.625592	0.01
								b_Opitutaceae	f_Agaricomycetes	-0.616371	0
								b_Opitutaceae	f_Cystobasidiomycetes	-0.761056	0
								b_Opitutaceae	f_Dothideomycetes	-0.764289	0
								b_Opitutaceae	f_Eurotiomycetes	-0.688433	0.01
								b_Opitutaceae	f_Mucoromycotina_X	-0.618535	0.01
								b_Opitutaceae	f_Orbiliomycetes	-0.673789	0
								b_Opitutaceae	p_Cercomonadidae	-0.634506	0
								b_Opitutaceae	p_Echinamoebidae	-0.681596	0.01
								b_Opitutaceae	p_Euglyphidae	-0.624112	0
								b_Opitutaceae	p_Glissomonadida_X	-0.726134	0
								b_Opitutaceae	p_Oomycota_XX	-0.635954	0.01
								b_Opitutaceae	p_unc_Colpodida	-0.638686	0.01
								b_Opitutaceae	p_unc_Haptoria	-0.685974	0
								b_Opitutaceae	p_unc_Hypotrichia	-0.732758	0
								b_Opitutaceae	a_Rotifera_XX	-0.79579	0
								b_Oxalobacteraceae	b_Polyangiaceae	0.694624	0
								b_Oxalobacteraceae	f_Pezizomycetes	0.614859	0.01
								b_Oxalobacteraceae	a_Anthozoa	0.732792	0
								b_Paenibacillaceae	b_Peptococcaceae	0.756162	0
								b_Paenibacillaceae	b_Peptostreptococcaceae	0.721673	0
								b_Paenibacillaceae	b_Planococcaceae	0.795621	0
								b_Paenibacillaceae	b_Ruminococcaceae	0.80041	0.01
								b_Paenibacillaceae	b_Thermomonosporaceae	0.842016	0
								b_Paenibacillaceae	b_unc_SC3	0.697205	0
								b_Paenibacillaceae	f_Agaricomycotina_X	-0.660081	0
								b_Paenibacillaceae	f_Archaeosporomycetes	0.693372	0
								b_Paenibacillaceae	f_Exobasidiomycetes	-0.664562	0.01
								b_Paenibacillaceae	f_Fungi_XXX	-0.605405	0
								b_Paenibacillaceae	p_Holostichidae	-0.67897	0.01
								b_Paenibacillaceae	p_Pseudodendromonadales_X	-0.605846	0.01
								b_Paenibacillaceae	pl_Zea	-0.688907	0
								b_Parachlamydiaceae	b_Rhabdochlamydiaceae	0.807719	0
								b_Parachlamydiaceae	b_Sinobacteraceae	0.628686	0.01
								b_Parachlamydiaceae	b_unc_Alphaproteobacteria	0.739152	0
								b_Parachlamydiaceae	b_unc_BD711	0.634743	0.01
								b_Parachlamydiaceae	b_unc_Deltaproteobacteria	0.772559	0
								b_Parachlamydiaceae	b_unc_Gammaproteobacteria	0.629112	0.01
								b_Parachlamydiaceae	b_unc_SJA4	0.775047	0
								b_Parachlamydiaceae	f_Ascomycota_XX	-0.62159	0.01
								b_Parachlamydiaceae	f_Dothideomycetes	-0.683196	0
								b_Parachlamydiaceae	f_Orbiliomycetes	-0.634119	0.01
								b_Parachlamydiaceae	pl_unc_Embryophyceae	-0.742024	0
								b_Parachlamydiaceae	a_Arachnida	-0.891623	0
								b_Patulibacteraceae	b_Thermogemmatisporaceae	-0.738898	0
								b_Patulibacteraceae	b_Xanthomonadaceae	0.678871	0
								b_Patulibacteraceae	b_unc_JG37AG4	-0.765617	0
								b_Patulibacteraceae	b_unc_TM1	-0.802109	0
								b_Peptococcaceae	b_Rhodospirillaceae	0.670649	0.01
								b_Peptococcaceae	b_Ruminococcaceae	0.757116	0
								b_Peptococcaceae	b_Thermomonosporaceae	0.667734	0.01
								b_Peptococcaceae	b_unc_Acidobacteria5	0.703779	0.01
								b_Peptostreptococcaceae	f_Archaeosporomycetes	0.643366	0.01
								b_Pirellulaceae	b_Thermomonosporaceae	0.751515	0
								b_Pirellulaceae	pl_Zea	-0.614813	0.01
								b_Piscirickettsiaceae	p_Oomycota_XX	-0.620342	0
								b_Planctomycetaceae	b_Rhabdochlamydiaceae	0.681497	0.01
								b_Planococcaceae	b_unc_SC3	0.605585	0
								b_Planococcaceae	f_Archaeosporomycetes	0.633615	0
								b_Polyangiaceae	b_Xanthomonadaceae	0.682958	0
								b_Polyangiaceae	b_unc_Deltaproteobacteria	0.784302	0
								b_Polyangiaceae	p_unc_Haptoria	-0.646776	0
								b_Polyangiaceae	n_Enoplea_X	-0.75681	0
								b_Procabacteriaceae	f_Mucoromycotina_X	-0.620573	0.01
								b_Rhabdochlamydiaceae	b_Sinobacteraceae	0.824826	0
								b_Rhabdochlamydiaceae	b_unc_Alphaproteobacteria	0.838725	0
								b_Rhabdochlamydiaceae	b_unc_Deltaproteobacteria	0.696306	0.01
								b_Rhabdochlamydiaceae	b_unc_Gemmatimonadetes	0.744447	0
								b_Rhabdochlamydiaceae	b_unc_SJA4	0.935136	0
								b_Rhabdochlamydiaceae	f_Agaricomycetes	-0.610801	0
								b_Rhabdochlamydiaceae	f_Cystobasidiomycetes	-0.719109	0
								b_Rhabdochlamydiaceae	f_Dothideomycetes	-0.737707	0
								b_Rhabdochlamydiaceae	f_Mucoromycotina_X	-0.604802	0.01
								b_Rhabdochlamydiaceae	f_Orbiliomycetes	-0.705209	0.01
								b_Rhabdochlamydiaceae	p_Oomycota_XX	-0.673831	0
								b_Rhabdochlamydiaceae	a_Arachnida	-0.822724	0
								b_Rhabdochlamydiaceae	n_Chromadorea_X	-0.630326	0
								b_Rhodospirillaceae	b_Sinobacteraceae	0.612318	0.01
								b_Rhodospirillaceae	b_Solirubrobacteraceae	0.729692	0
								b_Rhodospirillaceae	b_unc_Acidobacteria5	0.617408	0.01
								b_Rhodospirillaceae	f_Fungi_XXX	-0.700648	0
								b_Rhodospirillaceae	f_Glomeromycotina_X	-0.656335	0.01
								b_Rhodospirillaceae	f_Lecanoromycetes	-0.630079	0
								b_Rhodospirillaceae	f_Leotiomycetes	-0.681389	0.01
								b_Rhodospirillaceae	f_Pezizomycotina_X	-0.708244	0
								b_Rhodospirillaceae	f_unc_Ascomycota	-0.69536	0
								b_Rhodospirillaceae	pl_Eucalyptus	-0.637826	0
								b_Rickettsiaceae	b_Sinobacteraceae	0.66912	0
								b_Rickettsiaceae	f_Chytridiomycetes	-0.680204	0
								b_Rickettsiaceae	f_Dothideomycetes	-0.62756	0.01
								b_Rickettsiaceae	f_Mucoromycotina_X	-0.611762	0.01
								b_Rickettsiaceae	p_Thaumatomonadidae	-0.624909	0.01
								b_Rickettsiaceae	p_unc_Hypotrichia	-0.651895	0
								b_Ruminococcaceae	b_Thermomonosporaceae	0.707454	0
								b_Ruminococcaceae	p_Bursariidae	-0.624237	0
								b_Ruminococcaceae	p_DinoGroupIClade1	0.711475	0
								b_Ruminococcaceae	p_Holostichidae	-0.624227	0
								b_Ruminococcaceae	p_unc_FilosaSarcomonadea	0.617417	0.01
								b_Ruminococcaceae	p_unc_Cyrtolophosidida	-0.669708	0.01
								b_Ruminococcaceae	pl_unc_Embryophyceae	-0.67467	0.01
								b_Sinobacteraceae	b_unc_Alphaproteobacteria	0.713973	0.01
								b_Sinobacteraceae	b_unc_SJA4	0.888014	0
								b_Sinobacteraceae	b_unc_WPS2	0.721916	0
								b_Sinobacteraceae	f_Chytridiomycetes	-0.682576	0
								b_Sinobacteraceae	f_Dothideomycetes	-0.706246	0
								b_Sinobacteraceae	f_Entomophthorales	-0.731183	0
								b_Sinobacteraceae	f_Eurotiomycetes	-0.669446	0.01
								b_Sinobacteraceae	f_Glomeromycotina_X	-0.616857	0.01
								b_Sinobacteraceae	f_Leotiomycetes	-0.604408	0
								b_Sinobacteraceae	f_Mucoromycotina_X	-0.638494	0
								b_Sinobacteraceae	f_Orbiliomycetes	-0.735257	0
								b_Sinobacteraceae	f_Tritirachiomycetes	-0.67259	0.01
								b_Sinobacteraceae	p_Adelinagroup	-0.764085	0
								b_Sinobacteraceae	p_Allapsidae	-0.762964	0
								b_Sinobacteraceae	p_Cercomonadidae	-0.668066	0
								b_Sinobacteraceae	p_Echinamoebidae	-0.699486	0.01
								b_Sinobacteraceae	p_Euglyphidae	-0.638187	0.01
								b_Sinobacteraceae	p_FilosaSarcomonadea_XX	-0.606494	0.01
								b_Sinobacteraceae	p_Glissomonadida_X	-0.655538	0.01
								b_Sinobacteraceae	p_Oomycota_XX	-0.77294	0
								b_Sinobacteraceae	p_Pseudourostylidae	-0.621768	0
								b_Sinobacteraceae	p_Raphidpennate	0.62542	0.01
								b_Sinobacteraceae	p_Thaumatomonadidae	-0.724602	0
								b_Sinobacteraceae	p_unc_Hypotrichia	-0.710762	0
								b_Sinobacteraceae	pl_Eucalyptus	-0.647962	0
								b_Sinobacteraceae	a_Rotifera_XX	-0.665899	0.01
								b_Sinobacteraceae	n_Chromadorea_X	-0.656598	0
								b_Solibacteraceae	b_Solirubrobacteraceae	0.726076	0.01
								b_Solibacteraceae	b_unc_Deltaproteobacteria	0.636372	0
								b_Solibacteraceae	b_unc_ML635J21	0.700066	0
								b_Solibacteraceae	b_unc_WPS2	0.770174	0
								b_Solibacteraceae	f_Glomeromycotina_X	-0.608937	0.01
								b_Solibacteraceae	a_Arachnida	-0.660131	0.01
								b_Solirubrobacteraceae	f_Fungi_XXX	-0.657824	0.01
								b_Sphingobacteriaceae	b_Xanthomonadaceae	0.7443	0.01
								b_Sphingobacteriaceae	b_unc_Alphaproteobacteria	0.786416	0
								b_Sphingobacteriaceae	b_unc_Deltaproteobacteria	0.63951	0.01
								b_Sphingobacteriaceae	b_unc_FCPU426	0.673877	0.01
								b_Sphingobacteriaceae	f_Entomophthorales	-0.640918	0
								b_Sphingobacteriaceae	p_unc_Haptoria	-0.619023	0.01
								b_Sphingobacteriaceae	p_unc_Hypotrichia	-0.626414	0.01
								b_Sphingobacteriaceae	a_Rotifera_XX	-0.665642	0.01
								b_Streptomycetaceae	p_Nolandellidae	-0.639937	0.01
								b_Streptomycetaceae	p_Oxytrichidae	0.680579	0
								b_Streptosporangiaceae	b_unc_SC3	0.633976	0.01
								b_Syntrophobacteraceae	b_unc_ABS6	0.781836	0
								b_Syntrophobacteraceae	b_unc_Gemm1	0.639262	0.01
								b_Thermoactinomycetaceae	b_unc_Alphaproteobacteria	0.721023	0
								b_Thermoactinomycetaceae	b_unc_SJA4	0.630616	0
								b_Thermoactinomycetaceae	b_unc_Lactobacillales	0.618556	0.01
								b_Thermoactinomycetaceae	f_Cystobasidiomycetes	-0.641015	0.01
								b_Thermoactinomycetaceae	a_Arachnida	-0.612262	0.01
								b_Thermogemmatisporaceae	b_unc_Acidobacteria5	0.700976	0
								b_Thermogemmatisporaceae	b_unc_GAL15	0.718487	0.01
								b_Thermogemmatisporaceae	b_unc_Gemm1	0.701886	0
								b_Thermogemmatisporaceae	b_unc_JG37AG4	0.76912	0
								b_Thermogemmatisporaceae	b_unc_TM1	0.677465	0.01
								b_Thermomonosporaceae	b_unc_SC3	0.610782	0
								b_Thermomonosporaceae	p_DinoGroupIClade1	0.621571	0.01
								b_Thermomonosporaceae	pl_Zea	-0.619754	0
								b_Turicibacteraceae	p_Nolandellidae	0.632619	0.01
								b_Turicibacteraceae	p_unc_Haptoria	-0.613473	0.01
								b_Xanthomonadaceae	b_unc_Betaproteobacteria	0.644246	0.01
								b_Xanthomonadaceae	b_unc_Deltaproteobacteria	0.689731	0.01
								b_Xanthomonadaceae	b_unc_TM71	0.683925	0.01
								b_Xanthomonadaceae	f_Ascomycota_XX	-0.67232	0
								b_Xanthomonadaceae	f_Dothideomycetes	-0.717906	0.01
								b_Xanthomonadaceae	f_Leotiomycetes	-0.686415	0
								b_Xanthomonadaceae	p_Euglyphidae	-0.66372	0
								b_Xanthomonadaceae	p_Urostylidae	-0.613102	0.01
								b_Xanthomonadaceae	p_unc_Ciliophora	-0.705489	0
								b_Xanthomonadaceae	p_unc_Haptoria	-0.765808	0
								b_Xanthomonadaceae	p_unc_Hypotrichia	-0.721568	0
								b_Xanthomonadaceae	a_Rotifera_XX	-0.711926	0
								b_unc_ABS6	n_Longidorus	-0.644029	0
								b_unc_Acidobacteria5	b_unc_GAL15	0.634107	0.01
								b_unc_Acidobacteria5	pl_unc_Embryophyceae	-0.650706	0.01
								b_unc_Alphaproteobacteria	b_unc_BD711	0.635517	0
								b_unc_Alphaproteobacteria	b_unc_Deltaproteobacteria	0.816185	0
								b_unc_Alphaproteobacteria	b_unc_SJA4	0.771758	0
								b_unc_Alphaproteobacteria	f_Ascomycota_XX	-0.625846	0.01
								b_unc_Alphaproteobacteria	f_Cystobasidiomycetes	-0.647437	0
								b_unc_Alphaproteobacteria	f_Dothideomycetes	-0.784447	0
								b_unc_Alphaproteobacteria	f_Entomophthorales	-0.717166	0
								b_unc_Alphaproteobacteria	f_Eurotiomycetes	-0.643566	0.01
								b_unc_Alphaproteobacteria	f_Glomeromycotina_X	-0.700899	0.01
								b_unc_Alphaproteobacteria	f_Leotiomycetes	-0.722555	0
								b_unc_Alphaproteobacteria	f_Orbiliomycetes	-0.64287	0.01
								b_unc_Alphaproteobacteria	p_Adelinagroup	-0.605805	0.01
								b_unc_Alphaproteobacteria	p_Euglyphidae	-0.609293	0.01
								b_unc_Alphaproteobacteria	p_Urostylidae	-0.675976	0
								b_unc_Alphaproteobacteria	p_unc_Colpodida	-0.625347	0
								b_unc_Alphaproteobacteria	p_unc_Hypotrichia	-0.738672	0.01
								b_unc_Alphaproteobacteria	a_Arachnida	-0.771292	0
								b_unc_Alphaproteobacteria	a_Rotifera_XX	-0.735871	0
								b_unc_At12OctB3	b_unc_BD711	0.645546	0
								b_unc_At12OctB3	f_Pezizomycetes	-0.654689	0
								b_unc_At12OctB3	a_Catenulida	-0.650474	0
								b_unc_BD711	f_Glomeromycotina_X	-0.72484	0.01
								b_unc_BD711	f_Leotiomycetes	-0.633251	0.01
								b_unc_BD711	f_Sordariomycetes	-0.685153	0.01
								b_unc_BD711	p_TrypanosomatidaeTrypanosomes	-0.644766	0
								b_unc_Chlamydiia	b_unc_Gemmatimonadetes	-0.614217	0.01
								b_unc_Deltaproteobacteria	f_Ascomycota_XX	-0.612769	0.01
								b_unc_EC1113	pl_unc_Embryophyceae	-0.60524	0.01
								b_unc_FCPU426	f_Lecanoromycetes	-0.708406	0
								b_unc_FCPU426	n_Enoplea_XX	-0.600225	0
								b_unc_GAL15	b_unc_JG37AG4	0.681473	0.01
								b_unc_GAL15	b_unc_TM1	0.713161	0
								b_unc_Gammaproteobacteria	b_unc_Gemmatimonadetes	0.651592	0.01
								b_unc_Gammaproteobacteria	a_Arachnida	-0.72919	0
								b_unc_Gemm1	b_unc_JG37AG4	0.633695	0.01
								b_unc_Gemmatimonadetes	b_unc_SJA4	0.761491	0
								b_unc_Gemmatimonadetes	p_Chrysophyceae_CladeC	-0.63465	0.01
								b_unc_Gemmatimonadetes	p_Chrysophyceae_CladeE	-0.648461	0.01
								b_unc_Gemmatimonadetes	p_Limnofilidae	-0.622711	0.01
								b_unc_Gemmatimonadetes	p_Oomycota_XX	-0.616773	0
								b_unc_Gemmatimonadetes	p_Pseudourostylidae	-0.637829	0
								b_unc_Gemmatimonadetes	p_Sandonidae	-0.603499	0.01
								b_unc_Gemmatimonadetes	a_Arachnida	-0.639158	0.01
								b_unc_Gemmatimonadetes	n_Chromadorea_X	-0.74979	0
								b_unc_JG37AG4	b_unc_TM1	0.672636	0.01
								b_unc_Ktedonobacteria	p_Leptophryidae	-0.659798	0
								b_unc_Ktedonobacteria	n_Helicotylenchus	-0.712368	0
								b_unc_ML635J21	b_unc_WPS2	0.625181	0.01
								b_unc_Mollicutes	p_Vampyrellida_X	0.620915	0.01
								b_unc_SC3	p_Vampyrellida_X	0.70976	0
								b_unc_SC3	n_Chromadorea_X	0.627099	0
								b_unc_SJA4	b_unc_WPS2	0.65278	0.01
								b_unc_SJA4	f_Chytridiomycetes	-0.665733	0
								b_unc_SJA4	f_Cystobasidiomycetes	-0.691014	0
								b_unc_SJA4	f_Dothideomycetes	-0.678809	0.01
								b_unc_SJA4	f_Eurotiomycetes	-0.634046	0
								b_unc_SJA4	f_Orbiliomycetes	-0.740838	0
								b_unc_SJA4	p_Adelinagroup	-0.638669	0
								b_unc_SJA4	p_Allapsidae	-0.639769	0
								b_unc_SJA4	p_Echinamoebidae	-0.686102	0
								b_unc_SJA4	p_Oomycota_XX	-0.690621	0.01
								b_unc_SJA4	a_Arachnida	-0.811016	0
								b_unc_SJA4	n_Chromadorea_X	-0.700407	0
								b_unc_SR1	f_Lecanoromycetes	-0.612767	0
								b_unc_Chlorobi_1	f_Agaricomycetes	-0.708625	0
								b_unc_Chlorobi_1	f_Cryptomycotina_X	-0.705127	0
								b_unc_Chlorobi_1	f_Eurotiomycetes	-0.697896	0
								b_unc_Chlorobi_1	f_Exobasidiomycetes	-0.688967	0.01
								b_unc_Chlorobi_1	f_Lecanoromycetes	-0.724666	0
								b_unc_Chlorobi_1	f_Orbiliomycetes	-0.664319	0
								b_unc_Chlorobi_1	f_Pezizomycetes	-0.617153	0
								b_unc_Chlorobi_1	f_Pezizomycotina_X	-0.678429	0
								b_unc_Chlorobi_1	f_Sordariomycetes	-0.737173	0
								b_unc_Chlorobi_1	f_Tremellomycetes	-0.667234	0
								b_unc_Chlorobi_1	p_Acanthamoebidae	-0.847353	0
								b_unc_Chlorobi_1	p_Allapsidae	-0.635148	0
								b_unc_Chlorobi_1	p_Cercomonadidae	-0.677971	0
								b_unc_Chlorobi_1	p_Chrysophyceae_CladeC	-0.726103	0
								b_unc_Chlorobi_1	p_Chrysophyceae_CladeE	-0.669364	0.01
								b_unc_Chlorobi_1	p_Colpodidae	-0.661396	0.01
								b_unc_Chlorobi_1	p_FilosaSarcomonadea_XX	-0.630556	0.01
								b_unc_Chlorobi_1	p_Glissomonadida_X	-0.65788	0
								b_unc_Chlorobi_1	p_Limnofilidae	-0.66719	0
								b_unc_Chlorobi_1	p_Petalomonadales	-0.699862	0
								b_unc_Chlorobi_1	p_Sandonidae	-0.685762	0
								b_unc_Chlorobi_1	p_Spathidiidae	-0.781677	0
								b_unc_Chlorobi_1	p_Trinematidae	-0.708639	0
								b_unc_Chlorobi_1	p_TrypanosomatidaeTrypanosomes	-0.680366	0
								b_unc_Chlorobi_1	p_unc_Colpodea	-0.760818	0
								b_unc_Chlorobi_1	p_unc_Colpodida	-0.671072	0
								b_unc_Chlorobi_1	p_unc_Trichostomatia	-0.64066	0.01
								b_unc_Chlorobi_1	a_Arachnida	-0.667718	0.01
								b_unc_Chlorobi_1	a_Insecta	-0.713749	0
								b_unc_Chlorobi_1	n_Enoplea_XX	-0.815639	0
								b_unc_Lactobacillales	n_Enoplea_X	-0.680287	0
								f_Agaricomycetes	f_Ascomycota_XX	0.662675	0
								f_Agaricomycetes	f_Chytridiomycetes	0.923187	0
								f_Agaricomycetes	f_Cryptomycotina_X	0.695365	0.01
								f_Agaricomycetes	f_Dothideomycetes	0.823675	0
								f_Agaricomycetes	f_Entomophthorales	0.822358	0
								f_Agaricomycetes	f_Eurotiomycetes	0.951241	0
								f_Agaricomycetes	f_Glomeromycetes	0.757235	0.01
								f_Agaricomycetes	f_Glomeromycotina_X	0.711424	0
								f_Agaricomycetes	f_Harpellales	0.702178	0
								f_Agaricomycetes	f_Leotiomycetes	0.764722	0
								f_Agaricomycetes	f_Mucoromycotina_X	0.895647	0
								f_Agaricomycetes	f_Orbiliomycetes	0.876098	0
								f_Agaricomycetes	f_Pezizomycetes	0.638117	0.01
								f_Agaricomycetes	f_Sordariomycetes	0.79265	0
								f_Agaricomycetes	f_Tritirachiomycetes	0.63927	0
								f_Agaricomycetes	f_unc_Ascomycota	0.625718	0.01
								f_Agaricomycetes	p_Acanthamoebidae	0.65194	0
								f_Agaricomycetes	p_Adelinagroup	0.748047	0
								f_Agaricomycetes	p_Allapsidae	0.853464	0
								f_Agaricomycetes	p_Balantidiidae	0.648581	0.01
								f_Agaricomycetes	p_Cercomonadidae	0.91646	0
								f_Agaricomycetes	p_Chrysophyceae_CladeC	0.881367	0
								f_Agaricomycetes	p_Chrysophyceae_CladeE	0.656666	0.01
								f_Agaricomycetes	p_Colpodidae	0.615657	0
								f_Agaricomycetes	p_Euglyphidae	0.796611	0
								f_Agaricomycetes	p_FilosaSarcomonadea_XX	0.818938	0
								f_Agaricomycetes	p_Glissomonadida_X	0.829341	0
								f_Agaricomycetes	p_Haptoglossales	0.732807	0
								f_Agaricomycetes	p_Labyrinthulaceae	-0.672178	0
								f_Agaricomycetes	p_Limnofilidae	0.721701	0
								f_Agaricomycetes	p_Monosigidae_Group_A	0.681148	0
								f_Agaricomycetes	p_NovelApicomplexaClass2_X	-0.786631	0
								f_Agaricomycetes	p_Oomycota_XX	0.861481	0
								f_Agaricomycetes	p_Paracercomonadidae	0.82397	0
								f_Agaricomycetes	p_Petalomonadales	0.696514	0
								f_Agaricomycetes	p_Platyophryidae	0.615781	0
								f_Agaricomycetes	p_Pseudodifflugiidae	0.833861	0
								f_Agaricomycetes	p_Pseudourostylidae	0.614307	0.01
								f_Agaricomycetes	p_Raphidpennate	-0.752223	0
								f_Agaricomycetes	p_Rhogostomalineage	0.824266	0
								f_Agaricomycetes	p_Sandonidae	0.900714	0
								f_Agaricomycetes	p_Spathidiidae	0.892435	0
								f_Agaricomycetes	p_Spongomonadidae	0.701185	0.01
								f_Agaricomycetes	p_Thaumatomonadidae	0.828174	0
								f_Agaricomycetes	p_Trinematidae	0.905456	0
								f_Agaricomycetes	p_Vahlkampfiidae	0.867183	0
								f_Agaricomycetes	p_unc_Colpodida	0.815862	0
								f_Agaricomycetes	p_unc_Haptoria	0.644146	0.01
								f_Agaricomycetes	p_unc_Hypotrichia	0.859125	0
								f_Agaricomycetes	a_Insecta	0.650862	0.01
								f_Agaricomycetes	n_Enoplea_XX	0.793129	0
								f_Agaricomycotina_X	pl_unc_Embryophyceae	0.62447	0.01
								f_Agaricostilbomycetes	f_Cryptomycotina_X	0.650909	0.01
								f_Agaricostilbomycetes	f_Glomeromycetes	0.613197	0
								f_Agaricostilbomycetes	f_Pezizomycotina_X	0.641258	0
								f_Agaricostilbomycetes	p_Leptophryidae	0.717521	0
								f_Agaricostilbomycetes	n_Longidorus	0.620308	0.01
								f_Ascomycota_XX	f_Chytridiomycetes	0.754516	0.01
								f_Ascomycota_XX	f_Cryptomycotina_X	0.791826	0
								f_Ascomycota_XX	f_Cystobasidiomycetes	0.728709	0.01
								f_Ascomycota_XX	f_Dothideomycetes	0.910535	0
								f_Ascomycota_XX	f_Entomophthorales	0.760138	0
								f_Ascomycota_XX	f_Eurotiomycetes	0.809818	0
								f_Ascomycota_XX	f_Glomeromycetes	0.725929	0
								f_Ascomycota_XX	f_Glomeromycotina_X	0.780109	0
								f_Ascomycota_XX	f_Lecanoromycetes	0.837017	0
								f_Ascomycota_XX	f_Leotiomycetes	0.882835	0
								f_Ascomycota_XX	f_Mucoromycotina_X	0.878747	0
								f_Ascomycota_XX	f_Orbiliomycetes	0.815422	0
								f_Ascomycota_XX	f_Sordariomycetes	0.748146	0
								f_Ascomycota_XX	p_Adelinagroup	0.749989	0
								f_Ascomycota_XX	p_Allapsidae	0.796567	0
								f_Ascomycota_XX	p_Cercomonadidae	0.79162	0
								f_Ascomycota_XX	p_Euglyphidae	0.921591	0
								f_Ascomycota_XX	p_Glissomonadida_X	0.703857	0
								f_Ascomycota_XX	p_Haptoglossales	0.723276	0
								f_Ascomycota_XX	p_NovelApicomplexaClass2_X	-0.720628	0
								f_Ascomycota_XX	p_Oomycota_XX	0.783176	0
								f_Ascomycota_XX	p_Paracercomonadidae	0.753765	0
								f_Ascomycota_XX	p_Platyophryidae	0.681109	0
								f_Ascomycota_XX	p_Pseudourostylidae	0.635054	0.01
								f_Ascomycota_XX	p_Raphidpennate	-0.638161	0.01
								f_Ascomycota_XX	p_Rhogostomalineage	0.663309	0.01
								f_Ascomycota_XX	p_Sandonidae	0.739587	0
								f_Ascomycota_XX	p_Spathidiidae	0.795513	0
								f_Ascomycota_XX	p_Thaumatomonadidae	0.734512	0
								f_Ascomycota_XX	p_Trinematidae	0.648876	0
								f_Ascomycota_XX	p_Vahlkampfiidae	0.607359	0.01
								f_Ascomycota_XX	p_unc_Colpodida	0.883	0
								f_Ascomycota_XX	p_unc_Haptoria	0.769118	0
								f_Ascomycota_XX	p_unc_Hypotrichia	0.789898	0
								f_Ascomycota_XX	a_Rotifera_XX	0.780841	0
								f_Ascomycota_XX	n_Chromadorea_XX	-0.667694	0
								f_Ascomycota_XX	n_Enoplea_XX	0.771757	0
								f_Chytridiomycetes	f_Cryptomycotina_X	0.741209	0
								f_Chytridiomycetes	f_Cystobasidiomycetes	0.823391	0
								f_Chytridiomycetes	f_Dothideomycetes	0.864452	0
								f_Chytridiomycetes	f_Entomophthorales	0.850923	0
								f_Chytridiomycetes	f_Eurotiomycetes	0.902177	0
								f_Chytridiomycetes	f_Glomeromycetes	0.800796	0
								f_Chytridiomycetes	f_Glomeromycotina_X	0.777955	0
								f_Chytridiomycetes	f_Leotiomycetes	0.801201	0
								f_Chytridiomycetes	f_Mucoromycotina_X	0.945573	0
								f_Chytridiomycetes	f_Orbiliomycetes	0.903933	0
								f_Chytridiomycetes	f_Sordariomycetes	0.80892	0
								f_Chytridiomycetes	f_Tremellomycetes	0.697534	0.01
								f_Chytridiomycetes	p_Adelinagroup	0.772438	0
								f_Chytridiomycetes	p_Allapsidae	0.900032	0
								f_Chytridiomycetes	p_Cercomonadidae	0.913916	0
								f_Chytridiomycetes	p_Chrysophyceae_CladeC	0.901245	0
								f_Chytridiomycetes	p_Echinamoebidae	0.600024	0.01
								f_Chytridiomycetes	p_Euglyphidae	0.824218	0
								f_Chytridiomycetes	p_FilosaSarcomonadea_XX	0.74949	0.01
								f_Chytridiomycetes	p_Glissomonadida_X	0.834421	0
								f_Chytridiomycetes	p_Haptoglossales	0.693714	0
								f_Chytridiomycetes	p_Labyrinthulaceae	-0.671529	0
								f_Chytridiomycetes	p_NovelApicomplexaClass2_X	-0.816868	0
								f_Chytridiomycetes	p_Oomycota_XX	0.866316	0
								f_Chytridiomycetes	p_Paracercomonadidae	0.76487	0
								f_Chytridiomycetes	p_Pseudodifflugiidae	0.764984	0.01
								f_Chytridiomycetes	p_Pseudourostylidae	0.70462	0
								f_Chytridiomycetes	p_Raphidpennate	-0.741976	0
								f_Chytridiomycetes	p_Rhogostomalineage	0.83262	0
								f_Chytridiomycetes	p_Sandonidae	0.885023	0
								f_Chytridiomycetes	p_Spathidiidae	0.840128	0
								f_Chytridiomycetes	p_Spongomonadidae	0.845876	0
								f_Chytridiomycetes	p_Thaumatomonadidae	0.846655	0
								f_Chytridiomycetes	p_Trinematidae	0.767652	0
								f_Chytridiomycetes	p_Vahlkampfiidae	0.814749	0
								f_Chytridiomycetes	p_unc_Colpodida	0.805913	0
								f_Chytridiomycetes	p_unc_Hypotrichia	0.861532	0
								f_Chytridiomycetes	n_Enoplea_XX	0.737922	0
								f_Cryptomycotina_X	f_Dothideomycetes	0.764744	0
								f_Cryptomycotina_X	f_Entomophthorales	0.652967	0.01
								f_Cryptomycotina_X	f_Eurotiomycetes	0.810634	0
								f_Cryptomycotina_X	f_Glomeromycetes	0.814549	0
								f_Cryptomycotina_X	f_Glomeromycotina_X	0.810976	0
								f_Cryptomycotina_X	f_Lecanoromycetes	0.821242	0
								f_Cryptomycotina_X	f_Leotiomycetes	0.817327	0
								f_Cryptomycotina_X	f_Mucoromycotina_X	0.85823	0
								f_Cryptomycotina_X	f_Orbiliomycetes	0.828187	0
								f_Cryptomycotina_X	f_Pezizomycotina_X	0.79816	0
								f_Cryptomycotina_X	f_Sordariomycetes	0.839344	0
								f_Cryptomycotina_X	f_Tremellomycetes	0.655349	0
								f_Cryptomycotina_X	f_unc_Ascomycota	0.667183	0.01
								f_Cryptomycotina_X	f_unc_Fungi	0.719703	0.01
								f_Cryptomycotina_X	p_Acanthamoebidae	0.691126	0
								f_Cryptomycotina_X	p_Adelinagroup	0.769189	0
								f_Cryptomycotina_X	p_Allapsidae	0.828367	0
								f_Cryptomycotina_X	p_Cercomonadidae	0.865798	0
								f_Cryptomycotina_X	p_Chrysophyceae_CladeC	0.79779	0
								f_Cryptomycotina_X	p_Colpodidae	0.752761	0
								f_Cryptomycotina_X	p_Euglyphidae	0.835791	0
								f_Cryptomycotina_X	p_FilosaSarcomonadea_XX	0.705783	0.01
								f_Cryptomycotina_X	p_Glissomonadida_X	0.783207	0
								f_Cryptomycotina_X	p_Haptoglossales	0.740978	0.01
								f_Cryptomycotina_X	p_Leptophryidae	0.701351	0
								f_Cryptomycotina_X	p_MAST12C	0.72845	0
								f_Cryptomycotina_X	p_NovelApicomplexaClass2_X	-0.7336	0.01
								f_Cryptomycotina_X	p_Oomycota_XX	0.653827	0.01
								f_Cryptomycotina_X	p_Paracercomonadidae	0.758561	0
								f_Cryptomycotina_X	p_Petalomonadales	0.791784	0
								f_Cryptomycotina_X	p_Platyophryidae	0.813421	0
								f_Cryptomycotina_X	p_PolarcentricMediophyceae	-0.705969	0
								f_Cryptomycotina_X	p_Pseudodifflugiidae	0.659054	0
								f_Cryptomycotina_X	p_Pseudourostylidae	0.773451	0
								f_Cryptomycotina_X	p_Rhogostomalineage	0.828023	0
								f_Cryptomycotina_X	p_Sandonidae	0.811416	0
								f_Cryptomycotina_X	p_Spathidiidae	0.781184	0
								f_Cryptomycotina_X	p_Spongomonadidae	0.695202	0
								f_Cryptomycotina_X	p_Thaumatomonadidae	0.764675	0
								f_Cryptomycotina_X	p_Trinematidae	0.773071	0
								f_Cryptomycotina_X	p_TrypanosomatidaeTrypanosomes	0.729543	0
								f_Cryptomycotina_X	p_unc_Colpodida	0.898239	0
								f_Cryptomycotina_X	p_unc_Hypotrichia	0.708422	0.01
								f_Cryptomycotina_X	p_unc_Trichostomatia	0.743729	0
								f_Cryptomycotina_X	a_Rotifera_XX	0.675193	0
								f_Cryptomycotina_X	a_unc_Metazoa	0.675972	0.01
								f_Cryptomycotina_X	n_Enoplea_XX	0.920473	0
								f_Cystobasidiomycetes	f_Dothideomycetes	0.862929	0
								f_Cystobasidiomycetes	f_Entomophthorales	0.76653	0
								f_Cystobasidiomycetes	f_Eurotiomycetes	0.754777	0.01
								f_Cystobasidiomycetes	f_Glomeromycotina_X	0.717438	0
								f_Cystobasidiomycetes	f_Leotiomycetes	0.743945	0
								f_Cystobasidiomycetes	f_Mucoromycotina_X	0.810995	0
								f_Cystobasidiomycetes	f_Orbiliomycetes	0.820422	0
								f_Cystobasidiomycetes	p_Adelinagroup	0.66713	0.01
								f_Cystobasidiomycetes	p_Allapsidae	0.688315	0.01
								f_Cystobasidiomycetes	p_Cercomonadidae	0.744004	0
								f_Cystobasidiomycetes	p_Euglyphidae	0.763624	0
								f_Cystobasidiomycetes	p_Glissomonadida_X	0.770965	0
								f_Cystobasidiomycetes	p_Oomycota_XX	0.675874	0
								f_Cystobasidiomycetes	p_Pseudodifflugiidae	0.60378	0.01
								f_Cystobasidiomycetes	p_Spongomonadidae	0.746383	0
								f_Cystobasidiomycetes	p_Thaumatomonadidae	0.733557	0.01
								f_Cystobasidiomycetes	p_unc_Colpodida	0.75361	0
								f_Cystobasidiomycetes	p_unc_Hypotrichia	0.824773	0
								f_Cystobasidiomycetes	a_Arachnida	0.661344	0
								f_Cystobasidiomycetes	a_Rotifera_XX	0.693841	0.01
								f_Cystobasidiomycetes	n_Enoplea_XX	0.655265	0
								f_Dothideomycetes	f_Entomophthorales	0.858666	0
								f_Dothideomycetes	f_Eurotiomycetes	0.907711	0
								f_Dothideomycetes	f_Glomeromycetes	0.699476	0.01
								f_Dothideomycetes	f_Glomeromycotina_X	0.837359	0
								f_Dothideomycetes	f_Lecanoromycetes	0.821194	0
								f_Dothideomycetes	f_Leotiomycetes	0.921802	0
								f_Dothideomycetes	f_Mucoromycotina_X	0.92262	0
								f_Dothideomycetes	f_Orbiliomycetes	0.911202	0
								f_Dothideomycetes	f_Sordariomycetes	0.805053	0
								f_Dothideomycetes	f_unc_Ascomycota	0.690295	0
								f_Dothideomycetes	p_Acanthamoebidae	0.661073	0.01
								f_Dothideomycetes	p_Adelinagroup	0.763798	0
								f_Dothideomycetes	p_Allapsidae	0.828761	0
								f_Dothideomycetes	p_Cercomonadidae	0.859972	0
								f_Dothideomycetes	p_Chrysophyceae_CladeC	0.737691	0
								f_Dothideomycetes	p_Euglyphidae	0.905825	0
								f_Dothideomycetes	p_Glissomonadida_X	0.825039	0
								f_Dothideomycetes	p_Haptoglossales	0.707406	0
								f_Dothideomycetes	p_NovelApicomplexaClass2_X	-0.741246	0
								f_Dothideomycetes	p_Oomycota_XX	0.838321	0
								f_Dothideomycetes	p_Paracercomonadidae	0.752627	0
								f_Dothideomycetes	p_Pseudourostylidae	0.634277	0.01
								f_Dothideomycetes	p_Rhogostomalineage	0.677703	0
								f_Dothideomycetes	p_Sandonidae	0.800243	0
								f_Dothideomycetes	p_Spathidiidae	0.850536	0
								f_Dothideomycetes	p_Thaumatomonadidae	0.814159	0
								f_Dothideomycetes	p_Trinematidae	0.718323	0
								f_Dothideomycetes	p_unc_Colpodida	0.90567	0
								f_Dothideomycetes	p_unc_Haptoria	0.801978	0
								f_Dothideomycetes	p_unc_Hypotrichia	0.932605	0
								f_Dothideomycetes	a_Arachnida	0.698316	0.01
								f_Dothideomycetes	a_Rotifera_XX	0.85018	0
								f_Dothideomycetes	n_Enoplea_XX	0.822402	0
								f_Dothideomycetes	n_Enoplea_X	0.651058	0
								f_Entomophthorales	f_Eurotiomycetes	0.856123	0
								f_Entomophthorales	f_Glomeromycetes	0.728661	0
								f_Entomophthorales	f_Glomeromycotina_X	0.864039	0
								f_Entomophthorales	f_Lecanoromycetes	0.694058	0.01
								f_Entomophthorales	f_Leotiomycetes	0.90237	0
								f_Entomophthorales	f_Mucoromycotina_X	0.881849	0
								f_Entomophthorales	f_Orbiliomycetes	0.788809	0.01
								f_Entomophthorales	f_Sordariomycetes	0.788252	0
								f_Entomophthorales	f_Tritirachiomycetes	0.657518	0.01
								f_Entomophthorales	f_unc_Ascomycota	0.764415	0.01
								f_Entomophthorales	p_Adelinagroup	0.819896	0
								f_Entomophthorales	p_Allapsidae	0.815861	0
								f_Entomophthorales	p_Cercomonadidae	0.816844	0
								f_Entomophthorales	p_Chrysophyceae_CladeC	0.671749	0.01
								f_Entomophthorales	p_Euglyphidae	0.869868	0
								f_Entomophthorales	p_FilosaSarcomonadea_XX	0.704273	0
								f_Entomophthorales	p_Glissomonadida_X	0.682983	0
								f_Entomophthorales	p_Haptoglossales	0.757875	0
								f_Entomophthorales	p_NovelApicomplexaClass2_X	-0.763001	0
								f_Entomophthorales	p_Oomycota_XX	0.790143	0
								f_Entomophthorales	p_Paracercomonadidae	0.799475	0
								f_Entomophthorales	p_Platyophryidae	0.625486	0.01
								f_Entomophthorales	p_PolarcentricMediophyceae	-0.622065	0.01
								f_Entomophthorales	p_Pseudodifflugiidae	0.635859	0
								f_Entomophthorales	p_Raphidpennate	-0.723916	0.01
								f_Entomophthorales	p_Rhogostomalineage	0.69804	0.01
								f_Entomophthorales	p_Sandonidae	0.79249	0
								f_Entomophthorales	p_Spathidiidae	0.704265	0
								f_Entomophthorales	p_Spongomonadidae	0.695409	0
								f_Entomophthorales	p_Thaumatomonadidae	0.903254	0
								f_Entomophthorales	p_Trinematidae	0.658996	0
								f_Entomophthorales	p_Urostylidae	0.696033	0.01
								f_Entomophthorales	p_unc_Colpodida	0.800429	0
								f_Entomophthorales	p_unc_Haptoria	0.619143	0.01
								f_Entomophthorales	p_unc_Hypotrichia	0.934327	0
								f_Entomophthorales	a_Rotifera_XX	0.695631	0.01
								f_Entomophthorales	n_Enoplea_XX	0.735265	0
								f_Eurotiomycetes	f_Glomeromycetes	0.855801	0
								f_Eurotiomycetes	f_Glomeromycotina_X	0.820217	0
								f_Eurotiomycetes	f_Lecanoromycetes	0.806434	0.01
								f_Eurotiomycetes	f_Leotiomycetes	0.85375	0
								f_Eurotiomycetes	f_Mucoromycotina_X	0.955415	0
								f_Eurotiomycetes	f_Orbiliomycetes	0.958429	0
								f_Eurotiomycetes	f_Sordariomycetes	0.82816	0
								f_Eurotiomycetes	f_Tremellomycetes	0.687103	0
								f_Eurotiomycetes	f_unc_Ascomycota	0.667401	0.01
								f_Eurotiomycetes	f_unc_Fungi	0.665105	0
								f_Eurotiomycetes	p_Acanthamoebidae	0.633051	0
								f_Eurotiomycetes	p_Adelinagroup	0.867592	0
								f_Eurotiomycetes	p_Allapsidae	0.932359	0
								f_Eurotiomycetes	p_Cercomonadidae	0.966525	0
								f_Eurotiomycetes	p_Chrysophyceae_CladeC	0.857127	0
								f_Eurotiomycetes	p_Colpodidae	0.629111	0.01
								f_Eurotiomycetes	p_Euglyphidae	0.916025	0
								f_Eurotiomycetes	p_FilosaSarcomonadea_XX	0.840817	0
								f_Eurotiomycetes	p_Glissomonadida_X	0.868299	0
								f_Eurotiomycetes	p_Gregarines_X	0.655581	0
								f_Eurotiomycetes	p_Haptoglossales	0.799529	0
								f_Eurotiomycetes	p_Labyrinthulaceae	-0.671541	0
								f_Eurotiomycetes	p_Leptophryidae	0.633562	0
								f_Eurotiomycetes	p_Limnofilidae	0.707265	0.01
								f_Eurotiomycetes	p_NovelApicomplexaClass2_X	-0.81542	0
								f_Eurotiomycetes	p_Oomycota_XX	0.933845	0
								f_Eurotiomycetes	p_Paracercomonadidae	0.909236	0
								f_Eurotiomycetes	p_Petalomonadales	0.733226	0
								f_Eurotiomycetes	p_Platyophryidae	0.68134	0
								f_Eurotiomycetes	p_PolarcentricMediophyceae	-0.649262	0.01
								f_Eurotiomycetes	p_Pseudodifflugiidae	0.798558	0
								f_Eurotiomycetes	p_Raphidpennate	-0.787327	0
								f_Eurotiomycetes	p_Rhogostomalineage	0.871269	0
								f_Eurotiomycetes	p_Sandonidae	0.958756	0
								f_Eurotiomycetes	p_Spathidiidae	0.922569	0
								f_Eurotiomycetes	p_Thaumatomonadidae	0.90571	0
								f_Eurotiomycetes	p_Trinematidae	0.883553	0
								f_Eurotiomycetes	p_Vahlkampfiidae	0.834999	0.01
								f_Eurotiomycetes	p_unc_Colpodida	0.935782	0
								f_Eurotiomycetes	p_unc_Haptoria	0.711219	0
								f_Eurotiomycetes	p_unc_Hypotrichia	0.903146	0
								f_Eurotiomycetes	a_Rotifera_XX	0.794349	0
								f_Eurotiomycetes	n_Enoplea_XX	0.893531	0
								f_Exobasidiomycetes	p_Acanthamoebidae	0.68211	0.01
								f_Exobasidiomycetes	pl_Zea	0.601448	0
								f_Exobasidiomycetes	n_Enoplea_X	0.63701	0
								f_Fungi_XXX	f_Glomeromycotina_X	0.704832	0
								f_Fungi_XXX	f_Sordariomycetes	0.625875	0
								f_Glomeromycetes	f_Glomeromycotina_X	0.814617	0
								f_Glomeromycetes	f_Harpellales	0.631015	0.01
								f_Glomeromycetes	f_Lecanoromycetes	0.66358	0.01
								f_Glomeromycetes	f_Leotiomycetes	0.723309	0
								f_Glomeromycetes	f_Mucoromycotina_X	0.862499	0
								f_Glomeromycetes	f_Orbiliomycetes	0.875685	0
								f_Glomeromycetes	f_Pezizomycetes	0.642223	0
								f_Glomeromycetes	f_Pezizomycotina_X	0.662018	0
								f_Glomeromycetes	f_Sordariomycetes	0.768199	0
								f_Glomeromycetes	f_Tremellomycetes	0.669512	0.01
								f_Glomeromycetes	f_unc_Fungi	0.767652	0
								f_Glomeromycetes	p_Adelinagroup	0.937107	0
								f_Glomeromycetes	p_Allapsidae	0.935479	0
								f_Glomeromycetes	p_Cercomonadidae	0.895355	0
								f_Glomeromycetes	p_Chrysophyceae_CladeC	0.746421	0
								f_Glomeromycetes	p_DinoGroupIClade1	0.608026	0.01
								f_Glomeromycetes	p_Euglyphidae	0.835941	0
								f_Glomeromycetes	p_FilosaSarcomonadea_XX	0.810038	0
								f_Glomeromycetes	p_Glissomonadida_X	0.730483	0.01
								f_Glomeromycetes	p_Gregarines_X	0.775589	0
								f_Glomeromycetes	p_Haptoglossales	0.716625	0
								f_Glomeromycetes	p_Labyrinthulaceae	-0.633044	0.01
								f_Glomeromycetes	p_Leptophryidae	0.779276	0
								f_Glomeromycetes	p_MAST12C	0.749876	0
								f_Glomeromycetes	p_NovelApicomplexaClass2_X	-0.799443	0
								f_Glomeromycetes	p_Oomycota_XX	0.875647	0
								f_Glomeromycetes	p_Paracercomonadidae	0.896458	0
								f_Glomeromycetes	p_Platyophryidae	0.828308	0
								f_Glomeromycetes	p_PolarcentricMediophyceae	-0.790365	0
								f_Glomeromycetes	p_Pseudodifflugiidae	0.691063	0
								f_Glomeromycetes	p_Pseudourostylidae	0.782286	0
								f_Glomeromycetes	p_Raphidpennate	-0.777513	0
								f_Glomeromycetes	p_Rhogostomalineage	0.942276	0
								f_Glomeromycetes	p_Sandonidae	0.903739	0
								f_Glomeromycetes	p_Spathidiidae	0.771973	0
								f_Glomeromycetes	p_Thaumatomonadidae	0.830409	0
								f_Glomeromycetes	p_Trinematidae	0.714299	0
								f_Glomeromycetes	p_TrypanosomatidaeTrypanosomes	0.660183	0.01
								f_Glomeromycetes	p_Vahlkampfiidae	0.722034	0.01
								f_Glomeromycetes	p_unc_Colpodida	0.818194	0
								f_Glomeromycetes	p_unc_Hypotrichia	0.697023	0.01
								f_Glomeromycetes	p_unc_Platyophryida	0.810305	0
								f_Glomeromycetes	a_Rotifera_XX	0.623335	0.01
								f_Glomeromycetes	a_Catenulida	0.640022	0
								f_Glomeromycetes	n_Enoplea_XX	0.773717	0.01
								f_Glomeromycotina_X	f_Lecanoromycetes	0.794464	0
								f_Glomeromycotina_X	f_Leotiomycetes	0.934596	0
								f_Glomeromycotina_X	f_Mucoromycotina_X	0.889088	0
								f_Glomeromycotina_X	f_Orbiliomycetes	0.801127	0
								f_Glomeromycotina_X	f_Pezizomycotina_X	0.667504	0.01
								f_Glomeromycotina_X	f_Sordariomycetes	0.900039	0
								f_Glomeromycotina_X	f_unc_Ascomycota	0.699712	0.01
								f_Glomeromycotina_X	p_Adelinagroup	0.859196	0
								f_Glomeromycotina_X	p_Allapsidae	0.810811	0
								f_Glomeromycotina_X	p_Arcellinida_X	0.643278	0.01
								f_Glomeromycotina_X	p_Cercomonadidae	0.7865	0
								f_Glomeromycotina_X	p_Euglyphidae	0.865127	0
								f_Glomeromycotina_X	p_FilosaSarcomonadea_XX	0.677176	0.01
								f_Glomeromycotina_X	p_Gregarines_X	0.624438	0.01
								f_Glomeromycotina_X	p_Haptoglossales	0.653953	0
								f_Glomeromycotina_X	p_NovelApicomplexaClass2_X	-0.7255	0
								f_Glomeromycotina_X	p_Oomycota_XX	0.738341	0
								f_Glomeromycotina_X	p_Paracercomonadidae	0.785371	0
								f_Glomeromycotina_X	p_Platyophryidae	0.743557	0.01
								f_Glomeromycotina_X	p_Rhogostomalineage	0.777406	0
								f_Glomeromycotina_X	p_Sandonidae	0.788527	0
								f_Glomeromycotina_X	p_Spathidiidae	0.760095	0
								f_Glomeromycotina_X	p_Spongomonadidae	0.627721	0.01
								f_Glomeromycotina_X	p_Thaumatomonadidae	0.824307	0
								f_Glomeromycotina_X	p_Trinematidae	0.715025	0.01
								f_Glomeromycotina_X	p_unc_Colpodida	0.876386	0
								f_Glomeromycotina_X	p_unc_Hypotrichia	0.822788	0
								f_Glomeromycotina_X	p_unc_Platyophryida	0.615049	0.01
								f_Glomeromycotina_X	a_Arachnida	0.699759	0.01
								f_Glomeromycotina_X	n_Enoplea_XX	0.845932	0
								f_Harpellales	f_Pezizomycetes	0.72723	0
								f_Harpellales	p_Araphidpennate	-0.658904	0
								f_Harpellales	p_Balantidiidae	0.627227	0
								f_Harpellales	p_Cercomonadidae	0.74397	0
								f_Harpellales	p_Chrysophyceae_CladeC	0.708437	0
								f_Harpellales	p_Colpodidae	0.653962	0.01
								f_Harpellales	p_Dinophyceae_XX	0.643238	0.01
								f_Harpellales	p_FilosaSarcomonadea_XX	0.689203	0
								f_Harpellales	p_Labyrinthulaceae	-0.621702	0
								f_Harpellales	p_Monosigidae_Group_A	0.651873	0
								f_Harpellales	p_NovelApicomplexaClass2_X	-0.627559	0
								f_Harpellales	p_Pseudodifflugiidae	0.724529	0
								f_Harpellales	p_Rhogostomalineage	0.729499	0.01
								f_Harpellales	p_Sandonidae	0.675754	0
								f_Harpellales	p_Thaumatomonadidae	0.694251	0
								f_Harpellales	p_Trinematidae	0.768007	0
								f_Harpellales	p_Vahlkampfiidae	0.7764	0
								f_Harpellales	pl_Jatropha	-0.605412	0
								f_Harpellales	a_Anthozoa	0.624107	0
								f_Lecanoromycetes	f_Leotiomycetes	0.895423	0
								f_Lecanoromycetes	f_Mucoromycotina_X	0.784745	0
								f_Lecanoromycetes	f_Orbiliomycetes	0.739523	0
								f_Lecanoromycetes	f_Pezizomycotina_X	0.699221	0.01
								f_Lecanoromycetes	f_Sordariomycetes	0.804189	0
								f_Lecanoromycetes	f_unc_Ascomycota	0.791299	0
								f_Lecanoromycetes	p_Adelinagroup	0.683044	0
								f_Lecanoromycetes	p_Allapsidae	0.725279	0
								f_Lecanoromycetes	p_Balantidiidae	0.68891	0.01
								f_Lecanoromycetes	p_Cercomonadidae	0.761459	0
								f_Lecanoromycetes	p_Chrysophyceae_CladeC	0.610763	0
								f_Lecanoromycetes	p_Colpodidae	0.709829	0.01
								f_Lecanoromycetes	p_Euglyphidae	0.834207	0
								f_Lecanoromycetes	p_Glissomonadida_X	0.666285	0.01
								f_Lecanoromycetes	p_Haptoglossales	0.778613	0
								f_Lecanoromycetes	p_NovelApicomplexaClass2_X	-0.691553	0
								f_Lecanoromycetes	p_Oomycota_XX	0.655461	0
								f_Lecanoromycetes	p_Paracercomonadidae	0.752857	0
								f_Lecanoromycetes	p_Petalomonadales	0.725265	0
								f_Lecanoromycetes	p_Platyophryidae	0.701855	0
								f_Lecanoromycetes	p_Rhogostomalineage	0.656433	0.01
								f_Lecanoromycetes	p_Sandonidae	0.726753	0
								f_Lecanoromycetes	p_Spathidiidae	0.824874	0
								f_Lecanoromycetes	p_Thaumatomonadidae	0.687127	0.01
								f_Lecanoromycetes	p_Trinematidae	0.793678	0
								f_Lecanoromycetes	p_TrypanosomatidaeTrypanosomes	0.64636	0.01
								f_Lecanoromycetes	p_unc_Colpodida	0.888493	0
								f_Lecanoromycetes	p_unc_Haptoria	0.827134	0
								f_Lecanoromycetes	p_unc_Hypotrichia	0.740066	0.01
								f_Lecanoromycetes	p_unc_Trichostomatia	0.7496	0
								f_Lecanoromycetes	a_Rotifera_XX	0.820575	0
								f_Lecanoromycetes	n_Chromadorea_XX	-0.70109	0
								f_Lecanoromycetes	n_Enoplea_XX	0.925655	0
								f_Leotiomycetes	f_Mucoromycotina_X	0.914087	0
								f_Leotiomycetes	f_Orbiliomycetes	0.809574	0
								f_Leotiomycetes	f_Pezizomycotina_X	0.670117	0
								f_Leotiomycetes	f_Sordariomycetes	0.911864	0
								f_Leotiomycetes	f_unc_Ascomycota	0.818117	0
								f_Leotiomycetes	p_Adelinagroup	0.811668	0
								f_Leotiomycetes	p_Allapsidae	0.808671	0
								f_Leotiomycetes	p_Cercomonadidae	0.820422	0
								f_Leotiomycetes	p_Chrysophyceae_CladeC	0.670873	0.01
								f_Leotiomycetes	p_Euglyphidae	0.922743	0
								f_Leotiomycetes	p_FilosaSarcomonadea_XX	0.6599	0
								f_Leotiomycetes	p_Glissomonadida_X	0.684942	0
								f_Leotiomycetes	p_Haptoglossales	0.769194	0
								f_Leotiomycetes	p_NovelApicomplexaClass2_X	-0.786069	0
								f_Leotiomycetes	p_Oomycota_XX	0.751637	0
								f_Leotiomycetes	p_Paracercomonadidae	0.768555	0
								f_Leotiomycetes	p_Petalomonadales	0.613683	0.01
								f_Leotiomycetes	p_Platyophryidae	0.722517	0
								f_Leotiomycetes	p_PolarcentricMediophyceae	-0.612087	0
								f_Leotiomycetes	p_Raphidpennate	-0.63292	0
								f_Leotiomycetes	p_Rhogostomalineage	0.721551	0.01
								f_Leotiomycetes	p_Sandonidae	0.804865	0
								f_Leotiomycetes	p_Spathidiidae	0.824717	0
								f_Leotiomycetes	p_Spongomonadidae	0.650894	0
								f_Leotiomycetes	p_Thaumatomonadidae	0.827826	0
								f_Leotiomycetes	p_Trinematidae	0.766046	0.01
								f_Leotiomycetes	p_unc_Colpodida	0.922812	0
								f_Leotiomycetes	p_unc_Haptoria	0.76905	0
								f_Leotiomycetes	p_unc_Hypotrichia	0.892751	0
								f_Leotiomycetes	a_Rotifera_XX	0.79144	0
								f_Leotiomycetes	n_Enoplea_XX	0.889687	0
								f_Mucoromycotina_X	f_Orbiliomycetes	0.951027	0
								f_Mucoromycotina_X	f_Sordariomycetes	0.891281	0
								f_Mucoromycotina_X	f_Tremellomycetes	0.647391	0
								f_Mucoromycotina_X	f_unc_Ascomycota	0.691405	0.01
								f_Mucoromycotina_X	f_unc_Fungi	0.617763	0.01
								f_Mucoromycotina_X	p_Acanthamoebidae	0.65256	0.01
								f_Mucoromycotina_X	p_Adelinagroup	0.870305	0
								f_Mucoromycotina_X	p_Allapsidae	0.931425	0
								f_Mucoromycotina_X	p_Cercomonadidae	0.949444	0
								f_Mucoromycotina_X	p_Chrysophyceae_CladeC	0.847194	0
								f_Mucoromycotina_X	p_Colpodidae	0.614298	0
								f_Mucoromycotina_X	p_Euglyphidae	0.943023	0
								f_Mucoromycotina_X	p_FilosaSarcomonadea_XX	0.773035	0
								f_Mucoromycotina_X	p_Glissomonadida_X	0.818346	0
								f_Mucoromycotina_X	p_Haptoglossales	0.77215	0.01
								f_Mucoromycotina_X	p_Labyrinthulaceae	-0.628443	0
								f_Mucoromycotina_X	p_NovelApicomplexaClass2_X	-0.835492	0
								f_Mucoromycotina_X	p_Oomycota_XX	0.90518	0
								f_Mucoromycotina_X	p_Paracercomonadidae	0.864759	0
								f_Mucoromycotina_X	p_Petalomonadales	0.691478	0
								f_Mucoromycotina_X	p_Platyophryidae	0.754706	0
								f_Mucoromycotina_X	p_PolarcentricMediophyceae	-0.637206	0.01
								f_Mucoromycotina_X	p_Pseudodifflugiidae	0.734414	0
								f_Mucoromycotina_X	p_Pseudourostylidae	0.695821	0
								f_Mucoromycotina_X	p_Raphidpennate	-0.742059	0
								f_Mucoromycotina_X	p_Rhogostomalineage	0.880418	0
								f_Mucoromycotina_X	p_Sandonidae	0.919406	0
								f_Mucoromycotina_X	p_Spathidiidae	0.912483	0
								f_Mucoromycotina_X	p_Spongomonadidae	0.769094	0
								f_Mucoromycotina_X	p_Thaumatomonadidae	0.888864	0
[truncated: 718 more rows]

## Sheet: srhubs-trees
NETWORK 0.9								NETWORK 0.6
OTU 1	OTU 2	corr	pval					OTU 1	OTU 2	corr	pval
f_Ascomycota_XX	a_Arachnida	0.911908	0		Bacteria/Archaea	b		b_unc_Pedosphaerales	b_unc_Saprospirales	0.742696	0		Bacteria/Archaea	b
f_Chytridiomycetes	a_Arachnida	0.940777	0		Fungi	f		b_unc_Pedosphaerales	b_unc_Acidimicrobiales	0.870791	0		Fungi	f
f_Dothideomycetes	a_Arachnida	0.958007	0		Protist	p		b_unc_Pedosphaerales	b_unc_Actinomycetales	0.871069	0		Protist	p
f_Leotiomycetes	a_Arachnida	0.929175	0		Animal	a		b_unc_Pedosphaerales	b_unc_Ellin329	0.961906	0		Animal	a
f_Mucoromycotina_X	a_Arachnida	0.92436	0		Nematodes	n		b_unc_Pedosphaerales	b_unc_Ellin6513	0.811418	0.01		Nematodes	n
p_Allapsidae	a_Arachnida	0.921148	0					b_unc_Pedosphaerales	b_unc_Elusimicrobiales	0.741532	0
p_Cercomonadidae	a_Arachnida	0.948748	0		Positive Correlations	929		b_unc_Pedosphaerales	b_unc_FAC87	0.897244	0		Positive Correlations	5120
p_Chrysophyceae_CladeC	a_Arachnida	0.928899	0		Negative Correlations	0		b_unc_Pedosphaerales	b_unc_FAC88	0.739106	0.01		Negative Correlations	198
p_Gregarines_X	a_Arachnida	0.907868	0		Total	292		b_unc_Pedosphaerales	b_unc_Legionellales	0.900995	0		Total	5318
p_Oomycota_XX	a_Arachnida	0.904234	0					b_unc_Pedosphaerales	b_unc_MIZ46	0.960138	0
p_Rhogostomalineage	a_Arachnida	0.905566	0					b_unc_Pedosphaerales	b_unc_MLE112	0.973219	0
p_Trinematidae	a_Arachnida	0.928076	0					b_unc_Pedosphaerales	b_unc_Myxococcales	0.904275	0
p_unc_Colpodida	a_Arachnida	0.936942	0					b_unc_Pedosphaerales	b_unc_NRPJ	0.696248	0.01
f_Mucoromycotina_X	a_Collembola	0.908964	0					b_unc_Pedosphaerales	b_unc_Rhizobiales	0.656656	0.01
b_Chthoniobacteraceae	b_Acetobacteraceae	0.961921	0					b_unc_Pedosphaerales	b_unc_Rickettsiales	0.926417	0
b_Pedosphaeraceae	b_Acetobacteraceae	0.911335	0					b_unc_Pedosphaerales	b_unc_SM1D11	0.808963	0
b_unc_Acidimicrobiales	b_Acetobacteraceae	0.971984	0					b_unc_Pedosphaerales	b_unc_Solibacterales	0.934718	0
b_unc_Actinomycetales	b_Acetobacteraceae	0.986486	0					b_unc_Pedosphaerales	b_unc_Solirubrobacterales	0.853481	0
b_unc_Ellin329	b_Acetobacteraceae	0.949315	0					b_unc_Pedosphaerales	b_unc_Sphingobacteriales	0.753333	0.01
b_unc_MIZ46	b_Acetobacteraceae	0.937869	0					b_unc_Pedosphaerales	b_unc_WD2101	0.837817	0
b_unc_MLE112	b_Acetobacteraceae	0.903929	0					b_unc_Pedosphaerales	b_Chthoniobacteraceae	0.894287	0
b_unc_Myxococcales	b_Acetobacteraceae	0.9609	0					b_unc_Pedosphaerales	b_Fimbriimonadaceae	0.824737	0
b_unc_Solibacterales	b_Acetobacteraceae	0.967578	0					b_unc_Pedosphaerales	b_Pedosphaeraceae	0.960104	0
b_unc_Solirubrobacterales	b_Acetobacteraceae	0.973608	0					b_unc_Pedosphaerales	b_Acetobacteraceae	0.873631	0
b_Acetobacteraceae	b_Acidobacteriaceae	0.924207	0					b_unc_Pedosphaerales	b_Acidobacteriaceae	0.960918	0
b_Chthoniobacteraceae	b_Acidobacteriaceae	0.93312	0					b_unc_Pedosphaerales	b_Actinospicaceae	0.722336	0.01
b_Pedosphaeraceae	b_Acidobacteriaceae	0.977651	0					b_unc_Pedosphaerales	b_Anaeroplasmataceae	0.755419	0
b_unc_Acidimicrobiales	b_Acidobacteriaceae	0.900722	0					b_unc_Pedosphaerales	b_auto67_4W	0.933159	0
b_unc_Actinomycetales	b_Acidobacteriaceae	0.906627	0					b_unc_Pedosphaerales	b_Bacillaceae	0.783589	0
b_unc_Ellin329	b_Acidobacteriaceae	0.97997	0					b_unc_Pedosphaerales	b_Bdellovibrionaceae	0.945716	0
b_unc_MIZ46	b_Acidobacteriaceae	0.970875	0					b_unc_Pedosphaerales	b_Bradyrhizobiaceae	0.907109	0
b_unc_MLE112	b_Acidobacteriaceae	0.948013	0					b_unc_Pedosphaerales	b_Burkholderiaceae	0.892599	0
b_unc_Myxococcales	b_Acidobacteriaceae	0.921417	0					b_unc_Pedosphaerales	b_Caulobacteraceae	0.933811	0
b_unc_Pedosphaerales	b_Acidobacteriaceae	0.960918	0					b_unc_Pedosphaerales	b_Chitinophagaceae	0.760668	0
b_unc_Solibacterales	b_Acidobacteriaceae	0.952643	0					b_unc_Pedosphaerales	b_Clostridiaceae	0.677647	0.01
b_Chthoniobacteraceae	b_Alicyclobacillaceae	0.916378	0					b_unc_Pedosphaerales	b_Conexibacteraceae	0.900366	0
b_unc_Acidimicrobiales	b_Alicyclobacillaceae	0.925694	0					b_unc_Pedosphaerales	b_Coxiellaceae	0.952223	0
b_unc_B12WMSP1	b_Alicyclobacillaceae	0.901268	0					b_unc_Pedosphaerales	b_Ellin515	0.864452	0
b_unc_Bacillales	b_Alicyclobacillaceae	0.937961	0					b_unc_Pedosphaerales	b_Gemmataceae	0.872855	0
b_unc_Ellin6513	b_Alicyclobacillaceae	0.954678	0					b_unc_Pedosphaerales	b_Hyphomicrobiaceae	0.896576	0
b_unc_iii115	b_Alicyclobacillaceae	0.959503	0					b_unc_Pedosphaerales	b_Isosphaeraceae	0.796114	0
b_unc_Solirubrobacterales	b_Alicyclobacillaceae	0.921382	0					b_unc_Pedosphaerales	b_Koribacteraceae	0.908898	0
b_unc_MLE112	b_auto67_4W	0.910197	0					b_unc_Pedosphaerales	b_Ktedonobacteraceae	0.827672	0
b_unc_Pedosphaerales	b_auto67_4W	0.933159	0					b_unc_Pedosphaerales	b_Legionellaceae	0.885845	0
b_Acetobacteraceae	b_Bacillaceae	0.956337	0					b_unc_Pedosphaerales	b_Methylocystaceae	0.918319	0
b_Alicyclobacillaceae	b_Bacillaceae	0.937238	0					b_unc_Pedosphaerales	b_Mycobacteriaceae	0.953647	0
b_Chthoniobacteraceae	b_Bacillaceae	0.967001	0					b_unc_Pedosphaerales	b_Myxococcaceae	0.718142	0
b_unc_Acidimicrobiales	b_Bacillaceae	0.970097	0					b_unc_Pedosphaerales	b_Paenibacillaceae	0.742473	0.01
b_unc_Actinomycetales	b_Bacillaceae	0.965766	0					b_unc_Pedosphaerales	b_Parachlamydiaceae	0.922752	0
b_unc_Bacillales	b_Bacillaceae	0.958814	0					b_unc_Pedosphaerales	b_Patulibacteraceae	0.856173	0
b_unc_Ellin6513	b_Bacillaceae	0.923174	0					b_unc_Pedosphaerales	b_Pirellulaceae	0.741797	0.01
b_unc_iii115	b_Bacillaceae	0.925556	0					b_unc_Pedosphaerales	b_Planococcaceae	0.66255	0.01
b_unc_MIZ46	b_Bacillaceae	0.900748	0					b_unc_Pedosphaerales	b_Polyangiaceae	0.813737	0
b_unc_Myxococcales	b_Bacillaceae	0.957552	0					b_unc_Pedosphaerales	b_Pseudonocardiaceae	0.726868	0
b_unc_Solibacterales	b_Bacillaceae	0.946331	0					b_unc_Pedosphaerales	b_Rhabdochlamydiaceae	0.85113	0
b_unc_Solirubrobacterales	b_Bacillaceae	0.979053	0					b_unc_Pedosphaerales	b_Rhodospirillaceae	0.851457	0
b_Acetobacteraceae	b_Bdellovibrionaceae	0.903127	0					b_unc_Pedosphaerales	b_Sinobacteraceae	0.884798	0
b_Acidobacteriaceae	b_Bdellovibrionaceae	0.951914	0					b_unc_Pedosphaerales	b_Solibacteraceae	0.952926	0
b_auto67_4W	b_Bdellovibrionaceae	0.92372	0					b_unc_Pedosphaerales	b_Solirubrobacteraceae	0.753489	0
b_Pedosphaeraceae	b_Bdellovibrionaceae	0.914724	0					b_unc_Pedosphaerales	b_Sphingobacteriaceae	0.874933	0
b_unc_Ellin329	b_Bdellovibrionaceae	0.977257	0					b_unc_Pedosphaerales	b_Sphingomonadaceae	0.740051	0
b_unc_MIZ46	b_Bdellovibrionaceae	0.942442	0					b_unc_Pedosphaerales	b_Syntrophobacteraceae	0.783994	0
b_unc_MLE112	b_Bdellovibrionaceae	0.952442	0					b_unc_Pedosphaerales	b_Thermogemmatisporaceae	0.797836	0
b_unc_Myxococcales	b_Bdellovibrionaceae	0.908379	0					b_unc_Pedosphaerales	b_Thermomonosporaceae	0.896431	0
b_unc_Pedosphaerales	b_Bdellovibrionaceae	0.945716	0					b_unc_Pedosphaerales	b_unc_Acidobacteria5	0.78723	0
b_unc_Solibacterales	b_Bdellovibrionaceae	0.927088	0					b_unc_Pedosphaerales	b_unc_Alphaproteobacteria	0.95883	0
b_Acetobacteraceae	b_Bradyrhizobiaceae	0.991023	0					b_unc_Pedosphaerales	b_unc_At12OctB3	0.782373	0.01
b_Acidobacteriaceae	b_Bradyrhizobiaceae	0.944517	0					b_unc_Pedosphaerales	b_unc_Deltaproteobacteria	0.940568	0
b_Bacillaceae	b_Bradyrhizobiaceae	0.9543	0					b_unc_Pedosphaerales	b_unc_Gemmatimonadetes	0.75678	0
b_Bdellovibrionaceae	b_Bradyrhizobiaceae	0.909083	0					b_unc_Pedosphaerales	b_unc_Ktedonobacteria	0.639626	0
b_Chthoniobacteraceae	b_Bradyrhizobiaceae	0.972731	0					b_unc_Pedosphaerales	b_unc_SJA4	0.920181	0
b_Pedosphaeraceae	b_Bradyrhizobiaceae	0.933098	0					b_unc_Pedosphaerales	b_unc_Chlorobi_1	0.829611	0
b_unc_Acidimicrobiales	b_Bradyrhizobiaceae	0.984016	0					b_unc_Pedosphaerales	b_unc_WPS2	0.952586	0
b_unc_Actinomycetales	b_Bradyrhizobiaceae	0.991516	0					b_unc_Saprospirales	b_unc_Elusimicrobiales	0.728925	0
b_unc_Ellin329	b_Bradyrhizobiaceae	0.956768	0					b_unc_Saprospirales	b_unc_FAC87	0.810931	0
b_unc_MIZ46	b_Bradyrhizobiaceae	0.963606	0					b_unc_Saprospirales	b_unc_Legionellales	0.819611	0
b_unc_MLE112	b_Bradyrhizobiaceae	0.91345	0					b_unc_Saprospirales	b_unc_MLE112	0.761455	0
b_unc_Myxococcales	b_Bradyrhizobiaceae	0.981694	0					b_unc_Saprospirales	b_unc_SM1D11	0.763405	0
b_unc_Pedosphaerales	b_Bradyrhizobiaceae	0.907109	0					b_unc_Saprospirales	b_unc_Streptophyta	0.666361	0.01
b_unc_Solibacterales	b_Bradyrhizobiaceae	0.978924	0					b_unc_Saprospirales	b_unc_WD2101	0.769486	0
b_unc_Solirubrobacterales	b_Bradyrhizobiaceae	0.981476	0					b_unc_Saprospirales	b_Fimbriimonadaceae	0.781605	0
b_Acidobacteriaceae	b_Burkholderiaceae	0.903201	0					b_unc_Saprospirales	b_Acidobacteriaceae	0.673917	0.01
b_Bdellovibrionaceae	b_Burkholderiaceae	0.910405	0					b_unc_Saprospirales	b_Anaeroplasmataceae	0.741766	0.01
b_Bradyrhizobiaceae	b_Burkholderiaceae	0.947847	0					b_unc_Saprospirales	b_auto67_4W	0.798238	0
b_Chthoniobacteraceae	b_Burkholderiaceae	0.934973	0					b_unc_Saprospirales	b_Bdellovibrionaceae	0.756691	0
b_unc_Acidimicrobiales	b_Burkholderiaceae	0.944262	0					b_unc_Saprospirales	b_Chitinophagaceae	0.66321	0.01
b_unc_Actinomycetales	b_Burkholderiaceae	0.930611	0					b_unc_Saprospirales	b_Coxiellaceae	0.747296	0
b_unc_Ellin329	b_Burkholderiaceae	0.918559	0					b_unc_Saprospirales	b_Legionellaceae	0.871621	0
b_unc_MIZ46	b_Burkholderiaceae	0.9179	0					b_unc_Saprospirales	b_Mycobacteriaceae	0.664248	0.01
b_unc_Myxococcales	b_Burkholderiaceae	0.963728	0					b_unc_Saprospirales	b_Opitutaceae	0.780928	0
b_unc_Rickettsiales	b_Burkholderiaceae	0.903819	0					b_unc_Saprospirales	b_Parachlamydiaceae	0.778559	0
b_unc_Solibacterales	b_Burkholderiaceae	0.913997	0					b_unc_Saprospirales	b_Patulibacteraceae	0.687135	0
b_unc_Solirubrobacterales	b_Burkholderiaceae	0.936305	0					b_unc_Saprospirales	b_Planctomycetaceae	0.689285	0.01
b_Acetobacteraceae	b_Caulobacteraceae	0.947499	0					b_unc_Saprospirales	b_Polyangiaceae	0.758663	0.01
b_Acidobacteriaceae	b_Caulobacteraceae	0.950964	0					b_unc_Saprospirales	b_Rhabdochlamydiaceae	0.872135	0
b_Bacillaceae	b_Caulobacteraceae	0.90386	0					b_unc_Saprospirales	b_Solibacteraceae	0.701923	0.01
b_Bdellovibrionaceae	b_Caulobacteraceae	0.928148	0					b_unc_Saprospirales	b_Sphingobacteriaceae	0.768003	0
b_Bradyrhizobiaceae	b_Caulobacteraceae	0.979628	0					b_unc_Saprospirales	b_unc_Alphaproteobacteria	0.7817	0
b_Burkholderiaceae	b_Caulobacteraceae	0.97639	0					b_unc_Saprospirales	b_unc_At12OctB3	0.741188	0
b_Chthoniobacteraceae	b_Caulobacteraceae	0.960329	0					b_unc_Saprospirales	b_unc_Deltaproteobacteria	0.744555	0
b_Pedosphaeraceae	b_Caulobacteraceae	0.918037	0					b_unc_Saprospirales	b_unc_ML635J21	0.705927	0
b_unc_Acidimicrobiales	b_Caulobacteraceae	0.957407	0					b_unc_Saprospirales	b_unc_SJA4	0.817403	0
b_unc_Actinomycetales	b_Caulobacteraceae	0.960707	0					b_unc_Saprospirales	b_unc_Chlorobi_1	0.876241	0
b_unc_Ellin329	b_Caulobacteraceae	0.96417	0					b_unc_3220	p_Pseudourostylidae	-0.626586	0.01
b_unc_MIZ46	b_Caulobacteraceae	0.966022	0					b_unc_Acidimicrobiales	b_unc_Actinomycetales	0.991952	0
b_unc_MLE112	b_Caulobacteraceae	0.933597	0					b_unc_Acidimicrobiales	b_unc_B07_WMSP1	0.754237	0
b_unc_Myxococcales	b_Caulobacteraceae	0.975342	0					b_unc_Acidimicrobiales	b_unc_B12WMSP1	0.7278	0
b_unc_Pedosphaerales	b_Caulobacteraceae	0.933811	0					b_unc_Acidimicrobiales	b_unc_Bacillales	0.907812	0
b_unc_Rickettsiales	b_Caulobacteraceae	0.909764	0					b_unc_Acidimicrobiales	b_unc_Ellin329	0.90832	0
b_unc_Solibacterales	b_Caulobacteraceae	0.963113	0					b_unc_Acidimicrobiales	b_unc_Ellin5290	0.735397	0
b_unc_Solirubrobacterales	b_Caulobacteraceae	0.954484	0					b_unc_Acidimicrobiales	b_unc_Ellin6513	0.928428	0
b_unc_Acidimicrobiales	b_Chthoniobacteraceae	0.977198	0					b_unc_Acidimicrobiales	b_unc_Elusimicrobiales	0.751012	0.01
b_unc_Actinomycetales	b_Chthoniobacteraceae	0.971858	0					b_unc_Acidimicrobiales	b_unc_FAC87	0.82841	0
b_unc_Ellin329	b_Chthoniobacteraceae	0.938519	0					b_unc_Acidimicrobiales	b_unc_FAC88	0.866003	0
b_unc_Ellin6513	b_Chthoniobacteraceae	0.955476	0					b_unc_Acidimicrobiales	b_unc_iii115	0.924671	0
b_unc_FAC88	b_Chthoniobacteraceae	0.900979	0					b_unc_Acidimicrobiales	b_unc_JG30KFAS9	0.813153	0
b_unc_iii115	b_Chthoniobacteraceae	0.926565	0					b_unc_Acidimicrobiales	b_unc_Legionellales	0.802387	0
b_unc_MIZ46	b_Chthoniobacteraceae	0.960651	0					b_unc_Acidimicrobiales	b_unc_MIZ46	0.935987	0
b_unc_MLE112	b_Chthoniobacteraceae	0.903945	0					b_unc_Acidimicrobiales	b_unc_MLE112	0.873974	0
b_unc_Myxococcales	b_Chthoniobacteraceae	0.972761	0					b_unc_Acidimicrobiales	b_unc_Myxococcales	0.981923	0
b_unc_Rickettsiales	b_Chthoniobacteraceae	0.90881	0					b_unc_Acidimicrobiales	b_unc_NRPJ	0.803536	0
b_unc_Solibacterales	b_Chthoniobacteraceae	0.977207	0					b_unc_Acidimicrobiales	b_unc_Rhizobiales	0.650322	0
b_unc_Solirubrobacterales	b_Chthoniobacteraceae	0.975453	0					b_unc_Acidimicrobiales	b_unc_Rickettsiales	0.876543	0
b_Acetobacteraceae	b_Conexibacteraceae	0.987183	0					b_unc_Acidimicrobiales	b_unc_Solibacterales	0.961621	0
b_Acidobacteriaceae	b_Conexibacteraceae	0.942284	0					b_unc_Acidimicrobiales	b_unc_Solirubrobacterales	0.996264	0
b_Bacillaceae	b_Conexibacteraceae	0.960466	0					b_unc_Acidimicrobiales	b_Chthoniobacteraceae	0.977198	0
b_Bdellovibrionaceae	b_Conexibacteraceae	0.901145	0					b_unc_Acidimicrobiales	b_Fimbriimonadaceae	0.672506	0.01
b_Bradyrhizobiaceae	b_Conexibacteraceae	0.996296	0					b_unc_Acidimicrobiales	b_Pedosphaeraceae	0.890811	0
b_Burkholderiaceae	b_Conexibacteraceae	0.957585	0					b_unc_Acidimicrobiales	b_Acetobacteraceae	0.971984	0
b_Caulobacteraceae	b_Conexibacteraceae	0.981121	0					b_unc_Acidimicrobiales	b_Acidobacteriaceae	0.900722	0
b_Chthoniobacteraceae	b_Conexibacteraceae	0.980577	0					b_unc_Acidimicrobiales	b_Actinospicaceae	0.884228	0
b_Pedosphaeraceae	b_Conexibacteraceae	0.93121	0					b_unc_Acidimicrobiales	b_Alicyclobacillaceae	0.925694	0
b_unc_Acidimicrobiales	b_Conexibacteraceae	0.989999	0					b_unc_Acidimicrobiales	b_Anaeroplasmataceae	0.658269	0
b_unc_Actinomycetales	b_Conexibacteraceae	0.992528	0					b_unc_Acidimicrobiales	b_auto67_4W	0.678628	0
b_unc_Ellin329	b_Conexibacteraceae	0.953156	0					b_unc_Acidimicrobiales	b_Bacillaceae	0.970097	0
b_unc_Ellin6513	b_Conexibacteraceae	0.902581	0					b_unc_Acidimicrobiales	b_Bdellovibrionaceae	0.86377	0
b_unc_MIZ46	b_Conexibacteraceae	0.966607	0					b_unc_Acidimicrobiales	b_Beijerinckiaceae	0.746037	0
b_unc_MLE112	b_Conexibacteraceae	0.9117	0					b_unc_Acidimicrobiales	b_Bradyrhizobiaceae	0.984016	0
b_unc_Myxococcales	b_Conexibacteraceae	0.986746	0					b_unc_Acidimicrobiales	b_Burkholderiaceae	0.944262	0
b_unc_Pedosphaerales	b_Conexibacteraceae	0.900366	0					b_unc_Acidimicrobiales	b_Caulobacteraceae	0.957407	0
b_unc_Solibacterales	b_Conexibacteraceae	0.980756	0					b_unc_Acidimicrobiales	b_Clostridiaceae	0.825782	0
b_unc_Solirubrobacterales	b_Conexibacteraceae	0.986888	0					b_unc_Acidimicrobiales	b_Conexibacteraceae	0.989999	0
b_Acetobacteraceae	b_Coxiellaceae	0.944699	0					b_unc_Acidimicrobiales	b_Coxiellaceae	0.933307	0
b_Acidobacteriaceae	b_Coxiellaceae	0.960243	0					b_unc_Acidimicrobiales	b_Ellin515	0.93513	0
b_Bdellovibrionaceae	b_Coxiellaceae	0.949009	0					b_unc_Acidimicrobiales	b_Frankiaceae	0.766021	0.01
b_Bradyrhizobiaceae	b_Coxiellaceae	0.957763	0					b_unc_Acidimicrobiales	b_Gaiellaceae	0.914614	0
b_Burkholderiaceae	b_Coxiellaceae	0.921304	0					b_unc_Acidimicrobiales	b_Gemmataceae	0.968508	0
b_Caulobacteraceae	b_Coxiellaceae	0.953605	0					b_unc_Acidimicrobiales	b_Haliangiaceae	0.738803	0
b_Chthoniobacteraceae	b_Coxiellaceae	0.95298	0					b_unc_Acidimicrobiales	b_Hyphomicrobiaceae	0.988908	0
b_Conexibacteraceae	b_Coxiellaceae	0.950274	0					b_unc_Acidimicrobiales	b_Isosphaeraceae	0.910481	0
b_Pedosphaeraceae	b_Coxiellaceae	0.932797	0					b_unc_Acidimicrobiales	b_Koribacteraceae	0.964178	0
b_unc_Acidimicrobiales	b_Coxiellaceae	0.933307	0					b_unc_Acidimicrobiales	b_Ktedonobacteraceae	0.969646	0
b_unc_Actinomycetales	b_Coxiellaceae	0.923504	0					b_unc_Acidimicrobiales	b_Legionellaceae	0.740173	0
b_unc_Ellin329	b_Coxiellaceae	0.984669	0					b_unc_Acidimicrobiales	b_Methylocystaceae	0.981401	0
b_unc_FAC87	b_Coxiellaceae	0.925059	0					b_unc_Acidimicrobiales	b_Mycobacteriaceae	0.949984	0
b_unc_Legionellales	b_Coxiellaceae	0.909813	0					b_unc_Acidimicrobiales	b_Myxococcaceae	0.777218	0.01
b_unc_MIZ46	b_Coxiellaceae	0.964507	0					b_unc_Acidimicrobiales	b_Paenibacillaceae	0.9499	0
b_unc_MLE112	b_Coxiellaceae	0.957998	0					b_unc_Acidimicrobiales	b_Parachlamydiaceae	0.875537	0
b_unc_Myxococcales	b_Coxiellaceae	0.961111	0					b_unc_Acidimicrobiales	b_Patulibacteraceae	0.832499	0
b_unc_Pedosphaerales	b_Coxiellaceae	0.952223	0					b_unc_Acidimicrobiales	b_Pirellulaceae	0.786019	0.01
b_unc_Rickettsiales	b_Coxiellaceae	0.926577	0					b_unc_Acidimicrobiales	b_Planococcaceae	0.799748	0
b_unc_Solibacterales	b_Coxiellaceae	0.985547	0					b_unc_Acidimicrobiales	b_Polyangiaceae	0.751579	0
b_unc_Solirubrobacterales	b_Coxiellaceae	0.924666	0					b_unc_Acidimicrobiales	b_Pseudonocardiaceae	0.860663	0
b_Alicyclobacillaceae	b_Ellin515	0.905782	0					b_unc_Acidimicrobiales	b_Rhodospirillaceae	0.986848	0
b_Bacillaceae	b_Ellin515	0.926595	0					b_unc_Acidimicrobiales	b_Sinobacteraceae	0.990548	0
b_Bradyrhizobiaceae	b_Ellin515	0.914433	0					b_unc_Acidimicrobiales	b_Solibacteraceae	0.931021	0
b_Burkholderiaceae	b_Ellin515	0.910259	0					b_unc_Acidimicrobiales	b_Solirubrobacteraceae	0.887747	0
b_Caulobacteraceae	b_Ellin515	0.901372	0					b_unc_Acidimicrobiales	b_Sphingomonadaceae	0.89327	0
b_Chthoniobacteraceae	b_Ellin515	0.956068	0					b_unc_Acidimicrobiales	b_Streptomycetaceae	0.954082	0
b_Conexibacteraceae	b_Ellin515	0.931454	0					b_unc_Acidimicrobiales	b_Syntrophobacteraceae	0.95373	0
b_unc_Acidimicrobiales	b_Ellin515	0.93513	0					b_unc_Acidimicrobiales	b_Thermogemmatisporaceae	0.944378	0
b_unc_Actinomycetales	b_Ellin515	0.917432	0					b_unc_Acidimicrobiales	b_Thermomonosporaceae	0.967921	0
b_unc_Ellin6513	b_Ellin515	0.940589	0					b_unc_Acidimicrobiales	b_Turicibacteraceae	0.811497	0
b_unc_iii115	b_Ellin515	0.948564	0					b_unc_Acidimicrobiales	b_unc_Acidobacteria5	0.947604	0
b_unc_Myxococcales	b_Ellin515	0.949248	0					b_unc_Acidimicrobiales	b_unc_Alphaproteobacteria	0.82734	0.01
b_unc_Rickettsiales	b_Ellin515	0.908808	0					b_unc_Acidimicrobiales	b_unc_Deltaproteobacteria	0.897024	0
b_unc_Solibacterales	b_Ellin515	0.910214	0					b_unc_Acidimicrobiales	b_unc_Gemmatimonadetes	0.711217	0
b_unc_Solirubrobacterales	b_Ellin515	0.944355	0					b_unc_Acidimicrobiales	b_unc_JG37AG4	0.653772	0
b_Bacillaceae	b_Gaiellaceae	0.901495	0					b_unc_Acidimicrobiales	b_unc_Ktedonobacteria	0.680566	0.01
b_Burkholderiaceae	b_Gaiellaceae	0.904743	0					b_unc_Acidimicrobiales	b_unc_SJA4	0.814213	0
b_Conexibacteraceae	b_Gaiellaceae	0.904466	0					b_unc_Acidimicrobiales	b_unc_TM1	0.800156	0.01
b_unc_Acidimicrobiales	b_Gaiellaceae	0.914614	0					b_unc_Acidimicrobiales	b_unc_WPS2	0.969468	0
b_unc_Myxococcales	b_Gaiellaceae	0.90937	0					b_unc_Actinomycetales	b_unc_B07_WMSP1	0.660979	0.01
b_unc_Solirubrobacterales	b_Gaiellaceae	0.911933	0					b_unc_Actinomycetales	b_unc_B12WMSP1	0.677544	0
b_Acetobacteraceae	b_Gemmataceae	0.939447	0					b_unc_Actinomycetales	b_unc_Bacillales	0.899888	0
b_Alicyclobacillaceae	b_Gemmataceae	0.945874	0					b_unc_Actinomycetales	b_unc_Ellin329	0.924782	0
b_Bacillaceae	b_Gemmataceae	0.964121	0					b_unc_Actinomycetales	b_unc_Ellin5290	0.720747	0.01
b_Bradyrhizobiaceae	b_Gemmataceae	0.945779	0					b_unc_Actinomycetales	b_unc_Ellin6513	0.903517	0
b_Caulobacteraceae	b_Gemmataceae	0.921076	0					b_unc_Actinomycetales	b_unc_Elusimicrobiales	0.687542	0.01
b_Chthoniobacteraceae	b_Gemmataceae	0.987159	0					b_unc_Actinomycetales	b_unc_FAC87	0.80574	0
b_Conexibacteraceae	b_Gemmataceae	0.961092	0					b_unc_Actinomycetales	b_unc_FAC88	0.83027	0.01
b_Coxiellaceae	b_Gemmataceae	0.934432	0					b_unc_Actinomycetales	b_unc_iii115	0.893898	0
b_Ellin515	b_Gemmataceae	0.954147	0					b_unc_Actinomycetales	b_unc_JG30KFAS9	0.760926	0
b_Pedosphaeraceae	b_Gemmataceae	0.91627	0					b_unc_Actinomycetales	b_unc_Legionellales	0.745002	0
b_unc_Acidimicrobiales	b_Gemmataceae	0.968508	0					b_unc_Actinomycetales	b_unc_MIZ46	0.936705	0
b_unc_Actinomycetales	b_Gemmataceae	0.953178	0					b_unc_Actinomycetales	b_unc_MLE112	0.888508	0
b_unc_Bacillales	b_Gemmataceae	0.927797	0					b_unc_Actinomycetales	b_unc_Myxococcales	0.972508	0
b_unc_Ellin329	b_Gemmataceae	0.902119	0					b_unc_Actinomycetales	b_unc_NRPJ	0.762126	0
b_unc_Ellin6513	b_Gemmataceae	0.970758	0					b_unc_Actinomycetales	b_unc_Rickettsiales	0.84932	0
b_unc_FAC88	b_Gemmataceae	0.92828	0					b_unc_Actinomycetales	b_unc_SM1D11	0.665875	0
b_unc_iii115	b_Gemmataceae	0.953117	0					b_unc_Actinomycetales	b_unc_Solibacterales	0.96419	0
b_unc_MIZ46	b_Gemmataceae	0.941076	0					b_unc_Actinomycetales	b_unc_Solirubrobacterales	0.991686	0
b_unc_Myxococcales	b_Gemmataceae	0.958432	0					b_unc_Actinomycetales	b_Chthoniobacteraceae	0.971858	0
b_unc_Solibacterales	b_Gemmataceae	0.965307	0					b_unc_Actinomycetales	b_Fimbriimonadaceae	0.648336	0.01
b_unc_Solirubrobacterales	b_Gemmataceae	0.965686	0					b_unc_Actinomycetales	b_Pedosphaeraceae	0.908289	0
b_Acetobacteraceae	b_Hyphomicrobiaceae	0.989396	0					b_unc_Actinomycetales	b_Acetobacteraceae	0.986486	0
b_Acidobacteriaceae	b_Hyphomicrobiaceae	0.937086	0					b_unc_Actinomycetales	b_Acidobacteriaceae	0.906627	0
b_Bacillaceae	b_Hyphomicrobiaceae	0.971719	0					b_unc_Actinomycetales	b_Actinospicaceae	0.859416	0
b_Bradyrhizobiaceae	b_Hyphomicrobiaceae	0.9932	0					b_unc_Actinomycetales	b_Alicyclobacillaceae	0.887187	0
b_Burkholderiaceae	b_Hyphomicrobiaceae	0.938325	0					b_unc_Actinomycetales	b_auto67_4W	0.694191	0.01
b_Caulobacteraceae	b_Hyphomicrobiaceae	0.969161	0					b_unc_Actinomycetales	b_Bacillaceae	0.965766	0
b_Chthoniobacteraceae	b_Hyphomicrobiaceae	0.989494	0					b_unc_Actinomycetales	b_Bdellovibrionaceae	0.872276	0
b_Conexibacteraceae	b_Hyphomicrobiaceae	0.99354	0					b_unc_Actinomycetales	b_Beijerinckiaceae	0.757222	0
b_Coxiellaceae	b_Hyphomicrobiaceae	0.948821	0					b_unc_Actinomycetales	b_Bradyrhizobiaceae	0.991516	0
b_Ellin515	b_Hyphomicrobiaceae	0.931891	0					b_unc_Actinomycetales	b_Burkholderiaceae	0.930611	0
b_Gemmataceae	b_Hyphomicrobiaceae	0.970877	0					b_unc_Actinomycetales	b_Caulobacteraceae	0.960707	0
b_Pedosphaeraceae	b_Hyphomicrobiaceae	0.936538	0					b_unc_Actinomycetales	b_Chitinophagaceae	0.685127	0.01
b_unc_Acidimicrobiales	b_Hyphomicrobiaceae	0.988908	0					b_unc_Actinomycetales	b_Clostridiaceae	0.83024	0
b_unc_Actinomycetales	b_Hyphomicrobiaceae	0.994157	0					b_unc_Actinomycetales	b_Conexibacteraceae	0.992528	0
b_unc_Bacillales	b_Hyphomicrobiaceae	0.900474	0					b_unc_Actinomycetales	b_Coxiellaceae	0.923504	0
b_unc_Ellin329	b_Hyphomicrobiaceae	0.943622	0					b_unc_Actinomycetales	b_Ellin515	0.917432	0
b_unc_Ellin6513	b_Hyphomicrobiaceae	0.924736	0					b_unc_Actinomycetales	b_Frankiaceae	0.747211	0
b_unc_MIZ46	b_Hyphomicrobiaceae	0.961195	0					b_unc_Actinomycetales	b_Gaiellaceae	0.887725	0
b_unc_MLE112	b_Hyphomicrobiaceae	0.911036	0					b_unc_Actinomycetales	b_Gemmataceae	0.953178	0
b_unc_Myxococcales	b_Hyphomicrobiaceae	0.974909	0					b_unc_Actinomycetales	b_Haliangiaceae	0.707573	0
b_unc_Solibacterales	b_Hyphomicrobiaceae	0.974648	0					b_unc_Actinomycetales	b_Hyphomicrobiaceae	0.994157	0
b_unc_Solirubrobacterales	b_Hyphomicrobiaceae	0.987756	0					b_unc_Actinomycetales	b_Isosphaeraceae	0.88044	0
b_unc_Acidimicrobiales	b_Isosphaeraceae	0.910481	0					b_unc_Actinomycetales	b_Koribacteraceae	0.966846	0
b_unc_Myxococcales	b_Isosphaeraceae	0.910177	0					b_unc_Actinomycetales	b_Ktedonobacteraceae	0.9425	0
b_unc_Solibacterales	b_Isosphaeraceae	0.919356	0					b_unc_Actinomycetales	b_Legionellaceae	0.731029	0.01
b_unc_Solirubrobacterales	b_Isosphaeraceae	0.919945	0					b_unc_Actinomycetales	b_Methylocystaceae	0.986364	0
b_Acetobacteraceae	b_Koribacteraceae	0.949236	0					b_unc_Actinomycetales	b_Mycobacteriaceae	0.944559	0
b_Acidobacteriaceae	b_Koribacteraceae	0.941236	0					b_unc_Actinomycetales	b_Myxococcaceae	0.761789	0
b_Bacillaceae	b_Koribacteraceae	0.932637	0					b_unc_Actinomycetales	b_Paenibacillaceae	0.924385	0
b_Bradyrhizobiaceae	b_Koribacteraceae	0.963211	0					b_unc_Actinomycetales	b_Parachlamydiaceae	0.861915	0
b_Burkholderiaceae	b_Koribacteraceae	0.910576	0					b_unc_Actinomycetales	b_Patulibacteraceae	0.828208	0
b_Caulobacteraceae	b_Koribacteraceae	0.94624	0					b_unc_Actinomycetales	b_Pirellulaceae	0.752194	0.01
b_Chthoniobacteraceae	b_Koribacteraceae	0.985305	0					b_unc_Actinomycetales	b_Planococcaceae	0.842843	0
b_Conexibacteraceae	b_Koribacteraceae	0.971405	0					b_unc_Actinomycetales	b_Polyangiaceae	0.754976	0.01
b_Coxiellaceae	b_Koribacteraceae	0.928788	0					b_unc_Actinomycetales	b_Pseudonocardiaceae	0.794689	0
b_Ellin515	b_Koribacteraceae	0.94334	0					b_unc_Actinomycetales	b_Rhodospirillaceae	0.991556	0
b_Gemmataceae	b_Koribacteraceae	0.972452	0					b_unc_Actinomycetales	b_Sinobacteraceae	0.989407	0
b_Hyphomicrobiaceae	b_Koribacteraceae	0.982315	0					b_unc_Actinomycetales	b_Solibacteraceae	0.931018	0
b_Pedosphaeraceae	b_Koribacteraceae	0.96039	0					b_unc_Actinomycetales	b_Solirubrobacteraceae	0.862368	0.01
b_unc_Acidimicrobiales	b_Koribacteraceae	0.964178	0					b_unc_Actinomycetales	b_Sphingomonadaceae	0.841398	0
b_unc_Actinomycetales	b_Koribacteraceae	0.966846	0					b_unc_Actinomycetales	b_Streptomycetaceae	0.910371	0
b_unc_Ellin329	b_Koribacteraceae	0.930263	0					b_unc_Actinomycetales	b_Syntrophobacteraceae	0.95151	0
b_unc_Ellin6513	b_Koribacteraceae	0.96056	0					b_unc_Actinomycetales	b_Thermogemmatisporaceae	0.92341	0
b_unc_MIZ46	b_Koribacteraceae	0.962586	0					b_unc_Actinomycetales	b_Thermomonosporaceae	0.980131	0
b_unc_MLE112	b_Koribacteraceae	0.904152	0					b_unc_Actinomycetales	b_Turicibacteraceae	0.811731	0
b_unc_Myxococcales	b_Koribacteraceae	0.947551	0					b_unc_Actinomycetales	b_unc_ABS6	0.613588	0.01
b_unc_Pedosphaerales	b_Koribacteraceae	0.908898	0					b_unc_Actinomycetales	b_unc_Acidobacteria5	0.926232	0
b_unc_Solibacterales	b_Koribacteraceae	0.961522	0					b_unc_Actinomycetales	b_unc_Alphaproteobacteria	0.824034	0
b_unc_Solirubrobacterales	b_Koribacteraceae	0.957567	0					b_unc_Actinomycetales	b_unc_Deltaproteobacteria	0.90365	0
b_Acetobacteraceae	b_Ktedonobacteraceae	0.91959	0					b_unc_Actinomycetales	b_unc_SJA4	0.77962	0
b_Alicyclobacillaceae	b_Ktedonobacteraceae	0.961441	0					b_unc_Actinomycetales	b_unc_TM1	0.725547	0.01
b_Bacillaceae	b_Ktedonobacteraceae	0.961203	0					b_unc_Actinomycetales	b_unc_Chlorobi_1	0.632475	0
b_Bradyrhizobiaceae	b_Ktedonobacteraceae	0.933416	0					b_unc_Actinomycetales	b_unc_WPS2	0.966811	0
b_Caulobacteraceae	b_Ktedonobacteraceae	0.901455	0					b_unc_B07_WMSP1	b_unc_B12WMSP1	0.771674	0
b_Chthoniobacteraceae	b_Ktedonobacteraceae	0.975393	0					b_unc_B07_WMSP1	b_unc_Bacillales	0.819101	0
b_Conexibacteraceae	b_Ktedonobacteraceae	0.950714	0					b_unc_B07_WMSP1	b_unc_Ellin6513	0.674494	0
b_Coxiellaceae	b_Ktedonobacteraceae	0.903143	0					b_unc_B07_WMSP1	b_unc_FAC88	0.749924	0
b_Ellin515	b_Ktedonobacteraceae	0.948911	0					b_unc_B07_WMSP1	b_unc_iii115	0.809663	0
b_Gemmataceae	b_Ktedonobacteraceae	0.988272	0					b_unc_B07_WMSP1	b_unc_JG30KFAS9	0.804916	0
b_Hyphomicrobiaceae	b_Ktedonobacteraceae	0.955356	0					b_unc_B07_WMSP1	b_unc_Myxococcales	0.737407	0
b_Isosphaeraceae	b_Ktedonobacteraceae	0.901482	0					b_unc_B07_WMSP1	b_unc_NRPJ	0.649529	0.01
b_Koribacteraceae	b_Ktedonobacteraceae	0.953669	0					b_unc_B07_WMSP1	b_unc_Rhizobiales	0.667223	0.01
b_unc_Acidimicrobiales	b_Ktedonobacteraceae	0.969646	0					b_unc_B07_WMSP1	b_unc_Solirubrobacterales	0.744311	0
b_unc_Actinomycetales	b_Ktedonobacteraceae	0.9425	0					b_unc_B07_WMSP1	b_Chthoniobacteraceae	0.662447	0
b_unc_Bacillales	b_Ktedonobacteraceae	0.935195	0					b_unc_B07_WMSP1	b_Actinospicaceae	0.758314	0.01
b_unc_Ellin6513	b_Ktedonobacteraceae	0.968591	0					b_unc_B07_WMSP1	b_Alcaligenaceae	0.746696	0
b_unc_FAC88	b_Ktedonobacteraceae	0.937703	0					b_unc_B07_WMSP1	b_Alicyclobacillaceae	0.807781	0
b_unc_iii115	b_Ktedonobacteraceae	0.957099	0					b_unc_B07_WMSP1	b_Bacillaceae	0.780719	0
b_unc_MIZ46	b_Ktedonobacteraceae	0.909174	0					b_unc_B07_WMSP1	b_Bradyrhizobiaceae	0.622596	0
b_unc_Myxococcales	b_Ktedonobacteraceae	0.951732	0					b_unc_B07_WMSP1	b_Burkholderiaceae	0.655806	0.01
b_unc_Solibacterales	b_Ktedonobacteraceae	0.942603	0					b_unc_B07_WMSP1	b_Conexibacteraceae	0.670934	0
b_unc_Solirubrobacterales	b_Ktedonobacteraceae	0.961814	0					b_unc_B07_WMSP1	b_Ellin515	0.668895	0.01
b_Coxiellaceae	b_Legionellaceae	0.900201	0					b_unc_B07_WMSP1	b_FFCH4570	0.775633	0
b_unc_Ellin329	b_Legionellaceae	0.903268	0					b_unc_B07_WMSP1	b_Frankiaceae	0.692061	0.01
b_unc_FAC87	b_Legionellaceae	0.903057	0					b_unc_B07_WMSP1	b_Gaiellaceae	0.747311	0.01
b_unc_Legionellales	b_Legionellaceae	0.911865	0					b_unc_B07_WMSP1	b_Gemmataceae	0.72151	0.01
b_Acetobacteraceae	b_Methylocystaceae	0.984456	0					b_unc_B07_WMSP1	b_Ktedonobacteraceae	0.732306	0
b_Acidobacteriaceae	b_Methylocystaceae	0.953071	0					b_unc_B07_WMSP1	b_Paenibacillaceae	0.809278	0.01
b_Bacillaceae	b_Methylocystaceae	0.955833	0					b_unc_B07_WMSP1	b_Rhodospirillaceae	0.694184	0.01
b_Bdellovibrionaceae	b_Methylocystaceae	0.910346	0					b_unc_B07_WMSP1	b_Sphingomonadaceae	0.720564	0.01
b_Bradyrhizobiaceae	b_Methylocystaceae	0.992722	0					b_unc_B07_WMSP1	b_Streptomycetaceae	0.79669	0.01
b_Burkholderiaceae	b_Methylocystaceae	0.935288	0					b_unc_B07_WMSP1	b_Syntrophobacteraceae	0.687535	0.01
b_Caulobacteraceae	b_Methylocystaceae	0.96768	0					b_unc_B07_WMSP1	b_Thermogemmatisporaceae	0.711389	0
b_Chthoniobacteraceae	b_Methylocystaceae	0.983963	0					b_unc_B07_WMSP1	b_Thermomonosporaceae	0.639167	0
b_Conexibacteraceae	b_Methylocystaceae	0.992416	0					b_unc_B07_WMSP1	b_unc_Acidobacteria5	0.713894	0
b_Coxiellaceae	b_Methylocystaceae	0.959615	0					b_unc_B07_WMSP1	b_unc_Gemm1	0.666465	0
b_Ellin515	b_Methylocystaceae	0.932532	0					b_unc_B07_WMSP1	b_unc_JG37AG4	0.778714	0
b_Gemmataceae	b_Methylocystaceae	0.964018	0					b_unc_B07_WMSP1	p_Chilodonellidae	-0.664184	0.01
b_Hyphomicrobiaceae	b_Methylocystaceae	0.995693	0					b_unc_B12WMSP1	b_unc_Bacillales	0.817074	0
b_Koribacteraceae	b_Methylocystaceae	0.976797	0					b_unc_B12WMSP1	b_unc_Ellin6513	0.80153	0
b_Ktedonobacteraceae	b_Methylocystaceae	0.94474	0					b_unc_B12WMSP1	b_unc_FAC88	0.700906	0
b_Pedosphaeraceae	b_Methylocystaceae	0.952811	0					b_unc_B12WMSP1	b_unc_iii115	0.809653	0
b_unc_Acidimicrobiales	b_Methylocystaceae	0.981401	0					b_unc_B12WMSP1	b_unc_Myxococcales	0.645416	0.01
b_unc_Actinomycetales	b_Methylocystaceae	0.986364	0					b_unc_B12WMSP1	b_unc_NRPJ	0.761688	0
b_unc_Ellin329	b_Methylocystaceae	0.966493	0					b_unc_B12WMSP1	b_unc_Solirubrobacterales	0.730544	0
b_unc_Ellin6513	b_Methylocystaceae	0.914575	0					b_unc_B12WMSP1	b_Chthoniobacteraceae	0.683646	0.01
b_unc_MIZ46	b_Methylocystaceae	0.965514	0					b_unc_B12WMSP1	b_Alcaligenaceae	0.834135	0
b_unc_MLE112	b_Methylocystaceae	0.929826	0					b_unc_B12WMSP1	b_Alicyclobacillaceae	0.901268	0
b_unc_Myxococcales	b_Methylocystaceae	0.976161	0					b_unc_B12WMSP1	b_Bacillaceae	0.755301	0
b_unc_Pedosphaerales	b_Methylocystaceae	0.918319	0					b_unc_B12WMSP1	b_Beijerinckiaceae	0.798856	0.01
b_unc_Solibacterales	b_Methylocystaceae	0.980836	0					b_unc_B12WMSP1	b_Chthonomonadaceae	0.7094	0
b_unc_Solirubrobacterales	b_Methylocystaceae	0.978321	0					b_unc_B12WMSP1	b_Conexibacteraceae	0.660923	0
b_Acetobacteraceae	b_Mycobacteriaceae	0.950985	0					b_unc_B12WMSP1	b_FFCH4570	0.846303	0
b_Acidobacteriaceae	b_Mycobacteriaceae	0.9596	0					b_unc_B12WMSP1	b_Gaiellaceae	0.786857	0
b_Bdellovibrionaceae	b_Mycobacteriaceae	0.949458	0					b_unc_B12WMSP1	b_Gemmataceae	0.740178	0
b_Bradyrhizobiaceae	b_Mycobacteriaceae	0.969181	0					b_unc_B12WMSP1	b_Ktedonobacteraceae	0.789671	0
b_Burkholderiaceae	b_Mycobacteriaceae	0.930786	0					b_unc_B12WMSP1	b_Nitrososphaeraceae	0.789175	0
b_Caulobacteraceae	b_Mycobacteriaceae	0.964652	0					b_unc_B12WMSP1	b_Paenibacillaceae	0.852179	0
b_Chthoniobacteraceae	b_Mycobacteriaceae	0.941434	0					b_unc_B12WMSP1	b_Pseudonocardiaceae	0.736441	0.01
b_Conexibacteraceae	b_Mycobacteriaceae	0.968084	0					b_unc_B12WMSP1	b_Rhodospirillaceae	0.719802	0
b_Coxiellaceae	b_Mycobacteriaceae	0.966813	0					b_unc_B12WMSP1	b_Sinobacteraceae	0.707021	0.01
b_Gemmataceae	b_Mycobacteriaceae	0.931092	0					b_unc_B12WMSP1	b_Solirubrobacteraceae	0.745522	0
b_Hyphomicrobiaceae	b_Mycobacteriaceae	0.952595	0					b_unc_B12WMSP1	b_Sphingomonadaceae	0.739969	0
b_Isosphaeraceae	b_Mycobacteriaceae	0.908693	0					b_unc_B12WMSP1	b_Streptomycetaceae	0.808781	0
b_Koribacteraceae	b_Mycobacteriaceae	0.936725	0					b_unc_B12WMSP1	b_Syntrophobacteraceae	0.724005	0
b_Ktedonobacteraceae	b_Mycobacteriaceae	0.902849	0					b_unc_B12WMSP1	b_Thermogemmatisporaceae	0.82483	0
b_Methylocystaceae	b_Mycobacteriaceae	0.965641	0					b_unc_B12WMSP1	b_Thermomonosporaceae	0.667011	0.01
b_Pedosphaeraceae	b_Mycobacteriaceae	0.93919	0					b_unc_B12WMSP1	b_unc_ABS6	0.868742	0
b_unc_Acidimicrobiales	b_Mycobacteriaceae	0.949984	0					b_unc_B12WMSP1	b_unc_Acidobacteria5	0.781102	0
b_unc_Actinomycetales	b_Mycobacteriaceae	0.944559	0					b_unc_B12WMSP1	b_unc_Gemm1	0.750805	0
b_unc_Ellin329	b_Mycobacteriaceae	0.974345	0					b_unc_B12WMSP1	b_unc_JG37AG4	0.93126	0
b_unc_MIZ46	b_Mycobacteriaceae	0.976683	0					b_unc_B12WMSP1	b_unc_TM1	0.824555	0
b_unc_MLE112	b_Mycobacteriaceae	0.94749	0					b_unc_B12WMSP1	p_Didymiaceae	-0.75784	0
b_unc_Myxococcales	b_Mycobacteriaceae	0.959924	0					b_unc_Bacillales	b_unc_Ellin329	0.773202	0
b_unc_Pedosphaerales	b_Mycobacteriaceae	0.953647	0					b_unc_Bacillales	b_unc_Ellin5290	0.806695	0
b_unc_Rickettsiales	b_Mycobacteriaceae	0.901798	0					b_unc_Bacillales	b_unc_Ellin6513	0.899218	0
b_unc_Solibacterales	b_Mycobacteriaceae	0.979514	0					b_unc_Bacillales	b_unc_Elusimicrobiales	0.698613	0.01
b_unc_Solirubrobacterales	b_Mycobacteriaceae	0.940723	0					b_unc_Bacillales	b_unc_FAC87	0.763379	0
b_Acetobacteraceae	b_Paenibacillaceae	0.906382	0					b_unc_Bacillales	b_unc_FAC88	0.85672	0
b_Alicyclobacillaceae	b_Paenibacillaceae	0.979323	0					b_unc_Bacillales	b_unc_iii115	0.906397	0
b_Bacillaceae	b_Paenibacillaceae	0.966775	0					b_unc_Bacillales	b_unc_JG30KFAS9	0.834868	0
b_Bradyrhizobiaceae	b_Paenibacillaceae	0.903607	0					b_unc_Bacillales	b_unc_Legionellales	0.696958	0.01
b_Chthoniobacteraceae	b_Paenibacillaceae	0.948036	0					b_unc_Bacillales	b_unc_MIZ46	0.79848	0
b_Conexibacteraceae	b_Paenibacillaceae	0.92364	0					b_unc_Bacillales	b_unc_MLE112	0.720877	0.01
b_Ellin515	b_Paenibacillaceae	0.920544	0					b_unc_Bacillales	b_unc_Myxococcales	0.879073	0
b_Gaiellaceae	b_Paenibacillaceae	0.906275	0					b_unc_Bacillales	b_unc_NRPJ	0.815405	0
b_Gemmataceae	b_Paenibacillaceae	0.96881	0					b_unc_Bacillales	b_unc_Rhizobiales	0.672931	0.01
b_Hyphomicrobiaceae	b_Paenibacillaceae	0.934439	0					b_unc_Bacillales	b_unc_Rickettsiales	0.765765	0
b_Koribacteraceae	b_Paenibacillaceae	0.918535	0					b_unc_Bacillales	b_unc_Solibacterales	0.879569	0
b_Ktedonobacteraceae	b_Paenibacillaceae	0.965174	0					b_unc_Bacillales	b_unc_Solirubrobacterales	0.92352	0
b_Methylocystaceae	b_Paenibacillaceae	0.909412	0					b_unc_Bacillales	b_Chthoniobacteraceae	0.897634	0
b_unc_Acidimicrobiales	b_Paenibacillaceae	0.9499	0					b_unc_Bacillales	b_Acetobacteraceae	0.899609	0
b_unc_Actinomycetales	b_Paenibacillaceae	0.924385	0					b_unc_Bacillales	b_Acidobacteriaceae	0.744851	0.01
b_unc_Bacillales	b_Paenibacillaceae	0.957236	0					b_unc_Bacillales	b_Actinospicaceae	0.791393	0.01
b_unc_Ellin6513	b_Paenibacillaceae	0.950108	0					b_unc_Bacillales	b_Alcaligenaceae	0.678491	0
b_unc_FAC88	b_Paenibacillaceae	0.928171	0					b_unc_Bacillales	b_Alicyclobacillaceae	0.937961	0
b_unc_iii115	b_Paenibacillaceae	0.963238	0					b_unc_Bacillales	b_Bacillaceae	0.958814	0
b_unc_Myxococcales	b_Paenibacillaceae	0.935129	0					b_unc_Bacillales	b_Bdellovibrionaceae	0.703639	0.01
b_unc_Solibacterales	b_Paenibacillaceae	0.906558	0					b_unc_Bacillales	b_Beijerinckiaceae	0.802372	0
b_unc_Solirubrobacterales	b_Paenibacillaceae	0.950297	0					b_unc_Bacillales	b_Bradyrhizobiaceae	0.869655	0
b_Acidobacteriaceae	b_Parachlamydiaceae	0.952216	0					b_unc_Bacillales	b_Burkholderiaceae	0.767642	0
b_Bradyrhizobiaceae	b_Parachlamydiaceae	0.900698	0					b_unc_Bacillales	b_Caulobacteraceae	0.80005	0.01
b_Caulobacteraceae	b_Parachlamydiaceae	0.926895	0					b_unc_Bacillales	b_Chthonomonadaceae	0.644625	0.01
b_Chitinophagaceae	b_Parachlamydiaceae	0.922004	0					b_unc_Bacillales	b_Clostridiaceae	0.773455	0
b_Chthoniobacteraceae	b_Parachlamydiaceae	0.931028	0					b_unc_Bacillales	b_Conexibacteraceae	0.884031	0
b_Conexibacteraceae	b_Parachlamydiaceae	0.902865	0					b_unc_Bacillales	b_Coxiellaceae	0.825713	0
b_Coxiellaceae	b_Parachlamydiaceae	0.964594	0					b_unc_Bacillales	b_Ellin515	0.842989	0
b_Gemmataceae	b_Parachlamydiaceae	0.914519	0					b_unc_Bacillales	b_FFCH4570	0.766742	0.01
b_Hyphomicrobiaceae	b_Parachlamydiaceae	0.904333	0					b_unc_Bacillales	b_Frankiaceae	0.696028	0.01
b_Koribacteraceae	b_Parachlamydiaceae	0.906485	0					b_unc_Bacillales	b_Gaiellaceae	0.845017	0
b_Methylocystaceae	b_Parachlamydiaceae	0.916258	0					b_unc_Bacillales	b_Gemmataceae	0.927797	0
b_Mycobacteriaceae	b_Parachlamydiaceae	0.923001	0					b_unc_Bacillales	b_Hyphomicrobiaceae	0.900474	0
b_Pedosphaeraceae	b_Parachlamydiaceae	0.92701	0					b_unc_Bacillales	b_Isosphaeraceae	0.85726	0
b_unc_Ellin329	b_Parachlamydiaceae	0.957936	0					b_unc_Bacillales	b_Koribacteraceae	0.854586	0
b_unc_Legionellales	b_Parachlamydiaceae	0.90369	0					b_unc_Bacillales	b_Ktedonobacteraceae	0.935195	0
b_unc_MIZ46	b_Parachlamydiaceae	0.965262	0					b_unc_Bacillales	b_Methylocystaceae	0.873254	0
b_unc_MLE112	b_Parachlamydiaceae	0.91147	0					b_unc_Bacillales	b_Mycobacteriaceae	0.813844	0
b_unc_Myxococcales	b_Parachlamydiaceae	0.91617	0					b_unc_Bacillales	b_Nitrososphaeraceae	0.708703	0.01
b_unc_Pedosphaerales	b_Parachlamydiaceae	0.922752	0					b_unc_Bacillales	b_Paenibacillaceae	0.957236	0
b_unc_Solibacterales	b_Parachlamydiaceae	0.941876	0					b_unc_Bacillales	b_Parachlamydiaceae	0.765039	0
b_Chthoniobacteraceae	b_Pedosphaeraceae	0.941464	0					b_unc_Bacillales	b_Patulibacteraceae	0.67514	0.01
b_unc_Actinomycetales	b_Pedosphaeraceae	0.908289	0					b_unc_Bacillales	b_Pirellulaceae	0.817261	0.01
b_unc_Ellin329	b_Pedosphaeraceae	0.94612	0					b_unc_Bacillales	b_Planococcaceae	0.694155	0
b_unc_MIZ46	b_Pedosphaeraceae	0.963213	0					b_unc_Bacillales	b_Pseudonocardiaceae	0.810487	0.01
b_unc_MLE112	b_Pedosphaeraceae	0.940821	0					b_unc_Bacillales	b_Rhodospirillaceae	0.920004	0
b_unc_Myxococcales	b_Pedosphaeraceae	0.900385	0					b_unc_Bacillales	b_Sinobacteraceae	0.883108	0
b_unc_Pedosphaerales	b_Pedosphaeraceae	0.960104	0					b_unc_Bacillales	b_Solibacteraceae	0.832036	0
b_unc_Solibacterales	b_Pedosphaeraceae	0.937187	0					b_unc_Bacillales	b_Solirubrobacteraceae	0.813371	0
b_Patulibacteraceae	b_Polyangiaceae	0.904072	0					b_unc_Bacillales	b_Sphingomonadaceae	0.915456	0
b_Alicyclobacillaceae	b_Pseudonocardiaceae	0.905433	0					b_unc_Bacillales	b_Streptomycetaceae	0.90299	0
b_Legionellaceae	b_Rhabdochlamydiaceae	0.930773	0					b_unc_Bacillales	b_Syntrophobacteraceae	0.864924	0
b_Acetobacteraceae	b_Rhodospirillaceae	0.979057	0					b_unc_Bacillales	b_Thermoactinomycetaceae	0.687707	0.01
b_Alicyclobacillaceae	b_Rhodospirillaceae	0.913205	0					b_unc_Bacillales	b_Thermogemmatisporaceae	0.932016	0
b_Bacillaceae	b_Rhodospirillaceae	0.983791	0					b_unc_Bacillales	b_Thermomonosporaceae	0.89908	0
b_Bradyrhizobiaceae	b_Rhodospirillaceae	0.983693	0					b_unc_Bacillales	b_Turicibacteraceae	0.839561	0
b_Burkholderiaceae	b_Rhodospirillaceae	0.931027	0					b_unc_Bacillales	b_unc_Acidobacteria5	0.893192	0
b_Caulobacteraceae	b_Rhodospirillaceae	0.954767	0					b_unc_Bacillales	b_unc_Deltaproteobacteria	0.724049	0.01
b_Chthoniobacteraceae	b_Rhodospirillaceae	0.978317	0					b_unc_Bacillales	b_unc_JG37AG4	0.763041	0.01
b_Conexibacteraceae	b_Rhodospirillaceae	0.987869	0					b_unc_Bacillales	b_unc_SJA4	0.659138	0.01
b_Coxiellaceae	b_Rhodospirillaceae	0.921789	0					b_unc_Bacillales	b_unc_TM1	0.834311	0
b_Ellin515	b_Rhodospirillaceae	0.935977	0					b_unc_Bacillales	b_unc_WPS2	0.835543	0
b_Gaiellaceae	b_Rhodospirillaceae	0.911001	0					b_unc_BD73	b_unc_MIZ46	0.624109	0.01
b_Gemmataceae	b_Rhodospirillaceae	0.956909	0					b_unc_BD73	b_unc_Myxococcales	0.666727	0.01
b_Hyphomicrobiaceae	b_Rhodospirillaceae	0.991581	0					b_unc_BD73	b_unc_Rickettsiales	0.767818	0.01
b_Koribacteraceae	b_Rhodospirillaceae	0.957526	0					b_unc_BD73	b_Pedosphaeraceae	0.618864	0.01
b_Ktedonobacteraceae	b_Rhodospirillaceae	0.945182	0					b_unc_BD73	b_auto67_4W	0.633685	0
b_Methylocystaceae	b_Rhodospirillaceae	0.980303	0					b_unc_BD73	b_Bdellovibrionaceae	0.639646	0.01
b_Mycobacteriaceae	b_Rhodospirillaceae	0.921698	0					b_unc_BD73	b_Bradyrhizobiaceae	0.634716	0.01
b_Paenibacillaceae	b_Rhodospirillaceae	0.947921	0					b_unc_BD73	b_Caulobacteraceae	0.691338	0.01
b_unc_Acidimicrobiales	b_Rhodospirillaceae	0.986848	0					b_unc_BD73	b_Haliangiaceae	0.600011	0.01
b_unc_Actinomycetales	b_Rhodospirillaceae	0.991556	0					b_unc_BD73	b_Methylocystaceae	0.619903	0.01
b_unc_Bacillales	b_Rhodospirillaceae	0.920004	0					b_unc_BD73	b_Myxococcaceae	0.654371	0.01
b_unc_Ellin329	b_Rhodospirillaceae	0.909226	0					b_unc_BD73	b_Thermomonosporaceae	0.625646	0.01
b_unc_Ellin6513	b_Rhodospirillaceae	0.915147	0					b_unc_Burkholderiales	b_Myxococcaceae	0.622833	0.01
b_unc_iii115	b_Rhodospirillaceae	0.902989	0					b_unc_Chlamydiales	b_unc_Legionellales	0.687733	0.01
b_unc_MIZ46	b_Rhodospirillaceae	0.929348	0					b_unc_Chlamydiales	b_unc_NRPJ	0.652567	0.01
b_unc_Myxococcales	b_Rhodospirillaceae	0.974028	0					b_unc_Chlamydiales	b_unc_Rhizobiales	0.643215	0.01
b_unc_Solibacterales	b_Rhodospirillaceae	0.958938	0					b_unc_Chlamydiales	b_unc_Rickettsiales	0.609925	0.01
b_unc_Solirubrobacterales	b_Rhodospirillaceae	0.993365	0					b_unc_Chlamydiales	b_unc_WD2101	0.775126	0
b_Acetobacteraceae	b_Sinobacteraceae	0.969378	0					b_unc_Chlamydiales	b_Fimbriimonadaceae	0.654067	0.01
b_Acidobacteriaceae	b_Sinobacteraceae	0.91524	0					b_unc_Chlamydiales	b_Chitinophagaceae	0.646115	0.01
b_Alicyclobacillaceae	b_Sinobacteraceae	0.912724	0					b_unc_Chlamydiales	b_Comamonadaceae	0.790079	0
b_Bacillaceae	b_Sinobacteraceae	0.967993	0					b_unc_Chlamydiales	b_Parachlamydiaceae	0.674361	0.01
b_Bradyrhizobiaceae	b_Sinobacteraceae	0.98244	0					b_unc_Chlamydiales	b_Rhabdochlamydiaceae	0.687959	0
b_Burkholderiaceae	b_Sinobacteraceae	0.946368	0					b_unc_Chlamydiales	b_Sphingobacteriaceae	0.807467	0.01
b_Caulobacteraceae	b_Sinobacteraceae	0.963761	0					b_unc_Chlamydiales	b_unc_Alphaproteobacteria	0.649173	0.01
b_Chthoniobacteraceae	b_Sinobacteraceae	0.988964	0					b_unc_Chlamydiales	b_unc_At12OctB3	0.668484	0
b_Conexibacteraceae	b_Sinobacteraceae	0.989538	0					b_unc_Chlamydiales	b_unc_ML635J21	0.714614	0
b_Coxiellaceae	b_Sinobacteraceae	0.932357	0					b_unc_Chlamydiales	p_Pseudodifflugiidae	-0.652814	0.01
b_Ellin515	b_Sinobacteraceae	0.958212	0					b_unc_Chlamydiales	p_Spathidiidae	-0.656045	0.01
b_Gemmataceae	b_Sinobacteraceae	0.973155	0					b_unc_Ellin329	b_unc_Ellin5290	0.727561	0
b_Hyphomicrobiaceae	b_Sinobacteraceae	0.993911	0					b_unc_Ellin329	b_unc_Ellin6513	0.824074	0
b_Koribacteraceae	b_Sinobacteraceae	0.981713	0					b_unc_Ellin329	b_unc_Elusimicrobiales	0.757766	0
b_Ktedonobacteraceae	b_Sinobacteraceae	0.964093	0					b_unc_Ellin329	b_unc_FAC87	0.905977	0
b_Methylocystaceae	b_Sinobacteraceae	0.986171	0					b_unc_Ellin329	b_unc_FAC88	0.800778	0
b_Mycobacteriaceae	b_Sinobacteraceae	0.939316	0					b_unc_Ellin329	b_unc_iii115	0.778528	0
b_Paenibacillaceae	b_Sinobacteraceae	0.939298	0					b_unc_Ellin329	b_unc_JG30KFAS9	0.704673	0
b_Pedosphaeraceae	b_Sinobacteraceae	0.91891	0					b_unc_Ellin329	b_unc_Legionellales	0.8949	0
b_Rhodospirillaceae	b_Sinobacteraceae	0.990725	0					b_unc_Ellin329	b_unc_MIZ46	0.975616	0
b_unc_Acidimicrobiales	b_Sinobacteraceae	0.990548	0					b_unc_Ellin329	b_unc_MLE112	0.972217	0
b_unc_Actinomycetales	b_Sinobacteraceae	0.989407	0					b_unc_Ellin329	b_unc_Myxococcales	0.946686	0
b_unc_Ellin329	b_Sinobacteraceae	0.925513	0					b_unc_Ellin329	b_unc_Rickettsiales	0.910593	0
b_unc_Ellin6513	b_Sinobacteraceae	0.940993	0					b_unc_Ellin329	b_unc_SM1D11	0.707952	0.01
b_unc_iii115	b_Sinobacteraceae	0.905489	0					b_unc_Ellin329	b_unc_Solibacterales	0.963782	0
b_unc_MIZ46	b_Sinobacteraceae	0.946868	0					b_unc_Ellin329	b_unc_Solirubrobacterales	0.909905	0
b_unc_Myxococcales	b_Sinobacteraceae	0.977149	0					b_unc_Ellin329	b_unc_Sphingobacteriales	0.732251	0
b_unc_Solibacterales	b_Sinobacteraceae	0.964158	0					b_unc_Ellin329	b_unc_WD2101	0.841759	0
b_unc_Solirubrobacterales	b_Sinobacteraceae	0.990176	0					b_unc_Ellin329	b_Chthoniobacteraceae	0.938519	0
b_Acetobacteraceae	b_Solibacteraceae	0.951898	0					b_unc_Ellin329	b_Fimbriimonadaceae	0.7487	0.01
b_Acidobacteriaceae	b_Solibacteraceae	0.978144	0					b_unc_Ellin329	b_Pedosphaeraceae	0.94612	0
b_Bdellovibrionaceae	b_Solibacteraceae	0.953732	0					b_unc_Ellin329	b_Acetobacteraceae	0.949315	0
b_Bradyrhizobiaceae	b_Solibacteraceae	0.961171	0					b_unc_Ellin329	b_Acidobacteriaceae	0.97997	0
b_Burkholderiaceae	b_Solibacteraceae	0.91591	0					b_unc_Ellin329	b_Actinospicaceae	0.736701	0
b_Caulobacteraceae	b_Solibacteraceae	0.964802	0					b_unc_Ellin329	b_Alicyclobacillaceae	0.738663	0.01
b_Chthoniobacteraceae	b_Solibacteraceae	0.950828	0					b_unc_Ellin329	b_Anaeroplasmataceae	0.79052	0
b_Conexibacteraceae	b_Solibacteraceae	0.961416	0					b_unc_Ellin329	b_auto67_4W	0.879062	0
b_Coxiellaceae	b_Solibacteraceae	0.984885	0					b_unc_Ellin329	b_Bacillaceae	0.875525	0
b_Gemmataceae	b_Solibacteraceae	0.934618	0					b_unc_Ellin329	b_Bdellovibrionaceae	0.977257	0
b_Hyphomicrobiaceae	b_Solibacteraceae	0.950865	0					b_unc_Ellin329	b_Bradyrhizobiaceae	0.956768	0
b_Koribacteraceae	b_Solibacteraceae	0.936364	0					b_unc_Ellin329	b_Burkholderiaceae	0.918559	0
b_Ktedonobacteraceae	b_Solibacteraceae	0.902522	0					b_unc_Ellin329	b_Caulobacteraceae	0.96417	0
b_Methylocystaceae	b_Solibacteraceae	0.96409	0					b_unc_Ellin329	b_Chitinophagaceae	0.855875	0
b_Mycobacteriaceae	b_Solibacteraceae	0.980346	0					b_unc_Ellin329	b_Clostridiaceae	0.81034	0
b_Parachlamydiaceae	b_Solibacteraceae	0.960797	0					b_unc_Ellin329	b_Conexibacteraceae	0.953156	0
b_Pedosphaeraceae	b_Solibacteraceae	0.955477	0					b_unc_Ellin329	b_Coxiellaceae	0.984669	0
b_Rhodospirillaceae	b_Solibacteraceae	0.918861	0					b_unc_Ellin329	b_Ellin515	0.864356	0.01
b_Sinobacteraceae	b_Solibacteraceae	0.932131	0					b_unc_Ellin329	b_Gaiellaceae	0.787056	0
b_unc_Acidimicrobiales	b_Solibacteraceae	0.931021	0					b_unc_Ellin329	b_Gemmataceae	0.902119	0
b_unc_Actinomycetales	b_Solibacteraceae	0.931018	0					b_unc_Ellin329	b_Hyphomicrobiaceae	0.943622	0
b_unc_Ellin329	b_Solibacteraceae	0.988068	0					b_unc_Ellin329	b_Isosphaeraceae	0.851462	0
b_unc_MIZ46	b_Solibacteraceae	0.982512	0					b_unc_Ellin329	b_Koribacteraceae	0.930263	0
b_unc_MLE112	b_Solibacteraceae	0.953176	0					b_unc_Ellin329	b_Ktedonobacteraceae	0.871255	0
b_unc_Myxococcales	b_Solibacteraceae	0.953603	0					b_unc_Ellin329	b_Legionellaceae	0.903268	0
b_unc_Pedosphaerales	b_Solibacteraceae	0.952926	0					b_unc_Ellin329	b_Methylocystaceae	0.966493	0
b_unc_Solibacterales	b_Solibacteraceae	0.981551	0					b_unc_Ellin329	b_Mycobacteriaceae	0.974345	0
b_unc_Solirubrobacterales	b_Solibacteraceae	0.921685	0					b_unc_Ellin329	b_Myxococcaceae	0.687675	0
b_Alicyclobacillaceae	b_Sphingomonadaceae	0.925805	0					b_unc_Ellin329	b_Paenibacillaceae	0.820749	0
b_Gemmataceae	b_Sphingomonadaceae	0.929222	0					b_unc_Ellin329	b_Parachlamydiaceae	0.957936	0
b_Ktedonobacteraceae	b_Sphingomonadaceae	0.944083	0					b_unc_Ellin329	b_Patulibacteraceae	0.848833	0
b_Paenibacillaceae	b_Sphingomonadaceae	0.941937	0					b_unc_Ellin329	b_Pirellulaceae	0.794219	0
b_unc_Bacillales	b_Sphingomonadaceae	0.915456	0					b_unc_Ellin329	b_Planococcaceae	0.674798	0.01
b_unc_iii115	b_Sphingomonadaceae	0.928201	0					b_unc_Ellin329	b_Polyangiaceae	0.843977	0
b_unc_Solirubrobacterales	b_Sphingomonadaceae	0.910416	0					b_unc_Ellin329	b_Pseudonocardiaceae	0.741224	0
b_Alicyclobacillaceae	b_Streptomycetaceae	0.967504	0					b_unc_Ellin329	b_Rhabdochlamydiaceae	0.849962	0
b_Bacillaceae	b_Streptomycetaceae	0.919017	0					b_unc_Ellin329	b_Rhodospirillaceae	0.909226	0
b_Chthoniobacteraceae	b_Streptomycetaceae	0.933462	0					b_unc_Ellin329	b_Sinobacteraceae	0.925513	0
b_Conexibacteraceae	b_Streptomycetaceae	0.912662	0					b_unc_Ellin329	b_Solibacteraceae	0.988068	0
b_Ellin515	b_Streptomycetaceae	0.951048	0					b_unc_Ellin329	b_Solirubrobacteraceae	0.728162	0.01
b_Gaiellaceae	b_Streptomycetaceae	0.903464	0					b_unc_Ellin329	b_Sphingobacteriaceae	0.769338	0
b_Gemmataceae	b_Streptomycetaceae	0.957769	0					b_unc_Ellin329	b_Sphingomonadaceae	0.783564	0
b_Hyphomicrobiaceae	b_Streptomycetaceae	0.906902	0					b_unc_Ellin329	b_Streptomycetaceae	0.81145	0
b_Koribacteraceae	b_Streptomycetaceae	0.902851	0					b_unc_Ellin329	b_Syntrophobacteraceae	0.825747	0
b_Ktedonobacteraceae	b_Streptomycetaceae	0.976324	0					b_unc_Ellin329	b_Thermogemmatisporaceae	0.846199	0
b_Paenibacillaceae	b_Streptomycetaceae	0.966986	0					b_unc_Ellin329	b_Thermomonosporaceae	0.911318	0
b_Pseudonocardiaceae	b_Streptomycetaceae	0.904666	0					b_unc_Ellin329	b_Turicibacteraceae	0.737926	0
b_Rhodospirillaceae	b_Streptomycetaceae	0.923444	0					b_unc_Ellin329	b_unc_Acidobacteria5	0.808482	0
b_Sinobacteraceae	b_Streptomycetaceae	0.930867	0					b_unc_Ellin329	b_unc_Alphaproteobacteria	0.966933	0
b_Sphingomonadaceae	b_Streptomycetaceae	0.935611	0					b_unc_Ellin329	b_unc_At12OctB3	0.734994	0
b_unc_Acidimicrobiales	b_Streptomycetaceae	0.954082	0					b_unc_Ellin329	b_unc_Deltaproteobacteria	0.975568	0
b_unc_Actinomycetales	b_Streptomycetaceae	0.910371	0					b_unc_Ellin329	b_unc_Gemmatimonadetes	0.69736	0
b_unc_Bacillales	b_Streptomycetaceae	0.90299	0					b_unc_Ellin329	b_unc_SJA4	0.927728	0
b_unc_Ellin6513	b_Streptomycetaceae	0.948881	0					b_unc_Ellin329	b_unc_Chlorobi_1	0.83328	0
b_unc_FAC88	b_Streptomycetaceae	0.930394	0					b_unc_Ellin329	b_unc_WPS2	0.973228	0
b_unc_iii115	b_Streptomycetaceae	0.978597	0					b_unc_Ellin5290	b_unc_Ellin6513	0.757439	0
b_unc_Myxococcales	b_Streptomycetaceae	0.931449	0					b_unc_Ellin5290	b_unc_FAC87	0.696201	0
b_unc_Solirubrobacterales	b_Streptomycetaceae	0.950548	0					b_unc_Ellin5290	b_unc_FAC88	0.81786	0
b_Acetobacteraceae	b_Syntrophobacteraceae	0.905177	0					b_unc_Ellin5290	b_unc_iii115	0.819318	0
b_Alicyclobacillaceae	b_Syntrophobacteraceae	0.916301	0					b_unc_Ellin5290	b_unc_Legionellales	0.70013	0
b_Bacillaceae	b_Syntrophobacteraceae	0.936672	0					b_unc_Ellin5290	b_unc_MLE112	0.685607	0
b_Bradyrhizobiaceae	b_Syntrophobacteraceae	0.917225	0					b_unc_Ellin5290	b_unc_Myxococcales	0.763926	0.01
b_Chthoniobacteraceae	b_Syntrophobacteraceae	0.952919	0					b_unc_Ellin5290	b_unc_NRPJ	0.698783	0.01
b_Conexibacteraceae	b_Syntrophobacteraceae	0.92855	0					b_unc_Ellin5290	b_unc_Rhizobiales	0.755825	0
b_Ellin515	b_Syntrophobacteraceae	0.944475	0					b_unc_Ellin5290	b_unc_Rickettsiales	0.753111	0
b_Gemmataceae	b_Syntrophobacteraceae	0.940769	0					b_unc_Ellin5290	b_unc_Solibacterales	0.81819	0
b_Hyphomicrobiaceae	b_Syntrophobacteraceae	0.952808	0					b_unc_Ellin5290	b_Chthoniobacteraceae	0.785267	0
b_Koribacteraceae	b_Syntrophobacteraceae	0.951167	0					b_unc_Ellin5290	b_Acetobacteraceae	0.768606	0
b_Ktedonobacteraceae	b_Syntrophobacteraceae	0.937745	0					b_unc_Ellin5290	b_Actinosynnemataceae	0.69991	0
b_Methylocystaceae	b_Syntrophobacteraceae	0.931757	0					b_unc_Ellin5290	b_Bacillaceae	0.751539	0
b_Paenibacillaceae	b_Syntrophobacteraceae	0.915078	0					b_unc_Ellin5290	b_Bradyrhizobiaceae	0.726403	0
b_Rhodospirillaceae	b_Syntrophobacteraceae	0.948357	0					b_unc_Ellin5290	b_Burkholderiaceae	0.689625	0.01
b_Sinobacteraceae	b_Syntrophobacteraceae	0.965104	0					b_unc_Ellin5290	b_Caulobacteraceae	0.706117	0.01
b_Streptomycetaceae	b_Syntrophobacteraceae	0.925409	0					b_unc_Ellin5290	b_Chthonomonadaceae	0.789837	0.01
b_unc_Acidimicrobiales	b_Syntrophobacteraceae	0.95373	0					b_unc_Ellin5290	b_Coxiellaceae	0.791481	0
b_unc_Actinomycetales	b_Syntrophobacteraceae	0.95151	0					b_unc_Ellin5290	b_Ellin515	0.711326	0.01
b_unc_Ellin6513	b_Syntrophobacteraceae	0.95385	0					b_unc_Ellin5290	b_Gaiellaceae	0.681289	0
b_unc_iii115	b_Syntrophobacteraceae	0.902148	0					b_unc_Ellin5290	b_Gemmataceae	0.790725	0
b_unc_Myxococcales	b_Syntrophobacteraceae	0.917294	0					b_unc_Ellin5290	b_Hyphomicrobiaceae	0.725972	0.01
b_unc_Solirubrobacterales	b_Syntrophobacteraceae	0.953769	0					b_unc_Ellin5290	b_Isosphaeraceae	0.777793	0
b_Acetobacteraceae	b_Thermogemmatisporaceae	0.906857	0					b_unc_Ellin5290	b_Koribacteraceae	0.696609	0.01
b_Alicyclobacillaceae	b_Thermogemmatisporaceae	0.965878	0					b_unc_Ellin5290	b_Ktedonobacteraceae	0.789956	0
b_Bacillaceae	b_Thermogemmatisporaceae	0.958793	0					b_unc_Ellin5290	b_Methylocystaceae	0.74234	0
b_Bradyrhizobiaceae	b_Thermogemmatisporaceae	0.903254	0					b_unc_Ellin5290	b_Mycobacteriaceae	0.746172	0
b_Chthoniobacteraceae	b_Thermogemmatisporaceae	0.969031	0					b_unc_Ellin5290	b_Paenibacillaceae	0.850057	0
b_Conexibacteraceae	b_Thermogemmatisporaceae	0.925828	0					b_unc_Ellin5290	b_Parachlamydiaceae	0.732208	0
b_Ellin515	b_Thermogemmatisporaceae	0.93763	0					b_unc_Ellin5290	b_Pirellulaceae	0.780869	0
b_Gemmataceae	b_Thermogemmatisporaceae	0.980411	0					b_unc_Ellin5290	b_Planctomycetaceae	0.734319	0.01
b_Hyphomicrobiaceae	b_Thermogemmatisporaceae	0.941617	0					b_unc_Ellin5290	b_Pseudonocardiaceae	0.773125	0.01
b_Koribacteraceae	b_Thermogemmatisporaceae	0.950249	0					b_unc_Ellin5290	b_Rhodospirillaceae	0.734882	0.01
b_Ktedonobacteraceae	b_Thermogemmatisporaceae	0.985419	0					b_unc_Ellin5290	b_Sinobacteraceae	0.734281	0
b_Methylocystaceae	b_Thermogemmatisporaceae	0.924561	0					b_unc_Ellin5290	b_Solibacteraceae	0.755292	0
b_Paenibacillaceae	b_Thermogemmatisporaceae	0.981531	0					b_unc_Ellin5290	b_Solirubrobacteraceae	0.68691	0
b_Rhodospirillaceae	b_Thermogemmatisporaceae	0.937723	0					b_unc_Ellin5290	b_Sphingomonadaceae	0.882689	0
b_Sinobacteraceae	b_Thermogemmatisporaceae	0.949104	0					b_unc_Ellin5290	b_Streptomycetaceae	0.796869	0
b_Sphingomonadaceae	b_Thermogemmatisporaceae	0.924038	0					b_unc_Ellin5290	b_Syntrophobacteraceae	0.707573	0
b_Streptomycetaceae	b_Thermogemmatisporaceae	0.963216	0					b_unc_Ellin5290	b_Thermogemmatisporaceae	0.806067	0
b_Syntrophobacteraceae	b_Thermogemmatisporaceae	0.935622	0					b_unc_Ellin5290	b_Thermomonosporaceae	0.808971	0
b_unc_Acidimicrobiales	b_Thermogemmatisporaceae	0.944378	0					b_unc_Ellin5290	b_unc_Acidobacteria5	0.803159	0
b_unc_Actinomycetales	b_Thermogemmatisporaceae	0.92341	0					b_unc_Ellin5290	b_unc_Alphaproteobacteria	0.643659	0.01
b_unc_Bacillales	b_Thermogemmatisporaceae	0.932016	0					b_unc_Ellin5290	b_unc_Deltaproteobacteria	0.640853	0.01
b_unc_Ellin6513	b_Thermogemmatisporaceae	0.984678	0					b_unc_Ellin5290	b_unc_JG37AG4	0.682426	0
b_unc_FAC88	b_Thermogemmatisporaceae	0.918261	0					b_unc_Ellin5290	b_unc_Ktedonobacteria	0.737779	0
b_unc_iii115	b_Thermogemmatisporaceae	0.955253	0					b_unc_Ellin5290	b_unc_SC3	0.615464	0.01
b_unc_Myxococcales	b_Thermogemmatisporaceae	0.924323	0					b_unc_Ellin5290	b_unc_SJA4	0.686557	0
b_unc_NRPJ	b_Thermogemmatisporaceae	0.929848	0					b_unc_Ellin5290	b_unc_TM1	0.762088	0
b_unc_Solibacterales	b_Thermogemmatisporaceae	0.92313	0					b_unc_Ellin5290	b_unc_WPS2	0.744556	0
b_unc_Solirubrobacterales	b_Thermogemmatisporaceae	0.941199	0					b_unc_Ellin5290	p_Chrysophyceae_CladeE	-0.657352	0.01
b_Acetobacteraceae	b_Thermomonosporaceae	0.960665	0					b_unc_Ellin6067	p_MAST12C	-0.606487	0.01
b_Acidobacteriaceae	b_Thermomonosporaceae	0.911839	0					b_unc_Ellin6513	b_unc_Elusimicrobiales	0.675246	0.01
b_Bacillaceae	b_Thermomonosporaceae	0.940265	0					b_unc_Ellin6513	b_unc_FAC87	0.765702	0
b_Bradyrhizobiaceae	b_Thermomonosporaceae	0.976054	0					b_unc_Ellin6513	b_unc_FAC88	0.881303	0
b_Caulobacteraceae	b_Thermomonosporaceae	0.933522	0					b_unc_Ellin6513	b_unc_iii115	0.935546	0
b_Chthoniobacteraceae	b_Thermomonosporaceae	0.979592	0					b_unc_Ellin6513	b_unc_JG30KFAS9	0.766713	0
b_Conexibacteraceae	b_Thermomonosporaceae	0.973666	0					b_unc_Ellin6513	b_unc_Legionellales	0.752933	0.01
b_Coxiellaceae	b_Thermomonosporaceae	0.933541	0					b_unc_Ellin6513	b_unc_MIZ46	0.876157	0
b_Ellin515	b_Thermomonosporaceae	0.921056	0					b_unc_Ellin6513	b_unc_MLE112	0.800708	0
b_Gemmataceae	b_Thermomonosporaceae	0.962314	0					b_unc_Ellin6513	b_unc_Myxococcales	0.892423	0
b_Hyphomicrobiaceae	b_Thermomonosporaceae	0.981178	0					b_unc_Ellin6513	b_unc_NRPJ	0.942132	0
b_Isosphaeraceae	b_Thermomonosporaceae	0.900439	0					b_unc_Ellin6513	b_unc_Rhizobiales	0.693173	0
b_Koribacteraceae	b_Thermomonosporaceae	0.979988	0					b_unc_Ellin6513	b_unc_Rickettsiales	0.872511	0
b_Ktedonobacteraceae	b_Thermomonosporaceae	0.946441	0					b_unc_Ellin6513	b_unc_SM1D11	0.671411	0.01
b_Methylocystaceae	b_Thermomonosporaceae	0.981341	0					b_unc_Ellin6513	b_unc_Solibacterales	0.900112	0
b_Mycobacteriaceae	b_Thermomonosporaceae	0.944111	0					b_unc_Ellin6513	b_unc_Solirubrobacterales	0.918887	0
b_Paenibacillaceae	b_Thermomonosporaceae	0.917309	0					b_unc_Ellin6513	b_unc_WD2101	0.702496	0.01
b_Pedosphaeraceae	b_Thermomonosporaceae	0.915887	0					b_unc_Ellin6513	b_Chthoniobacteraceae	0.955476	0
b_Rhodospirillaceae	b_Thermomonosporaceae	0.969399	0					b_unc_Ellin6513	b_Fimbriimonadaceae	0.683222	0.01
b_Sinobacteraceae	b_Thermomonosporaceae	0.978142	0					b_unc_Ellin6513	b_Pedosphaeraceae	0.867459	0
b_Solibacteraceae	b_Thermomonosporaceae	0.938217	0					b_unc_Ellin6513	b_Acetobacteraceae	0.867651	0
b_Sphingomonadaceae	b_Thermomonosporaceae	0.914784	0					b_unc_Ellin6513	b_Acidobacteriaceae	0.835818	0
b_Streptomycetaceae	b_Thermomonosporaceae	0.914961	0					b_unc_Ellin6513	b_Actinospicaceae	0.784049	0
b_Syntrophobacteraceae	b_Thermomonosporaceae	0.93314	0					b_unc_Ellin6513	b_Actinosynnemataceae	0.616618	0.01
b_Thermogemmatisporaceae	b_Thermomonosporaceae	0.940655	0					b_unc_Ellin6513	b_Alcaligenaceae	0.709934	0.01
b_unc_Acidimicrobiales	b_Thermomonosporaceae	0.967921	0					b_unc_Ellin6513	b_Alicyclobacillaceae	0.954678	0
b_unc_Actinomycetales	b_Thermomonosporaceae	0.980131	0					b_unc_Ellin6513	b_Bacillaceae	0.923174	0
b_unc_Ellin329	b_Thermomonosporaceae	0.911318	0					b_unc_Ellin6513	b_Bdellovibrionaceae	0.735525	0.01
b_unc_Ellin6513	b_Thermomonosporaceae	0.937571	0					b_unc_Ellin6513	b_Beijerinckiaceae	0.801646	0.01
b_unc_MIZ46	b_Thermomonosporaceae	0.934801	0					b_unc_Ellin6513	b_Bradyrhizobiaceae	0.881194	0
b_unc_MLE112	b_Thermomonosporaceae	0.902211	0					b_unc_Ellin6513	b_Burkholderiaceae	0.834917	0
b_unc_Myxococcales	b_Thermomonosporaceae	0.95628	0					b_unc_Ellin6513	b_Caulobacteraceae	0.856998	0
b_unc_Solibacterales	b_Thermomonosporaceae	0.958042	0					b_unc_Ellin6513	b_Chitinophagaceae	0.643873	0
b_unc_Solirubrobacterales	b_Thermomonosporaceae	0.968917	0					b_unc_Ellin6513	b_Chthonomonadaceae	0.683744	0
b_Alicyclobacillaceae	b_unc_Acidobacteria5	0.955503	0					b_unc_Ellin6513	b_Clostridiaceae	0.731916	0
b_Bacillaceae	b_unc_Acidobacteria5	0.934772	0					b_unc_Ellin6513	b_Conexibacteraceae	0.902581	0
b_Chthoniobacteraceae	b_unc_Acidobacteria5	0.960229	0					b_unc_Ellin6513	b_Coxiellaceae	0.85958	0
b_Conexibacteraceae	b_unc_Acidobacteria5	0.918488	0					b_unc_Ellin6513	b_Ellin515	0.940589	0
b_Ellin515	b_unc_Acidobacteria5	0.942321	0					b_unc_Ellin6513	b_FFCH4570	0.715527	0.01
b_Gemmataceae	b_unc_Acidobacteria5	0.975926	0					b_unc_Ellin6513	b_Gaiellaceae	0.84023	0
b_Hyphomicrobiaceae	b_unc_Acidobacteria5	0.942068	0					b_unc_Ellin6513	b_Gemmataceae	0.970758	0
b_Koribacteraceae	b_unc_Acidobacteria5	0.955822	0					b_unc_Ellin6513	b_Hyphomicrobiaceae	0.924736	0
b_Ktedonobacteraceae	b_unc_Acidobacteria5	0.966414	0					b_unc_Ellin6513	b_Isosphaeraceae	0.829355	0
b_Methylocystaceae	b_unc_Acidobacteria5	0.91628	0					b_unc_Ellin6513	b_Koribacteraceae	0.96056	0
b_Paenibacillaceae	b_unc_Acidobacteria5	0.944233	0					b_unc_Ellin6513	b_Ktedonobacteraceae	0.968591	0
b_Rhodospirillaceae	b_unc_Acidobacteria5	0.928045	0					b_unc_Ellin6513	b_Methylocystaceae	0.914575	0
b_Sinobacteraceae	b_unc_Acidobacteria5	0.942531	0					b_unc_Ellin6513	b_Mycobacteriaceae	0.859073	0
b_Sphingomonadaceae	b_unc_Acidobacteria5	0.919902	0					b_unc_Ellin6513	b_Myxococcaceae	0.740525	0.01
b_Streptomycetaceae	b_unc_Acidobacteria5	0.949171	0					b_unc_Ellin6513	b_Nitrososphaeraceae	0.799615	0
b_Syntrophobacteraceae	b_unc_Acidobacteria5	0.949165	0					b_unc_Ellin6513	b_Paenibacillaceae	0.950108	0
b_Thermogemmatisporaceae	b_unc_Acidobacteria5	0.979671	0					b_unc_Ellin6513	b_Parachlamydiaceae	0.842064	0
b_Thermomonosporaceae	b_unc_Acidobacteria5	0.939802	0					b_unc_Ellin6513	b_Planococcaceae	0.721495	0.01
b_unc_Acidimicrobiales	b_unc_Acidobacteria5	0.947604	0					b_unc_Ellin6513	b_Pseudonocardiaceae	0.855507	0
b_unc_Actinomycetales	b_unc_Acidobacteria5	0.926232	0					b_unc_Ellin6513	b_Rhodospirillaceae	0.915147	0
b_unc_Ellin6513	b_unc_Acidobacteria5	0.984667	0					b_unc_Ellin6513	b_Sinobacteraceae	0.940993	0
b_unc_iii115	b_unc_Acidobacteria5	0.914607	0					b_unc_Ellin6513	b_Solibacteraceae	0.850498	0
b_unc_Myxococcales	b_unc_Acidobacteria5	0.918376	0					b_unc_Ellin6513	b_Solirubrobacteraceae	0.866038	0
b_unc_Solirubrobacterales	b_unc_Acidobacteria5	0.944448	0					b_unc_Ellin6513	b_Sphingobacteriaceae	0.612764	0.01
b_unc_Acidimicrobiales	b_unc_Actinomycetales	0.991952	0					b_unc_Ellin6513	b_Sphingomonadaceae	0.895196	0
b_Acidobacteriaceae	b_unc_Alphaproteobacteria	0.939047	0					b_unc_Ellin6513	b_Streptomycetaceae	0.948881	0
b_auto67_4W	b_unc_Alphaproteobacteria	0.928348	0					b_unc_Ellin6513	b_Syntrophobacteraceae	0.95385	0
b_Bdellovibrionaceae	b_unc_Alphaproteobacteria	0.959869	0					b_unc_Ellin6513	b_Thermogemmatisporaceae	0.984678	0
b_Caulobacteraceae	b_unc_Alphaproteobacteria	0.906319	0					b_unc_Ellin6513	b_Thermomonosporaceae	0.937571	0
b_Coxiellaceae	b_unc_Alphaproteobacteria	0.946715	0					b_unc_Ellin6513	b_unc_ABS6	0.751069	0
b_Legionellaceae	b_unc_Alphaproteobacteria	0.935472	0					b_unc_Ellin6513	b_unc_Acidobacteria5	0.984667	0
b_Mycobacteriaceae	b_unc_Alphaproteobacteria	0.93783	0					b_unc_Ellin6513	b_unc_Alphaproteobacteria	0.738626	0
b_Parachlamydiaceae	b_unc_Alphaproteobacteria	0.911303	0					b_unc_Ellin6513	b_unc_Deltaproteobacteria	0.764288	0
b_Pedosphaeraceae	b_unc_Alphaproteobacteria	0.913541	0					b_unc_Ellin6513	b_unc_Gemmatimonadetes	0.768678	0
b_Solibacteraceae	b_unc_Alphaproteobacteria	0.933769	0					b_unc_Ellin6513	b_unc_JG37AG4	0.766762	0
b_unc_Ellin329	b_unc_Alphaproteobacteria	0.966933	0					b_unc_Ellin6513	b_unc_Ktedonobacteria	0.737434	0
b_unc_FAC87	b_unc_Alphaproteobacteria	0.901056	0					b_unc_Ellin6513	b_unc_SJA4	0.676077	0.01
b_unc_Legionellales	b_unc_Alphaproteobacteria	0.91887	0					b_unc_Ellin6513	b_unc_TM1	0.922441	0
b_unc_MIZ46	b_unc_Alphaproteobacteria	0.916891	0					b_unc_Ellin6513	b_unc_WPS2	0.896052	0
b_unc_MLE112	b_unc_Alphaproteobacteria	0.950101	0					b_unc_Elusimicrobiales	b_unc_FAC87	0.839638	0
b_unc_Pedosphaerales	b_unc_Alphaproteobacteria	0.95883	0					b_unc_Elusimicrobiales	b_unc_FAC88	0.741506	0
b_unc_Solibacterales	b_unc_Alphaproteobacteria	0.924475	0					b_unc_Elusimicrobiales	b_unc_iii115	0.771863	0
b_unc_Acidimicrobiales	b_unc_Bacillales	0.907812	0					b_unc_Elusimicrobiales	b_unc_JG30KFAS9	0.799072	0
b_Acetobacteraceae	b_unc_Deltaproteobacteria	0.914492	0					b_unc_Elusimicrobiales	b_unc_Legionellales	0.779629	0
b_Acidobacteriaceae	b_unc_Deltaproteobacteria	0.938171	0					b_unc_Elusimicrobiales	b_unc_MLE112	0.773285	0
b_Bdellovibrionaceae	b_unc_Deltaproteobacteria	0.968326	0					b_unc_Elusimicrobiales	b_unc_Myxococcales	0.78912	0.01
b_Bradyrhizobiaceae	b_unc_Deltaproteobacteria	0.932469	0					b_unc_Elusimicrobiales	b_unc_Rhizobiales	0.798241	0
b_Caulobacteraceae	b_unc_Deltaproteobacteria	0.930788	0					b_unc_Elusimicrobiales	b_unc_Rickettsiales	0.802123	0
b_Conexibacteraceae	b_unc_Deltaproteobacteria	0.916399	0					b_unc_Elusimicrobiales	b_unc_SM1D11	0.715325	0
b_Coxiellaceae	b_unc_Deltaproteobacteria	0.952777	0					b_unc_Elusimicrobiales	b_unc_Solibacterales	0.784698	0
b_Hyphomicrobiaceae	b_unc_Deltaproteobacteria	0.912821	0					b_unc_Elusimicrobiales	b_Chthoniobacteraceae	0.678501	0.01
b_Legionellaceae	b_unc_Deltaproteobacteria	0.9057	0					b_unc_Elusimicrobiales	b_Fimbriimonadaceae	0.780958	0
b_Methylocystaceae	b_unc_Deltaproteobacteria	0.933121	0					b_unc_Elusimicrobiales	b_Pedosphaeraceae	0.676159	0.01
b_Mycobacteriaceae	b_unc_Deltaproteobacteria	0.959236	0					b_unc_Elusimicrobiales	b_Acetobacteraceae	0.746961	0.01
b_Patulibacteraceae	b_unc_Deltaproteobacteria	0.910584	0					b_unc_Elusimicrobiales	b_Actinospicaceae	0.812651	0
b_Pedosphaeraceae	b_unc_Deltaproteobacteria	0.905928	0					b_unc_Elusimicrobiales	b_Actinosynnemataceae	0.691157	0.01
b_Solibacteraceae	b_unc_Deltaproteobacteria	0.952211	0					b_unc_Elusimicrobiales	b_Anaeroplasmataceae	0.752476	0.01
b_unc_Actinomycetales	b_unc_Deltaproteobacteria	0.90365	0					b_unc_Elusimicrobiales	b_Bdellovibrionaceae	0.736301	0.01
b_unc_Alphaproteobacteria	b_unc_Deltaproteobacteria	0.947706	0					b_unc_Elusimicrobiales	b_Bradyrhizobiaceae	0.680149	0.01
b_unc_Ellin329	b_unc_Deltaproteobacteria	0.975568	0					b_unc_Elusimicrobiales	b_Burkholderiaceae	0.694354	0.01
b_unc_FAC87	b_unc_Deltaproteobacteria	0.930623	0					b_unc_Elusimicrobiales	b_Caulobacteraceae	0.708475	0.01
b_unc_MIZ46	b_unc_Deltaproteobacteria	0.932854	0					b_unc_Elusimicrobiales	b_Conexibacteraceae	0.711926	0
b_unc_MLE112	b_unc_Deltaproteobacteria	0.960533	0					b_unc_Elusimicrobiales	b_Coxiellaceae	0.794141	0
b_unc_Myxococcales	b_unc_Deltaproteobacteria	0.93351	0					b_unc_Elusimicrobiales	b_Ellin515	0.768298	0.01
b_unc_Pedosphaerales	b_unc_Deltaproteobacteria	0.940568	0					b_unc_Elusimicrobiales	b_Gemmataceae	0.741758	0
b_unc_Solibacterales	b_unc_Deltaproteobacteria	0.944644	0					b_unc_Elusimicrobiales	b_Hyphomicrobiaceae	0.671716	0.01
b_unc_Acidimicrobiales	b_unc_Ellin329	0.90832	0					b_unc_Elusimicrobiales	b_Isosphaeraceae	0.857395	0
b_unc_Actinomycetales	b_unc_Ellin329	0.924782	0					b_unc_Elusimicrobiales	b_Ktedonobacteraceae	0.77373	0
b_unc_Pedosphaerales	b_unc_Ellin329	0.961906	0					b_unc_Elusimicrobiales	b_Legionellaceae	0.796153	0
b_unc_Acidimicrobiales	b_unc_Ellin6513	0.928428	0					b_unc_Elusimicrobiales	b_Methylocystaceae	0.712744	0
b_unc_Actinomycetales	b_unc_Ellin6513	0.903517	0					b_unc_Elusimicrobiales	b_Mycobacteriaceae	0.788606	0
b_unc_Ellin329	b_unc_FAC87	0.905977	0					b_unc_Elusimicrobiales	b_Myxococcaceae	0.820932	0
b_unc_Acidimicrobiales	b_unc_iii115	0.924671	0					b_unc_Elusimicrobiales	b_Opitutaceae	0.790277	0
b_unc_Bacillales	b_unc_iii115	0.906397	0					b_unc_Elusimicrobiales	b_Paenibacillaceae	0.692106	0
b_unc_Ellin6513	b_unc_iii115	0.935546	0					b_unc_Elusimicrobiales	b_Parachlamydiaceae	0.653724	0
b_unc_FAC88	b_unc_iii115	0.941196	0					b_unc_Elusimicrobiales	b_Patulibacteraceae	0.833868	0
b_unc_B12WMSP1	b_unc_JG37AG4	0.93126	0					b_unc_Elusimicrobiales	b_Pirellulaceae	0.775044	0
b_unc_Pedosphaerales	b_unc_Legionellales	0.900995	0					b_unc_Elusimicrobiales	b_Polyangiaceae	0.802338	0.01
b_unc_Acidimicrobiales	b_unc_MIZ46	0.935987	0					b_unc_Elusimicrobiales	b_Pseudonocardiaceae	0.741589	0.01
b_unc_Actinomycetales	b_unc_MIZ46	0.936705	0					b_unc_Elusimicrobiales	b_Rhabdochlamydiaceae	0.748289	0
b_unc_Ellin329	b_unc_MIZ46	0.975616	0					b_unc_Elusimicrobiales	b_Sinobacteraceae	0.692902	0
b_unc_Legionellales	b_unc_MIZ46	0.90002	0					b_unc_Elusimicrobiales	b_Solibacteraceae	0.729935	0
b_unc_Pedosphaerales	b_unc_MIZ46	0.960138	0					b_unc_Elusimicrobiales	b_Solirubrobacteraceae	0.708887	0
b_unc_Ellin329	b_unc_MLE112	0.972217	0					b_unc_Elusimicrobiales	b_Sphingomonadaceae	0.819268	0
b_unc_FAC87	b_unc_MLE112	0.900661	0					b_unc_Elusimicrobiales	b_Streptomycetaceae	0.784169	0
b_unc_MIZ46	b_unc_MLE112	0.943773	0					b_unc_Elusimicrobiales	b_Syntrophobacteraceae	0.66624	0
b_unc_Pedosphaerales	b_unc_MLE112	0.973219	0					b_unc_Elusimicrobiales	b_Thermoactinomycetaceae	0.703121	0
b_unc_Acidimicrobiales	b_unc_Myxococcales	0.981923	0					b_unc_Elusimicrobiales	b_Thermomonosporaceae	0.778864	0.01
b_unc_Actinomycetales	b_unc_Myxococcales	0.972508	0					b_unc_Elusimicrobiales	b_unc_Acidobacteria5	0.738707	0.01
b_unc_Ellin329	b_unc_Myxococcales	0.946686	0					b_unc_Elusimicrobiales	b_unc_Alphaproteobacteria	0.769364	0
b_unc_iii115	b_unc_Myxococcales	0.913387	0					b_unc_Elusimicrobiales	b_unc_BD711	0.868993	0
b_unc_MIZ46	b_unc_Myxococcales	0.950221	0					b_unc_Elusimicrobiales	b_unc_Deltaproteobacteria	0.796095	0.01
b_unc_MLE112	b_unc_Myxococcales	0.916083	0					b_unc_Elusimicrobiales	b_unc_Gemmatimonadetes	0.720602	0.01
b_unc_Pedosphaerales	b_unc_Myxococcales	0.904275	0					b_unc_Elusimicrobiales	b_unc_Ktedonobacteria	0.662531	0
b_unc_Ellin6513	b_unc_NRPJ	0.942132	0					b_unc_Elusimicrobiales	b_unc_SJA4	0.805915	0
b_unc_Ellin329	b_unc_Rickettsiales	0.910593	0					b_unc_Elusimicrobiales	b_unc_Chlorobi_1	0.706208	0
b_unc_MIZ46	b_unc_Rickettsiales	0.908432	0					b_unc_Elusimicrobiales	b_unc_WPS2	0.748556	0
b_unc_MLE112	b_unc_Rickettsiales	0.921549	0					b_unc_FAC87	b_unc_FAC88	0.75854	0.01
b_unc_Myxococcales	b_unc_Rickettsiales	0.915741	0					b_unc_FAC87	b_unc_JG30KFAS9	0.761297	0
b_unc_Pedosphaerales	b_unc_Rickettsiales	0.926417	0					b_unc_FAC87	b_unc_Legionellales	0.857893	0
b_Bdellovibrionaceae	b_unc_SJA4	0.943546	0					b_unc_FAC87	b_unc_MIZ46	0.856164	0
b_Coxiellaceae	b_unc_SJA4	0.934736	0					b_unc_FAC87	b_unc_MLE112	0.900661	0
b_Legionellaceae	b_unc_SJA4	0.92986	0					b_unc_FAC87	b_unc_Myxococcales	0.848542	0
b_Mycobacteriaceae	b_unc_SJA4	0.912198	0					b_unc_FAC87	b_unc_Rhizobiales	0.706558	0.01
b_Polyangiaceae	b_unc_SJA4	0.90914	0					b_unc_FAC87	b_unc_Rickettsiales	0.833227	0
b_Solibacteraceae	b_unc_SJA4	0.90514	0					b_unc_FAC87	b_unc_SM1D11	0.73805	0
b_unc_Alphaproteobacteria	b_unc_SJA4	0.948394	0					b_unc_FAC87	b_unc_Solibacterales	0.902914	0
b_unc_Deltaproteobacteria	b_unc_SJA4	0.945315	0					b_unc_FAC87	b_unc_Solirubrobacterales	0.821131	0
b_unc_Ellin329	b_unc_SJA4	0.927728	0					b_unc_FAC87	b_unc_WD2101	0.745124	0
b_unc_Legionellales	b_unc_SJA4	0.937249	0					b_unc_FAC87	b_Chthoniobacteraceae	0.836783	0
b_unc_MLE112	b_unc_SJA4	0.923203	0					b_unc_FAC87	b_Fimbriimonadaceae	0.85389	0
b_unc_Pedosphaerales	b_unc_SJA4	0.920181	0					b_unc_FAC87	b_Pedosphaeraceae	0.851258	0
b_unc_Acidimicrobiales	b_unc_Solibacterales	0.961621	0					b_unc_FAC87	b_Acetobacteraceae	0.836967	0
b_unc_Actinomycetales	b_unc_Solibacterales	0.96419	0					b_unc_FAC87	b_Acidobacteriaceae	0.862039	0
b_unc_Ellin329	b_unc_Solibacterales	0.963782	0					b_unc_FAC87	b_Alicyclobacillaceae	0.692366	0.01
b_unc_Ellin6513	b_unc_Solibacterales	0.900112	0					b_unc_FAC87	b_Anaeroplasmataceae	0.811488	0
b_unc_FAC87	b_unc_Solibacterales	0.902914	0					b_unc_FAC87	b_auto67_4W	0.816772	0
b_unc_MIZ46	b_unc_Solibacterales	0.968726	0					b_unc_FAC87	b_Bacillaceae	0.781085	0
b_unc_MLE112	b_unc_Solibacterales	0.935037	0					b_unc_FAC87	b_Bdellovibrionaceae	0.893245	0
b_unc_Myxococcales	b_unc_Solibacterales	0.980263	0					b_unc_FAC87	b_Bradyrhizobiaceae	0.848591	0.01
b_unc_Pedosphaerales	b_unc_Solibacterales	0.934718	0					b_unc_FAC87	b_Burkholderiaceae	0.788754	0.01
b_unc_Rickettsiales	b_unc_Solibacterales	0.920341	0					b_unc_FAC87	b_Caulobacteraceae	0.819936	0
b_unc_Acidimicrobiales	b_unc_Solirubrobacterales	0.996264	0					b_unc_FAC87	b_Chitinophagaceae	0.685887	0
b_unc_Actinomycetales	b_unc_Solirubrobacterales	0.991686	0					b_unc_FAC87	b_Conexibacteraceae	0.827152	0
b_unc_Bacillales	b_unc_Solirubrobacterales	0.92352	0					b_unc_FAC87	b_Coxiellaceae	0.925059	0
b_unc_Ellin329	b_unc_Solirubrobacterales	0.909905	0					b_unc_FAC87	b_Ellin515	0.788632	0.01
b_unc_Ellin6513	b_unc_Solirubrobacterales	0.918887	0					b_unc_FAC87	b_Gemmataceae	0.856881	0
b_unc_iii115	b_unc_Solirubrobacterales	0.930306	0					b_unc_FAC87	b_Hyphomicrobiaceae	0.828346	0
b_unc_MIZ46	b_unc_Solirubrobacterales	0.929924	0					b_unc_FAC87	b_Isosphaeraceae	0.87021	0
b_unc_Myxococcales	b_unc_Solirubrobacterales	0.98143	0					b_unc_FAC87	b_Koribacteraceae	0.805922	0
b_unc_Solibacterales	b_unc_Solirubrobacterales	0.963401	0					b_unc_FAC87	b_Ktedonobacteraceae	0.828583	0.01
b_Alicyclobacillaceae	b_unc_TM1	0.901146	0					b_unc_FAC87	b_Legionellaceae	0.903057	0
b_Thermogemmatisporaceae	b_unc_TM1	0.910367	0					b_unc_FAC87	b_Methylocystaceae	0.861041	0
b_unc_Acidobacteria5	b_unc_TM1	0.915041	0					b_unc_FAC87	b_Mycobacteriaceae	0.896438	0
b_unc_Ellin6513	b_unc_TM1	0.922441	0					b_unc_FAC87	b_Myxococcaceae	0.666156	0.01
b_unc_NRPJ	b_unc_TM1	0.912618	0					b_unc_FAC87	b_Opitutaceae	0.777835	0
b_Acetobacteraceae	b_unc_WPS2	0.964733	0					b_unc_FAC87	b_Paenibacillaceae	0.758754	0
b_Acidobacteriaceae	b_unc_WPS2	0.957276	0					b_unc_FAC87	b_Parachlamydiaceae	0.868459	0
b_Bacillaceae	b_unc_WPS2	0.929918	0					b_unc_FAC87	b_Patulibacteraceae	0.812324	0
b_Bdellovibrionaceae	b_unc_WPS2	0.950239	0					b_unc_FAC87	b_Pirellulaceae	0.810036	0
b_Bradyrhizobiaceae	b_unc_WPS2	0.983124	0					b_unc_FAC87	b_Polyangiaceae	0.866907	0
b_Burkholderiaceae	b_unc_WPS2	0.949472	0					b_unc_FAC87	b_Pseudonocardiaceae	0.685735	0.01
b_Caulobacteraceae	b_unc_WPS2	0.976267	0					b_unc_FAC87	b_Rhabdochlamydiaceae	0.87331	0
b_Chthoniobacteraceae	b_unc_WPS2	0.975866	0					b_unc_FAC87	b_Rhodospirillaceae	0.795965	0
b_Conexibacteraceae	b_unc_WPS2	0.98256	0					b_unc_FAC87	b_Sinobacteraceae	0.809164	0
b_Coxiellaceae	b_unc_WPS2	0.98075	0					b_unc_FAC87	b_Solibacteraceae	0.897529	0
b_Ellin515	b_unc_WPS2	0.935174	0					b_unc_FAC87	b_Sphingobacteriaceae	0.75738	0
b_Gemmataceae	b_unc_WPS2	0.952812	0					b_unc_FAC87	b_Sphingomonadaceae	0.76964	0.01
b_Hyphomicrobiaceae	b_unc_WPS2	0.978646	0					b_unc_FAC87	b_Streptomycetaceae	0.742622	0
b_Isosphaeraceae	b_unc_WPS2	0.905025	0					b_unc_FAC87	b_Syntrophobacteraceae	0.741429	0
b_Koribacteraceae	b_unc_WPS2	0.967521	0					b_unc_FAC87	b_Thermoactinomycetaceae	0.695867	0.01
b_Ktedonobacteraceae	b_unc_WPS2	0.936752	0					b_unc_FAC87	b_Thermogemmatisporaceae	0.777019	0.01
b_Methylocystaceae	b_unc_WPS2	0.985048	0					b_unc_FAC87	b_Thermomonosporaceae	0.876994	0
b_Mycobacteriaceae	b_unc_WPS2	0.978734	0					b_unc_FAC87	b_Turicibacteraceae	0.660075	0.01
b_Parachlamydiaceae	b_unc_WPS2	0.936467	0					b_unc_FAC87	b_unc_Acidobacteria5	0.722929	0
b_Pedosphaeraceae	b_unc_WPS2	0.949197	0					b_unc_FAC87	b_unc_Alphaproteobacteria	0.901056	0
b_Rhodospirillaceae	b_unc_WPS2	0.955871	0					b_unc_FAC87	b_unc_At12OctB3	0.725848	0.01
b_Sinobacteraceae	b_unc_WPS2	0.972484	0					b_unc_FAC87	b_unc_BD711	0.736977	0
b_Solibacteraceae	b_unc_WPS2	0.974904	0					b_unc_FAC87	b_unc_Deltaproteobacteria	0.930623	0
b_Streptomycetaceae	b_unc_WPS2	0.903251	0					b_unc_FAC87	b_unc_Gemmatimonadetes	0.718427	0.01
b_Syntrophobacteraceae	b_unc_WPS2	0.915791	0					b_unc_FAC87	b_unc_Ktedonobacteria	0.701462	0.01
b_Thermogemmatisporaceae	b_unc_WPS2	0.904895	0					b_unc_FAC87	b_unc_SJA4	0.878438	0
b_Thermomonosporaceae	b_unc_WPS2	0.9692	0					b_unc_FAC87	b_unc_Chlorobi_1	0.811024	0
b_unc_Acidimicrobiales	b_unc_WPS2	0.969468	0					b_unc_FAC87	b_unc_WPS2	0.884625	0
b_unc_Acidobacteria5	b_unc_WPS2	0.910265	0					b_unc_FAC88	b_unc_iii115	0.941196	0
b_unc_Actinomycetales	b_unc_WPS2	0.966811	0					b_unc_FAC88	b_unc_JG30KFAS9	0.876509	0
b_unc_Alphaproteobacteria	b_unc_WPS2	0.926985	0					b_unc_FAC88	b_unc_Legionellales	0.824521	0
b_unc_Deltaproteobacteria	b_unc_WPS2	0.957691	0					b_unc_FAC88	b_unc_MIZ46	0.808915	0
b_unc_Ellin329	b_unc_WPS2	0.973228	0					b_unc_FAC88	b_unc_MLE112	0.737457	0
b_unc_MIZ46	b_unc_WPS2	0.978564	0					b_unc_FAC88	b_unc_Myxococcales	0.884186	0
b_unc_MLE112	b_unc_WPS2	0.957268	0					b_unc_FAC88	b_unc_NRPJ	0.847626	0
b_unc_Myxococcales	b_unc_WPS2	0.979854	0					b_unc_FAC88	b_unc_Rhizobiales	0.856492	0
b_unc_Pedosphaerales	b_unc_WPS2	0.952586	0					b_unc_FAC88	b_unc_Rickettsiales	0.831214	0
b_unc_Rickettsiales	b_unc_WPS2	0.948054	0					b_unc_FAC88	b_unc_Solibacterales	0.871599	0
b_unc_Solibacterales	b_unc_WPS2	0.98891	0					b_unc_FAC88	b_unc_Solirubrobacterales	0.865217	0
b_unc_Solirubrobacterales	b_unc_WPS2	0.963099	0					b_unc_FAC88	b_unc_WD2101	0.696096	0.01
f_Ascomycota_XX	f_Chytridiomycetes	0.966958	0					b_unc_FAC88	b_Chthoniobacteraceae	0.900979	0
f_Agaricomycetes	f_Dothideomycetes	0.908462	0					b_unc_FAC88	b_Fimbriimonadaceae	0.633265	0
f_Ascomycota_XX	f_Dothideomycetes	0.961409	0					b_unc_FAC88	b_Pedosphaeraceae	0.760904	0
f_Chytridiomycetes	f_Dothideomycetes	0.975324	0					b_unc_FAC88	b_Acetobacteraceae	0.789813	0
f_Agaricomycetes	f_Glomeromycetes	0.909772	0					b_unc_FAC88	b_Acidobacteriaceae	0.776326	0
f_Ascomycota_XX	f_Glomeromycetes	0.910013	0					b_unc_FAC88	b_Actinospicaceae	0.748268	0
f_Chytridiomycetes	f_Glomeromycetes	0.944006	0					b_unc_FAC88	b_Alicyclobacillaceae	0.89705	0
f_Dothideomycetes	f_Glomeromycetes	0.933081	0					b_unc_FAC88	b_Bacillaceae	0.893539	0
f_Ascomycota_XX	f_Glomeromycotina_X	0.904372	0					b_unc_FAC88	b_Bdellovibrionaceae	0.671005	0
f_Chytridiomycetes	f_Glomeromycotina_X	0.904536	0					b_unc_FAC88	b_Bradyrhizobiaceae	0.813706	0
f_Glomeromycetes	f_Glomeromycotina_X	0.917252	0					b_unc_FAC88	b_Burkholderiaceae	0.846666	0
f_Chytridiomycetes	f_Lecanoromycetes	0.905262	0					b_unc_FAC88	b_Caulobacteraceae	0.820063	0
f_Glomeromycetes	f_Lecanoromycetes	0.923674	0					b_unc_FAC88	b_Chitinophagaceae	0.697075	0
f_Ascomycota_XX	f_Leotiomycetes	0.956237	0					b_unc_FAC88	b_Chthonomonadaceae	0.747489	0
f_Chytridiomycetes	f_Leotiomycetes	0.964597	0					b_unc_FAC88	b_Clostridiaceae	0.6999	0.01
f_Dothideomycetes	f_Leotiomycetes	0.961945	0					b_unc_FAC88	b_Conexibacteraceae	0.85724	0
f_Glomeromycetes	f_Leotiomycetes	0.904189	0					b_unc_FAC88	b_Coxiellaceae	0.863396	0
f_Agaricomycetes	f_Mucoromycotina_X	0.901556	0					b_unc_FAC88	b_Ellin515	0.897912	0
f_Ascomycota_XX	f_Mucoromycotina_X	0.924833	0					b_unc_FAC88	b_FFCH4570	0.720898	0.01
f_Chytridiomycetes	f_Mucoromycotina_X	0.934537	0					b_unc_FAC88	b_Gaiellaceae	0.81579	0
f_Dothideomycetes	f_Mucoromycotina_X	0.934222	0					b_unc_FAC88	b_Gemmataceae	0.92828	0
f_Leotiomycetes	f_Mucoromycotina_X	0.929095	0					b_unc_FAC88	b_Hyphomicrobiaceae	0.858829	0
f_Agaricomycetes	f_Orbiliomycetes	0.914201	0					b_unc_FAC88	b_Isosphaeraceae	0.813327	0
f_Ascomycota_XX	f_Orbiliomycetes	0.954109	0					b_unc_FAC88	b_Koribacteraceae	0.844304	0
f_Chytridiomycetes	f_Orbiliomycetes	0.970143	0					b_unc_FAC88	b_Ktedonobacteraceae	0.937703	0
f_Dothideomycetes	f_Orbiliomycetes	0.966323	0					b_unc_FAC88	b_Methylocystaceae	0.861983	0
f_Glomeromycetes	f_Orbiliomycetes	0.954938	0					b_unc_FAC88	b_Mycobacteriaceae	0.819573	0
f_Glomeromycotina_X	f_Orbiliomycetes	0.912682	0					b_unc_FAC88	b_Myxococcaceae	0.611545	0.01
f_Lecanoromycetes	f_Orbiliomycetes	0.926216	0					b_unc_FAC88	b_Oxalobacteraceae	0.727889	0
f_Leotiomycetes	f_Orbiliomycetes	0.957692	0					b_unc_FAC88	b_Paenibacillaceae	0.928171	0
f_Mucoromycotina_X	f_Orbiliomycetes	0.940878	0					b_unc_FAC88	b_Parachlamydiaceae	0.850962	0
f_Agaricomycetes	n_Chromadorea_X	0.913481	0					b_unc_FAC88	b_Pirellulaceae	0.856227	0
p_Chrysophyceae_CladeC	n_Chromadorea_X	0.91161	0					b_unc_FAC88	b_Polyangiaceae	0.660473	0.01
f_Mucoromycotina_X	n_Enoplea_XX	0.906064	0					b_unc_FAC88	b_Pseudonocardiaceae	0.828119	0
n_Chromadorea_X	n_Enoplea_XX	0.901294	0					b_unc_FAC88	b_Rhodospirillaceae	0.849225	0
f_Agaricomycetes	p_Allapsidae	0.910195	0					b_unc_FAC88	b_Sinobacteraceae	0.872182	0
f_Ascomycota_XX	p_Allapsidae	0.938049	0					b_unc_FAC88	b_Solibacteraceae	0.824907	0
f_Chytridiomycetes	p_Allapsidae	0.944238	0					b_unc_FAC88	b_Sphingomonadaceae	0.889742	0
f_Dothideomycetes	p_Allapsidae	0.945675	0					b_unc_FAC88	b_Streptomycetaceae	0.930394	0
f_Glomeromycetes	p_Allapsidae	0.924603	0					b_unc_FAC88	b_Syntrophobacteraceae	0.814061	0
f_Leotiomycetes	p_Allapsidae	0.937838	0					b_unc_FAC88	b_Thermoactinomycetaceae	0.785634	0
f_Mucoromycotina_X	p_Allapsidae	0.911202	0					b_unc_FAC88	b_Thermogemmatisporaceae	0.918261	0
f_Orbiliomycetes	p_Allapsidae	0.926736	0					b_unc_FAC88	b_Thermomonosporaceae	0.819337	0
f_Dothideomycetes	p_Balantidiidae	0.915042	0					b_unc_FAC88	b_Turicibacteraceae	0.729175	0
f_Agaricomycetes	p_Cercomonadidae	0.927105	0					b_unc_FAC88	b_unc_Acidobacteria5	0.872689	0
f_Ascomycota_XX	p_Cercomonadidae	0.938997	0					b_unc_FAC88	b_unc_Alphaproteobacteria	0.746547	0.01
f_Chytridiomycetes	p_Cercomonadidae	0.949684	0					b_unc_FAC88	b_unc_BHI80139	0.633934	0
f_Dothideomycetes	p_Cercomonadidae	0.966848	0					b_unc_FAC88	b_unc_Deltaproteobacteria	0.759657	0.01
f_Glomeromycetes	p_Cercomonadidae	0.945379	0					b_unc_FAC88	b_unc_JG37AG4	0.775266	0
f_Glomeromycotina_X	p_Cercomonadidae	0.906162	0					b_unc_FAC88	b_unc_Ktedonobacteria	0.710798	0
f_Leotiomycetes	p_Cercomonadidae	0.95429	0					b_unc_FAC88	b_unc_SJA4	0.738524	0
f_Mucoromycotina_X	p_Cercomonadidae	0.947177	0					b_unc_FAC88	b_unc_TM1	0.764294	0.01
f_Orbiliomycetes	p_Cercomonadidae	0.966835	0					b_unc_FAC88	b_unc_Chlorobi_1	0.738936	0.01
p_Allapsidae	p_Cercomonadidae	0.95747	0					b_unc_FAC88	b_unc_WPS2	0.856662	0
f_Agaricomycetes	p_Chrysophyceae_CladeC	0.96403	0					b_unc_FAC88	p_Didymiaceae	-0.650871	0.01
f_Ascomycota_XX	p_Chrysophyceae_CladeC	0.905371	0					b_unc_FW68	b_unc_WD2101	0.628184	0.01
f_Chytridiomycetes	p_Chrysophyceae_CladeC	0.961084	0					b_unc_FW68	b_auto67_4W	0.631126	0.01
f_Dothideomycetes	p_Chrysophyceae_CladeC	0.962199	0					b_unc_iii115	b_unc_JG30KFAS9	0.873896	0
f_Glomeromycetes	p_Chrysophyceae_CladeC	0.910739	0					b_unc_iii115	b_unc_Legionellales	0.7466	0
f_Leotiomycetes	p_Chrysophyceae_CladeC	0.914351	0					b_unc_iii115	b_unc_MIZ46	0.827782	0
f_Mucoromycotina_X	p_Chrysophyceae_CladeC	0.938189	0					b_unc_iii115	b_unc_MLE112	0.753821	0
f_Orbiliomycetes	p_Chrysophyceae_CladeC	0.945692	0					b_unc_iii115	b_unc_Myxococcales	0.913387	0
p_Allapsidae	p_Chrysophyceae_CladeC	0.901671	0					b_unc_iii115	b_unc_NRPJ	0.87644	0
p_Cercomonadidae	p_Chrysophyceae_CladeC	0.954545	0					b_unc_iii115	b_unc_Rhizobiales	0.816214	0
f_Chytridiomycetes	p_Colpodidae	0.900573	0					b_unc_iii115	b_unc_Rickettsiales	0.826279	0
f_Dothideomycetes	p_Colpodidae	0.922889	0					b_unc_iii115	b_unc_Solibacterales	0.868987	0
f_Mucoromycotina_X	p_Colpodidae	0.923339	0					b_unc_iii115	b_unc_Solirubrobacterales	0.930306	0
p_Allapsidae	p_Colpodidae	0.909137	0					b_unc_iii115	b_unc_WD2101	0.606711	0
p_Cercomonadidae	p_Colpodidae	0.927388	0					b_unc_iii115	b_Chthoniobacteraceae	0.926565	0
f_Chytridiomycetes	p_Euglyphidae	0.927088	0					b_unc_iii115	b_Pedosphaeraceae	0.767955	0
f_Dothideomycetes	p_Euglyphidae	0.91932	0					b_unc_iii115	b_Acetobacteraceae	0.84761	0
f_Glomeromycetes	p_Euglyphidae	0.928285	0					b_unc_iii115	b_Acidobacteriaceae	0.748075	0
f_Glomeromycotina_X	p_Euglyphidae	0.924614	0					b_unc_iii115	b_Actinospicaceae	0.8599	0
f_Orbiliomycetes	p_Euglyphidae	0.92267	0					b_unc_iii115	b_Alcaligenaceae	0.757899	0
p_Allapsidae	p_Euglyphidae	0.957831	0					b_unc_iii115	b_Alicyclobacillaceae	0.959503	0
p_Cercomonadidae	p_Euglyphidae	0.928604	0					b_unc_iii115	b_Bacillaceae	0.925556	0
p_Chrysophyceae_CladeC	p_Euglyphidae	0.900583	0					b_unc_iii115	b_Bdellovibrionaceae	0.673542	0.01
p_Colpodidae	p_Euglyphidae	0.908213	0					b_unc_iii115	b_Beijerinckiaceae	0.700686	0.01
f_Agaricomycetes	p_Gregarines_X	0.906034	0					b_unc_iii115	b_Bradyrhizobiaceae	0.864984	0
f_Chytridiomycetes	p_Gregarines_X	0.932393	0					b_unc_iii115	b_Burkholderiaceae	0.859729	0
f_Dothideomycetes	p_Gregarines_X	0.944622	0					b_unc_iii115	b_Caulobacteraceae	0.848447	0
f_Glomeromycetes	p_Gregarines_X	0.967263	0					b_unc_iii115	b_Clostridiaceae	0.664532	0
f_Lecanoromycetes	p_Gregarines_X	0.966844	0					b_unc_iii115	b_Conexibacteraceae	0.896431	0
f_Leotiomycetes	p_Gregarines_X	0.907959	0					b_unc_iii115	b_Coxiellaceae	0.840394	0
f_Orbiliomycetes	p_Gregarines_X	0.937893	0					b_unc_iii115	b_Ellin515	0.948564	0
p_Allapsidae	p_Gregarines_X	0.913553	0					b_unc_iii115	b_FFCH4570	0.819251	0
p_Cercomonadidae	p_Gregarines_X	0.943732	0					b_unc_iii115	b_Frankiaceae	0.730887	0
p_Chrysophyceae_CladeC	p_Gregarines_X	0.919073	0					b_unc_iii115	b_Gaiellaceae	0.885091	0
p_Euglyphidae	p_Gregarines_X	0.921633	0					b_unc_iii115	b_Gemmataceae	0.953117	0
f_Agaricomycetes	p_Haptoglossales	0.900303	0					b_unc_iii115	b_Hyphomicrobiaceae	0.895491	0
f_Chytridiomycetes	p_Haptoglossales	0.914944	0					b_unc_iii115	b_Isosphaeraceae	0.81583	0
f_Orbiliomycetes	p_Haptoglossales	0.94326	0					b_unc_iii115	b_Koribacteraceae	0.885738	0
p_Chrysophyceae_CladeC	p_Haptoglossales	0.923269	0					b_unc_iii115	b_Ktedonobacteraceae	0.957099	0
p_Colpodidae	p_Limnofilidae	0.909633	0					b_unc_iii115	b_Legionellaceae	0.663845	0
f_Agaricomycetes	p_Oomycota_XX	0.909849	0					b_unc_iii115	b_Methylocystaceae	0.878839	0
f_Ascomycota_XX	p_Oomycota_XX	0.9284	0					b_unc_iii115	b_Mycobacteriaceae	0.825124	0
f_Chytridiomycetes	p_Oomycota_XX	0.927993	0					b_unc_iii115	b_Myxococcaceae	0.749461	0.01
f_Eurotiomycetes	p_Oomycota_XX	0.917833	0					b_unc_iii115	b_Nitrososphaeraceae	0.640171	0.01
f_Mucoromycotina_X	p_Oomycota_XX	0.91106	0					b_unc_iii115	b_Paenibacillaceae	0.963238	0
f_Orbiliomycetes	p_Oomycota_XX	0.907642	0					b_unc_iii115	b_Parachlamydiaceae	0.80653	0
p_Cercomonadidae	p_Oomycota_XX	0.916633	0					b_unc_iii115	b_Patulibacteraceae	0.654444	0.01
p_Chrysophyceae_CladeC	p_Oomycota_XX	0.912462	0					b_unc_iii115	b_Pirellulaceae	0.858333	0
f_Ascomycota_XX	p_Rhogostomalineage	0.922485	0					b_unc_iii115	b_Polyangiaceae	0.604289	0.01
f_Chytridiomycetes	p_Rhogostomalineage	0.942775	0					b_unc_iii115	b_Pseudonocardiaceae	0.853201	0
f_Dothideomycetes	p_Rhogostomalineage	0.973894	0					b_unc_iii115	b_Rhodospirillaceae	0.902989	0
f_Glomeromycetes	p_Rhogostomalineage	0.929548	0					b_unc_iii115	b_Sinobacteraceae	0.905489	0
f_Leotiomycetes	p_Rhogostomalineage	0.93562	0					b_unc_iii115	b_Solibacteraceae	0.814418	0
f_Mucoromycotina_X	p_Rhogostomalineage	0.935349	0					b_unc_iii115	b_Solirubrobacteraceae	0.812597	0
f_Orbiliomycetes	p_Rhogostomalineage	0.949605	0					b_unc_iii115	b_Sphingomonadaceae	0.928201	0
p_Allapsidae	p_Rhogostomalineage	0.932689	0					b_unc_iii115	b_Streptomycetaceae	0.978597	0
p_Balantidiidae	p_Rhogostomalineage	0.929802	0					b_unc_iii115	b_Syntrophobacteraceae	0.902148	0
p_Cercomonadidae	p_Rhogostomalineage	0.944271	0					b_unc_iii115	b_Thermoactinomycetaceae	0.760734	0
p_Chrysophyceae_CladeC	p_Rhogostomalineage	0.94538	0					b_unc_iii115	b_Thermogemmatisporaceae	0.955253	0
p_Colpodidae	p_Rhogostomalineage	0.928862	0					b_unc_iii115	b_Thermomonosporaceae	0.881068	0
p_Gregarines_X	p_Rhogostomalineage	0.917778	0					b_unc_iii115	b_Turicibacteraceae	0.680074	0
f_Dothideomycetes	p_Sandonidae	0.919472	0					b_unc_iii115	b_unc_Acidobacteria5	0.914607	0
f_Entomophthorales	p_Sandonidae	0.910224	0					b_unc_iii115	b_unc_Alphaproteobacteria	0.678762	0
f_Glomeromycetes	p_Sandonidae	0.930273	0					b_unc_iii115	b_unc_Deltaproteobacteria	0.710715	0
f_Glomeromycotina_X	p_Sandonidae	0.926327	0					b_unc_iii115	b_unc_JG37AG4	0.866462	0
f_Orbiliomycetes	p_Sandonidae	0.915692	0					b_unc_iii115	b_unc_Ktedonobacteria	0.721632	0.01
p_Cercomonadidae	p_Sandonidae	0.927906	0					b_unc_iii115	b_unc_SJA4	0.725371	0.01
p_Euglyphidae	p_Sandonidae	0.935298	0					b_unc_iii115	b_unc_TM1	0.849749	0
p_Gregarines_X	p_Sandonidae	0.935932	0					b_unc_iii115	b_unc_WPS2	0.879297	0
p_Rhogostomalineage	p_Sandonidae	0.909339	0					b_unc_iii115	p_Didymiaceae	-0.688639	0
f_Glomeromycetes	p_Spathidiidae	0.906339	0					b_unc_JG30KFAS9	b_unc_Legionellales	0.77397	0
f_Glomeromycotina_X	p_Spathidiidae	0.905922	0					b_unc_JG30KFAS9	b_unc_MIZ46	0.691102	0.01
f_Orbiliomycetes	p_Spathidiidae	0.903897	0					b_unc_JG30KFAS9	b_unc_MLE112	0.693201	0
p_Allapsidae	p_Spathidiidae	0.912952	0					b_unc_JG30KFAS9	b_unc_Myxococcales	0.834953	0
p_Cercomonadidae	p_Spathidiidae	0.933684	0					b_unc_JG30KFAS9	b_unc_Rhizobiales	0.804368	0
p_Colpodidae	p_Spathidiidae	0.908003	0					b_unc_JG30KFAS9	b_unc_Rickettsiales	0.778254	0
p_Euglyphidae	p_Spathidiidae	0.943381	0					b_unc_JG30KFAS9	b_unc_Solibacterales	0.779449	0
p_Rhogostomalineage	p_Spathidiidae	0.917689	0					b_unc_JG30KFAS9	b_unc_Solirubrobacterales	0.837099	0
p_Sandonidae	p_Spathidiidae	0.903246	0					b_unc_JG30KFAS9	b_Chthoniobacteraceae	0.768051	0
p_Colpodidae	p_Thaumatomonadidae	0.917721	0					b_unc_JG30KFAS9	b_Pedosphaeraceae	0.637226	0
p_Rhogostomalineage	p_Thaumatomonadidae	0.936596	0					b_unc_JG30KFAS9	b_Acetobacteraceae	0.736442	0.01
f_Ascomycota_XX	p_Trinematidae	0.914109	0					b_unc_JG30KFAS9	b_Actinospicaceae	0.856735	0
f_Chytridiomycetes	p_Trinematidae	0.936582	0					b_unc_JG30KFAS9	b_Alicyclobacillaceae	0.819525	0
f_Dothideomycetes	p_Trinematidae	0.943185	0					b_unc_JG30KFAS9	b_Anaeroplasmataceae	0.702481	0.01
f_Glomeromycetes	p_Trinematidae	0.914743	0					b_unc_JG30KFAS9	b_Bacillaceae	0.825407	0
f_Glomeromycotina_X	p_Trinematidae	0.924326	0					b_unc_JG30KFAS9	b_Bdellovibrionaceae	0.6701	0
f_Leotiomycetes	p_Trinematidae	0.928067	0					b_unc_JG30KFAS9	b_Bradyrhizobiaceae	0.75685	0
f_Mucoromycotina_X	p_Trinematidae	0.917316	0					b_unc_JG30KFAS9	b_Burkholderiaceae	0.766035	0
f_Orbiliomycetes	p_Trinematidae	0.934507	0					b_unc_JG30KFAS9	b_Caulobacteraceae	0.747518	0
p_Allapsidae	p_Trinematidae	0.935693	0					b_unc_JG30KFAS9	b_Chthonomonadaceae	0.682654	0.01
p_Cercomonadidae	p_Trinematidae	0.96847	0					b_unc_JG30KFAS9	b_Conexibacteraceae	0.773787	0
p_Chrysophyceae_CladeC	p_Trinematidae	0.923284	0					b_unc_JG30KFAS9	b_Coxiellaceae	0.774876	0
p_Colpodidae	p_Trinematidae	0.93341	0					b_unc_JG30KFAS9	b_Ellin515	0.809737	0
p_Euglyphidae	p_Trinematidae	0.953685	0					b_unc_JG30KFAS9	b_FFCH4570	0.810936	0
p_Gregarines_X	p_Trinematidae	0.916297	0					b_unc_JG30KFAS9	b_Frankiaceae	0.655688	0.01
p_Rhogostomalineage	p_Trinematidae	0.940574	0					b_unc_JG30KFAS9	b_Gaiellaceae	0.715392	0.01
p_Sandonidae	p_Trinematidae	0.933483	0					b_unc_JG30KFAS9	b_Gemmataceae	0.826946	0
p_Spathidiidae	p_Trinematidae	0.96432	0					b_unc_JG30KFAS9	b_Hyphomicrobiaceae	0.754567	0.01
p_Thaumatomonadidae	p_Trinematidae	0.920606	0					b_unc_JG30KFAS9	b_Isosphaeraceae	0.832243	0
f_Ascomycota_XX	p_unc_Colpodida	0.944791	0					b_unc_JG30KFAS9	b_Ktedonobacteraceae	0.866949	0
f_Chytridiomycetes	p_unc_Colpodida	0.943437	0					b_unc_JG30KFAS9	b_Legionellaceae	0.713478	0.01
f_Dothideomycetes	p_unc_Colpodida	0.94375	0					b_unc_JG30KFAS9	b_Methylocystaceae	0.746769	0
f_Glomeromycetes	p_unc_Colpodida	0.920861	0					b_unc_JG30KFAS9	b_Mycobacteriaceae	0.767812	0
f_Leotiomycetes	p_unc_Colpodida	0.900853	0					b_unc_JG30KFAS9	b_Paenibacillaceae	0.825131	0
f_Mucoromycotina_X	p_unc_Colpodida	0.921627	0					b_unc_JG30KFAS9	b_Parachlamydiaceae	0.693444	0.01
f_Orbiliomycetes	p_unc_Colpodida	0.928723	0					b_unc_JG30KFAS9	b_Pirellulaceae	0.772494	0
p_Allapsidae	p_unc_Colpodida	0.937846	0					b_unc_JG30KFAS9	b_Polyangiaceae	0.68461	0
p_Cercomonadidae	p_unc_Colpodida	0.930536	0					b_unc_JG30KFAS9	b_Pseudonocardiaceae	0.788326	0
p_Chrysophyceae_CladeC	p_unc_Colpodida	0.926813	0					b_unc_JG30KFAS9	b_Rhabdochlamydiaceae	0.666279	0.01
p_Gregarines_X	p_unc_Colpodida	0.917743	0					b_unc_JG30KFAS9	b_Rhodospirillaceae	0.773469	0
p_Oomycota_XX	p_unc_Colpodida	0.93897	0					b_unc_JG30KFAS9	b_Sinobacteraceae	0.772092	0
p_Rhogostomalineage	p_unc_Colpodida	0.911862	0					b_unc_JG30KFAS9	b_Solibacteraceae	0.71708	0.01
p_Trinematidae	p_unc_Colpodida	0.933995	0					b_unc_JG30KFAS9	b_Sphingomonadaceae	0.883582	0
p_Petalomonadales	p_Vahlkampfiidae	0.93548	0					b_unc_JG30KFAS9	b_Streptomycetaceae	0.855213	0
								b_unc_JG30KFAS9	b_Syntrophobacteraceae	0.743926	0
								b_unc_JG30KFAS9	b_Thermoactinomycetaceae	0.883126	0
								b_unc_JG30KFAS9	b_Thermogemmatisporaceae	0.81345	0.01
								b_unc_JG30KFAS9	b_Thermomonosporaceae	0.817662	0
								b_unc_JG30KFAS9	b_unc_Acidobacteria5	0.770401	0
								b_unc_JG30KFAS9	b_unc_BD711	0.810691	0
								b_unc_JG30KFAS9	b_unc_Deltaproteobacteria	0.740402	0
								b_unc_JG30KFAS9	b_unc_JG37AG4	0.764064	0
								b_unc_JG30KFAS9	b_unc_Ktedonobacteria	0.620525	0
								b_unc_JG30KFAS9	b_unc_SJA4	0.751098	0.01
								b_unc_JG30KFAS9	b_unc_WPS2	0.771743	0.01
								b_unc_Legionellales	b_unc_MIZ46	0.90002	0
								b_unc_Legionellales	b_unc_MLE112	0.869597	0
								b_unc_Legionellales	b_unc_Myxococcales	0.871773	0
								b_unc_Legionellales	b_unc_NRPJ	0.714066	0
								b_unc_Legionellales	b_unc_Rhizobiales	0.785502	0
								b_unc_Legionellales	b_unc_Rickettsiales	0.89502	0
								b_unc_Legionellales	b_unc_Solibacterales	0.898327	0
								b_unc_Legionellales	b_unc_Solirubrobacterales	0.776748	0
								b_unc_Legionellales	b_unc_Sphingobacteriales	0.69462	0.01
								b_unc_Legionellales	b_unc_WD2101	0.785112	0
								b_unc_Legionellales	b_Chthoniobacteraceae	0.814103	0
								b_unc_Legionellales	b_Fimbriimonadaceae	0.743022	0
								b_unc_Legionellales	b_Pedosphaeraceae	0.840787	0
								b_unc_Legionellales	b_Acetobacteraceae	0.762799	0
								b_unc_Legionellales	b_Acidobacteriaceae	0.86812	0
								b_unc_Legionellales	b_Alicyclobacillaceae	0.716531	0.01
								b_unc_Legionellales	b_Anaeroplasmataceae	0.841946	0
								b_unc_Legionellales	b_auto67_4W	0.79425	0
								b_unc_Legionellales	b_Bdellovibrionaceae	0.852605	0
								b_unc_Legionellales	b_Bradyrhizobiaceae	0.796086	0
								b_unc_Legionellales	b_Burkholderiaceae	0.872506	0
								b_unc_Legionellales	b_Caulobacteraceae	0.855873	0
								b_unc_Legionellales	b_Chitinophagaceae	0.780891	0
								b_unc_Legionellales	b_Conexibacteraceae	0.810923	0
								b_unc_Legionellales	b_Coxiellaceae	0.909813	0
								b_unc_Legionellales	b_Ellin515	0.827869	0
								b_unc_Legionellales	b_Gemmataceae	0.842497	0
								b_unc_Legionellales	b_Hyphomicrobiaceae	0.788327	0
								b_unc_Legionellales	b_Isosphaeraceae	0.759729	0
								b_unc_Legionellales	b_Koribacteraceae	0.77981	0.01
								b_unc_Legionellales	b_Ktedonobacteraceae	0.842619	0
								b_unc_Legionellales	b_Legionellaceae	0.911865	0
								b_unc_Legionellales	b_Methylocystaceae	0.831782	0
								b_unc_Legionellales	b_mitochondria	0.67506	0.01
								b_unc_Legionellales	b_Mycobacteriaceae	0.869179	0
								b_unc_Legionellales	b_Opitutaceae	0.734643	0
								b_unc_Legionellales	b_Oxalobacteraceae	0.638206	0
								b_unc_Legionellales	b_Paenibacillaceae	0.754747	0
								b_unc_Legionellales	b_Parachlamydiaceae	0.90369	0
								b_unc_Legionellales	b_Pirellulaceae	0.802509	0.01
								b_unc_Legionellales	b_Polyangiaceae	0.757896	0
								b_unc_Legionellales	b_Rhabdochlamydiaceae	0.899176	0
								b_unc_Legionellales	b_Rhodospirillaceae	0.753767	0
								b_unc_Legionellales	b_Sinobacteraceae	0.78092	0
								b_unc_Legionellales	b_Solibacteraceae	0.89139	0
								b_unc_Legionellales	b_Sphingobacteriaceae	0.812001	0
								b_unc_Legionellales	b_Sphingomonadaceae	0.760273	0.01
								b_unc_Legionellales	b_Streptomycetaceae	0.785708	0
								b_unc_Legionellales	b_Syntrophobacteraceae	0.704429	0
								b_unc_Legionellales	b_Thermogemmatisporaceae	0.785886	0
								b_unc_Legionellales	b_Thermomonosporaceae	0.804452	0
								b_unc_Legionellales	b_Xanthomonadaceae	0.817675	0
								b_unc_Legionellales	b_unc_Alphaproteobacteria	0.91887	0
								b_unc_Legionellales	b_unc_BD711	0.745511	0
								b_unc_Legionellales	b_unc_Deltaproteobacteria	0.888981	0
								b_unc_Legionellales	b_unc_Gemmatimonadetes	0.677086	0
								b_unc_Legionellales	b_unc_SJA4	0.937249	0
								b_unc_Legionellales	b_unc_Chlorobi_1	0.873194	0
								b_unc_Legionellales	b_unc_WPS2	0.876935	0
								b_unc_Methylophilales	p_DinoGroupIII_X	-0.602452	0.01
								b_unc_MIZ46	b_unc_MLE112	0.943773	0
								b_unc_MIZ46	b_unc_Myxococcales	0.950221	0
								b_unc_MIZ46	b_unc_NRPJ	0.789154	0.01
								b_unc_MIZ46	b_unc_Rhizobiales	0.65302	0
								b_unc_MIZ46	b_unc_Rickettsiales	0.908432	0
								b_unc_MIZ46	b_unc_SM1D11	0.735786	0
								b_unc_MIZ46	b_unc_Solibacterales	0.968726	0
								b_unc_MIZ46	b_unc_Solirubrobacterales	0.929924	0
								b_unc_MIZ46	b_unc_WD2101	0.860408	0
								b_unc_MIZ46	b_Chthoniobacteraceae	0.960651	0
								b_unc_MIZ46	b_Fimbriimonadaceae	0.774616	0
								b_unc_MIZ46	b_Pedosphaeraceae	0.963213	0
								b_unc_MIZ46	b_Acetobacteraceae	0.937869	0
								b_unc_MIZ46	b_Acidobacteriaceae	0.970875	0
								b_unc_MIZ46	b_Alicyclobacillaceae	0.80854	0
								b_unc_MIZ46	b_auto67_4W	0.841813	0
								b_unc_MIZ46	b_Bacillaceae	0.900748	0
								b_unc_MIZ46	b_Bdellovibrionaceae	0.942442	0
								b_unc_MIZ46	b_Bradyrhizobiaceae	0.963606	0
								b_unc_MIZ46	b_Burkholderiaceae	0.9179	0
								b_unc_MIZ46	b_Caulobacteraceae	0.966022	0
								b_unc_MIZ46	b_Chitinophagaceae	0.831211	0
								b_unc_MIZ46	b_Clostridiaceae	0.74976	0.01
								b_unc_MIZ46	b_Conexibacteraceae	0.966607	0
								b_unc_MIZ46	b_Coxiellaceae	0.964507	0
								b_unc_MIZ46	b_Ellin515	0.893628	0
								b_unc_MIZ46	b_Frankiaceae	0.628732	0.01
								b_unc_MIZ46	b_Gaiellaceae	0.836667	0
								b_unc_MIZ46	b_Gemmataceae	0.941076	0
								b_unc_MIZ46	b_Hyphomicrobiaceae	0.961195	0
								b_unc_MIZ46	b_Isosphaeraceae	0.845495	0
								b_unc_MIZ46	b_Koribacteraceae	0.962586	0
								b_unc_MIZ46	b_Ktedonobacteraceae	0.909174	0
								b_unc_MIZ46	b_Legionellaceae	0.794227	0
								b_unc_MIZ46	b_Methylocystaceae	0.965514	0
								b_unc_MIZ46	b_Mycobacteriaceae	0.976683	0
								b_unc_MIZ46	b_Myxococcaceae	0.721667	0
								b_unc_MIZ46	b_Paenibacillaceae	0.855255	0
								b_unc_MIZ46	b_Parachlamydiaceae	0.965262	0
								b_unc_MIZ46	b_Patulibacteraceae	0.799971	0.01
								b_unc_MIZ46	b_Pirellulaceae	0.823458	0
								b_unc_MIZ46	b_Planococcaceae	0.712597	0.01
								b_unc_MIZ46	b_Polyangiaceae	0.783077	0
								b_unc_MIZ46	b_Pseudonocardiaceae	0.805342	0
								b_unc_MIZ46	b_Rhabdochlamydiaceae	0.749919	0.01
								b_unc_MIZ46	b_Rhodospirillaceae	0.929348	0
								b_unc_MIZ46	b_Sinobacteraceae	0.946868	0
								b_unc_MIZ46	b_Solibacteraceae	0.982512	0
								b_unc_MIZ46	b_Solirubrobacteraceae	0.79177	0
								b_unc_MIZ46	b_Sphingobacteriaceae	0.721676	0
								b_unc_MIZ46	b_Sphingomonadaceae	0.836755	0
								b_unc_MIZ46	b_Streptomycetaceae	0.858325	0
								b_unc_MIZ46	b_Syntrophobacteraceae	0.864196	0
								b_unc_MIZ46	b_Thermogemmatisporaceae	0.892358	0
								b_unc_MIZ46	b_Thermomonosporaceae	0.934801	0
								b_unc_MIZ46	b_Turicibacteraceae	0.743035	0
								b_unc_MIZ46	b_unc_Acidobacteria5	0.89093	0
								b_unc_MIZ46	b_unc_Alphaproteobacteria	0.916891	0
								b_unc_MIZ46	b_unc_Deltaproteobacteria	0.932854	0
								b_unc_MIZ46	b_unc_Gemmatimonadetes	0.720211	0
								b_unc_MIZ46	b_unc_Ktedonobacteria	0.652732	0.01
								b_unc_MIZ46	b_unc_SJA4	0.878222	0
								b_unc_MIZ46	b_unc_TM1	0.70594	0.01
								b_unc_MIZ46	b_unc_WPS2	0.978564	0
								b_unc_MLE112	b_unc_Myxococcales	0.916083	0
								b_unc_MLE112	b_unc_NRPJ	0.667533	0
								b_unc_MLE112	b_unc_Rickettsiales	0.921549	0
								b_unc_MLE112	b_unc_SM1D11	0.777533	0
								b_unc_MLE112	b_unc_Solibacterales	0.935037	0
								b_unc_MLE112	b_unc_Solirubrobacterales	0.877308	0
								b_unc_MLE112	b_unc_Sphingobacteriales	0.760185	0
								b_unc_MLE112	b_unc_WD2101	0.840064	0
								b_unc_MLE112	b_Chthoniobacteraceae	0.903945	0
								b_unc_MLE112	b_Fimbriimonadaceae	0.82708	0
								b_unc_MLE112	b_Pedosphaeraceae	0.940821	0
								b_unc_MLE112	b_Acetobacteraceae	0.903929	0
								b_unc_MLE112	b_Acidobacteriaceae	0.948013	0
								b_unc_MLE112	b_Actinospicaceae	0.759521	0.01
								b_unc_MLE112	b_Alicyclobacillaceae	0.69865	0
								b_unc_MLE112	b_Anaeroplasmataceae	0.761748	0
								b_unc_MLE112	b_auto67_4W	0.910197	0
								b_unc_MLE112	b_Bacillaceae	0.806583	0
								b_unc_MLE112	b_Bdellovibrionaceae	0.952442	0
								b_unc_MLE112	b_Bradyrhizobiaceae	0.91345	0
								b_unc_MLE112	b_Burkholderiaceae	0.871758	0
								b_unc_MLE112	b_Caulobacteraceae	0.933597	0
								b_unc_MLE112	b_Chitinophagaceae	0.770728	0
								b_unc_MLE112	b_Clostridiaceae	0.707303	0.01
								b_unc_MLE112	b_Conexibacteraceae	0.9117	0
								b_unc_MLE112	b_Coxiellaceae	0.957998	0
								b_unc_MLE112	b_Ellin515	0.861216	0
								b_unc_MLE112	b_Gaiellaceae	0.726166	0.01
								b_unc_MLE112	b_Gemmataceae	0.871318	0
								b_unc_MLE112	b_Hyphomicrobiaceae	0.911036	0
								b_unc_MLE112	b_Isosphaeraceae	0.812791	0
								b_unc_MLE112	b_Koribacteraceae	0.904152	0
								b_unc_MLE112	b_Ktedonobacteraceae	0.839646	0
								b_unc_MLE112	b_Legionellaceae	0.879883	0
								b_unc_MLE112	b_Methylocystaceae	0.929826	0
								b_unc_MLE112	b_Mycobacteriaceae	0.94749	0
								b_unc_MLE112	b_Myxococcaceae	0.736682	0
								b_unc_MLE112	b_Opitutaceae	0.701481	0
								b_unc_MLE112	b_Paenibacillaceae	0.76282	0
								b_unc_MLE112	b_Parachlamydiaceae	0.91147	0
								b_unc_MLE112	b_Patulibacteraceae	0.853211	0
								b_unc_MLE112	b_Pirellulaceae	0.740341	0
								b_unc_MLE112	b_Polyangiaceae	0.834677	0
								b_unc_MLE112	b_Rhabdochlamydiaceae	0.86734	0
								b_unc_MLE112	b_Rhodospirillaceae	0.868824	0
								b_unc_MLE112	b_Sinobacteraceae	0.898777	0
								b_unc_MLE112	b_Solibacteraceae	0.953176	0
								b_unc_MLE112	b_Sphingobacteriaceae	0.850468	0
								b_unc_MLE112	b_Sphingomonadaceae	0.775357	0
								b_unc_MLE112	b_Streptomycetaceae	0.777617	0
								b_unc_MLE112	b_Syntrophobacteraceae	0.815974	0
								b_unc_MLE112	b_Thermogemmatisporaceae	0.800891	0
								b_unc_MLE112	b_Thermomonosporaceae	0.902211	0
								b_unc_MLE112	b_unc_Acidobacteria5	0.787456	0.01
								b_unc_MLE112	b_unc_Alphaproteobacteria	0.950101	0
								b_unc_MLE112	b_unc_At12OctB3	0.82892	0
								b_unc_MLE112	b_unc_Deltaproteobacteria	0.960533	0
								b_unc_MLE112	b_unc_Gemmatimonadetes	0.719704	0
								b_unc_MLE112	b_unc_Ktedonobacteria	0.687831	0.01
								b_unc_MLE112	b_unc_SJA4	0.923203	0
								b_unc_MLE112	b_unc_Chlorobi_1	0.875437	0
								b_unc_MLE112	b_unc_WPS2	0.957268	0
								b_unc_Myxococcales	b_unc_Rickettsiales	0.915741	0
								b_unc_Myxococcales	b_unc_Solibacterales	0.980263	0
								b_unc_Myxococcales	b_unc_Solirubrobacterales	0.98143	0
								b_unc_Myxococcales	b_Chthoniobacteraceae	0.972761	0
								b_unc_Myxococcales	b_Pedosphaeraceae	0.900385	0
								b_unc_Myxococcales	b_Acetobacteraceae	0.9609	0
								b_unc_Myxococcales	b_Acidobacteriaceae	0.921417	0
								b_unc_Myxococcales	b_Actinospicaceae	0.871339	0
								b_unc_Myxococcales	b_Alicyclobacillaceae	0.886614	0
								b_unc_Myxococcales	b_Anaeroplasmataceae	0.76128	0
								b_unc_Myxococcales	b_auto67_4W	0.735827	0
								b_unc_Myxococcales	b_Bacillaceae	0.957552	0
								b_unc_Myxococcales	b_Bdellovibrionaceae	0.908379	0
								b_unc_Myxococcales	b_Beijerinckiaceae	0.658107	0.01
								b_unc_Myxococcales	b_Bradyrhizobiaceae	0.981694	0
								b_unc_Myxococcales	b_Burkholderiaceae	0.963728	0
								b_unc_Myxococcales	b_Caulobacteraceae	0.975342	0
								b_unc_Myxococcales	b_Chitinophagaceae	0.759725	0
								b_unc_Myxococcales	b_Clostridiaceae	0.801514	0.01
								b_unc_Myxococcales	b_Conexibacteraceae	0.986746	0
								b_unc_Myxococcales	b_Coxiellaceae	0.961111	0
								b_unc_Myxococcales	b_Ellin515	0.949248	0
								b_unc_Myxococcales	b_Gaiellaceae	0.90937	0
								b_unc_Myxococcales	b_Gemmataceae	0.958432	0
								b_unc_Myxococcales	b_Haliangiaceae	0.762592	0
								b_unc_Myxococcales	b_Hyphomicrobiaceae	0.974909	0
								b_unc_Myxococcales	b_Isosphaeraceae	0.910177	0
								b_unc_Myxococcales	b_Koribacteraceae	0.947551	0
								b_unc_Myxococcales	b_Ktedonobacteraceae	0.951732	0
								b_unc_Myxococcales	b_Legionellaceae	0.814375	0
								b_unc_Myxococcales	b_Methylocystaceae	0.976161	0
								b_unc_Myxococcales	b_Mycobacteriaceae	0.959924	0
								b_unc_Myxococcales	b_Myxococcaceae	0.750424	0.01
								b_unc_Myxococcales	b_Paenibacillaceae	0.935129	0
								b_unc_Myxococcales	b_Parachlamydiaceae	0.91617	0
								b_unc_Myxococcales	b_Patulibacteraceae	0.857348	0
								b_unc_Myxococcales	b_Pirellulaceae	0.826047	0
								b_unc_Myxococcales	b_Planococcaceae	0.722593	0
								b_unc_Myxococcales	b_Polyangiaceae	0.800488	0
								b_unc_Myxococcales	b_Pseudonocardiaceae	0.83231	0.01
								b_unc_Myxococcales	b_Rhodospirillaceae	0.974028	0
								b_unc_Myxococcales	b_Sinobacteraceae	0.977149	0
								b_unc_Myxococcales	b_Solibacteraceae	0.953603	0
								b_unc_Myxococcales	b_Solirubrobacteraceae	0.82604	0
								b_unc_Myxococcales	b_Sphingomonadaceae	0.879304	0
								b_unc_Myxococcales	b_Streptomycetaceae	0.931449	0
								b_unc_Myxococcales	b_Syntrophobacteraceae	0.917294	0
								b_unc_Myxococcales	b_Thermogemmatisporaceae	0.924323	0
								b_unc_Myxococcales	b_Thermomonosporaceae	0.95628	0
								b_unc_Myxococcales	b_Turicibacteraceae	0.810053	0.01
								b_unc_Myxococcales	b_unc_Acidobacteria5	0.918376	0
								b_unc_Myxococcales	b_unc_Alphaproteobacteria	0.880968	0
								b_unc_Myxococcales	b_unc_Deltaproteobacteria	0.93351	0
								b_unc_Myxococcales	b_unc_Ktedonobacteria	0.694222	0.01
								b_unc_Myxococcales	b_unc_SJA4	0.881196	0
								b_unc_Myxococcales	b_unc_Chlorobi_1	0.744957	0
								b_unc_Myxococcales	b_unc_WPS2	0.979854	0
								b_unc_NRPJ	b_unc_Rickettsiales	0.758637	0
								b_unc_NRPJ	b_unc_Solibacterales	0.793107	0.01
								b_unc_NRPJ	b_unc_Solirubrobacterales	0.794085	0.01
								b_unc_NRPJ	b_unc_WD2101	0.661581	0
								b_unc_NRPJ	b_Chthoniobacteraceae	0.872146	0
								b_unc_NRPJ	b_Pedosphaeraceae	0.787326	0
								b_unc_NRPJ	b_Acetobacteraceae	0.72514	0
								b_unc_NRPJ	b_Acidobacteriaceae	0.745026	0
								b_unc_NRPJ	b_Actinospicaceae	0.612137	0.01
								b_unc_NRPJ	b_Alcaligenaceae	0.672219	0
								b_unc_NRPJ	b_Alicyclobacillaceae	0.888147	0
								b_unc_NRPJ	b_Bacillaceae	0.814602	0
								b_unc_NRPJ	b_Bradyrhizobiaceae	0.742555	0
								b_unc_NRPJ	b_Chthonomonadaceae	0.729859	0
								b_unc_NRPJ	b_Conexibacteraceae	0.773691	0
								b_unc_NRPJ	b_Coxiellaceae	0.760313	0.01
								b_unc_NRPJ	b_Ellin515	0.881006	0
								b_unc_NRPJ	b_FFCH4570	0.708678	0.01
								b_unc_NRPJ	b_Gaiellaceae	0.738829	0.01
								b_unc_NRPJ	b_Gemmataceae	0.895748	0
								b_unc_NRPJ	b_Hyphomicrobiaceae	0.801548	0
								b_unc_NRPJ	b_Isosphaeraceae	0.640232	0.01
								b_unc_NRPJ	b_Koribacteraceae	0.855653	0
								b_unc_NRPJ	b_Ktedonobacteraceae	0.893786	0
								b_unc_NRPJ	b_Methylocystaceae	0.793316	0.01
								b_unc_NRPJ	b_Mycobacteriaceae	0.736906	0
								b_unc_NRPJ	b_Nitrososphaeraceae	0.844519	0
								b_unc_NRPJ	b_Paenibacillaceae	0.895565	0
								b_unc_NRPJ	b_Parachlamydiaceae	0.802889	0
								b_unc_NRPJ	b_Pseudonocardiaceae	0.800513	0
								b_unc_NRPJ	b_Rhodospirillaceae	0.788924	0
								b_unc_NRPJ	b_Sinobacteraceae	0.827423	0
								b_unc_NRPJ	b_Solibacteraceae	0.743605	0
								b_unc_NRPJ	b_Solirubrobacteraceae	0.691517	0
								b_unc_NRPJ	b_Sphingomonadaceae	0.825318	0
								b_unc_NRPJ	b_Streptomycetaceae	0.862954	0
								b_unc_NRPJ	b_Syntrophobacteraceae	0.815346	0
								b_unc_NRPJ	b_Thermogemmatisporaceae	0.929848	0
								b_unc_NRPJ	b_Thermomonosporaceae	0.832001	0
								b_unc_NRPJ	b_unc_ABS6	0.659888	0.01
								b_unc_NRPJ	b_unc_Acidobacteria5	0.896525	0
								b_unc_NRPJ	b_unc_Gemmatimonadetes	0.67655	0
								b_unc_NRPJ	b_unc_JG37AG4	0.791821	0
								b_unc_NRPJ	b_unc_TM1	0.912618	0
								b_unc_NRPJ	b_unc_Chlorobi_1	0.620272	0.01
								b_unc_NRPJ	b_unc_WPS2	0.780014	0
								b_unc_NRPJ	p_Didymiaceae	-0.646741	0.01
								b_unc_OPB54	b_unc_Streptophyta	-0.621758	0.01
								b_unc_PHOSHD29	p_Petalomonadales	-0.622779	0
								b_unc_PHOSHD29	n_Enoplea_XX	-0.637136	0.01
								b_unc_Rhizobiales	b_unc_Rickettsiales	0.774827	0
								b_unc_Rhizobiales	b_unc_Solibacterales	0.713054	0.01
								b_unc_Rhizobiales	b_Chthoniobacteraceae	0.676812	0.01
								b_unc_Rhizobiales	b_Actinospicaceae	0.711	0.01
								b_unc_Rhizobiales	b_Actinosynnemataceae	0.687002	0.01
								b_unc_Rhizobiales	b_Alicyclobacillaceae	0.729466	0
								b_unc_Rhizobiales	b_Anaeroplasmataceae	0.716531	0.01
								b_unc_Rhizobiales	b_Chthonomonadaceae	0.718275	0
								b_unc_Rhizobiales	b_Ellin515	0.724976	0
								b_unc_Rhizobiales	b_FFCH4570	0.71976	0
								b_unc_Rhizobiales	b_Isosphaeraceae	0.736845	0.01
								b_unc_Rhizobiales	b_Ktedonobacteraceae	0.757509	0
								b_unc_Rhizobiales	b_Legionellaceae	0.703201	0
								b_unc_Rhizobiales	b_Mycobacteriaceae	0.657062	0.01
								b_unc_Rhizobiales	b_Myxococcaceae	0.687107	0.01
								b_unc_Rhizobiales	b_Oxalobacteraceae	0.729548	0
								b_unc_Rhizobiales	b_Paenibacillaceae	0.770893	0.01
								b_unc_Rhizobiales	b_Parachlamydiaceae	0.680669	0.01
								b_unc_Rhizobiales	b_Pirellulaceae	0.766238	0
								b_unc_Rhizobiales	b_Pseudonocardiaceae	0.718656	0.01
								b_unc_Rhizobiales	b_Rhabdochlamydiaceae	0.720079	0.01
								b_unc_Rhizobiales	b_Rhodospirillaceae	0.611838	0
								b_unc_Rhizobiales	b_Sinobacteraceae	0.62774	0.01
								b_unc_Rhizobiales	b_Sphingomonadaceae	0.821729	0
								b_unc_Rhizobiales	b_Streptomycetaceae	0.828671	0
								b_unc_Rhizobiales	b_Syntrophobacteraceae	0.634306	0.01
								b_unc_Rhizobiales	b_Thermoactinomycetaceae	0.760162	0.01
								b_unc_Rhizobiales	b_Thermogemmatisporaceae	0.710577	0.01
								b_unc_Rhizobiales	b_Thermomonosporaceae	0.685986	0
								b_unc_Rhizobiales	b_unc_Acidobacteria5	0.773012	0
								b_unc_Rhizobiales	b_unc_Alphaproteobacteria	0.724873	0
								b_unc_Rhizobiales	b_unc_BD711	0.746568	0
								b_unc_Rhizobiales	b_unc_Deltaproteobacteria	0.678771	0.01
								b_unc_Rhizobiales	b_unc_JG37AG4	0.707873	0
								b_unc_Rhizobiales	b_unc_Ktedonobacteria	0.693663	0.01
								b_unc_Rhizobiales	b_unc_SJA4	0.722997	0.01
								b_unc_Rhizobiales	b_unc_TM1	0.704958	0.01
								b_unc_Rhizobiales	b_unc_Chlorobi_1	0.662156	0
								b_unc_Rhizobiales	b_unc_WPS2	0.680153	0
								b_unc_Rickettsiales	b_unc_SM1D11	0.777961	0
								b_unc_Rickettsiales	b_unc_Solibacterales	0.920341	0
								b_unc_Rickettsiales	b_unc_Solirubrobacterales	0.86519	0
								b_unc_Rickettsiales	b_unc_Sphingobacteriales	0.632753	0.01
								b_unc_Rickettsiales	b_unc_WD2101	0.841261	0
								b_unc_Rickettsiales	b_Chthoniobacteraceae	0.90881	0
								b_unc_Rickettsiales	b_Fimbriimonadaceae	0.801524	0
								b_unc_Rickettsiales	b_Pedosphaeraceae	0.874077	0
								b_unc_Rickettsiales	b_Acetobacteraceae	0.844812	0
								b_unc_Rickettsiales	b_Acidobacteriaceae	0.88555	0
								b_unc_Rickettsiales	b_Actinospicaceae	0.770628	0
								b_unc_Rickettsiales	b_Alicyclobacillaceae	0.783954	0
								b_unc_Rickettsiales	b_Anaeroplasmataceae	0.724666	0
								b_unc_Rickettsiales	b_auto67_4W	0.791439	0
								b_unc_Rickettsiales	b_Bacillaceae	0.812108	0
								b_unc_Rickettsiales	b_Bdellovibrionaceae	0.899317	0
								b_unc_Rickettsiales	b_Bradyrhizobiaceae	0.869869	0
								b_unc_Rickettsiales	b_Burkholderiaceae	0.903819	0
								b_unc_Rickettsiales	b_Caulobacteraceae	0.909764	0
								b_unc_Rickettsiales	b_Chitinophagaceae	0.771351	0
								b_unc_Rickettsiales	b_Clostridiaceae	0.651728	0.01
								b_unc_Rickettsiales	b_Conexibacteraceae	0.870044	0
								b_unc_Rickettsiales	b_Coxiellaceae	0.926577	0
								b_unc_Rickettsiales	b_Ellin515	0.908808	0
								b_unc_Rickettsiales	b_Gaiellaceae	0.780415	0
								b_unc_Rickettsiales	b_Gemmataceae	0.893985	0
								b_unc_Rickettsiales	b_Haliangiaceae	0.735532	0.01
								b_unc_Rickettsiales	b_Hyphomicrobiaceae	0.88003	0
								b_unc_Rickettsiales	b_Isosphaeraceae	0.835142	0
								b_unc_Rickettsiales	b_Koribacteraceae	0.886875	0
								b_unc_Rickettsiales	b_Ktedonobacteraceae	0.869621	0
								b_unc_Rickettsiales	b_Legionellaceae	0.797193	0
								b_unc_Rickettsiales	b_Methylocystaceae	0.888458	0
								b_unc_Rickettsiales	b_Mycobacteriaceae	0.901798	0
								b_unc_Rickettsiales	b_Myxococcaceae	0.781017	0
								b_unc_Rickettsiales	b_Paenibacillaceae	0.830022	0.01
								b_unc_Rickettsiales	b_Parachlamydiaceae	0.892155	0
								b_unc_Rickettsiales	b_Patulibacteraceae	0.784263	0
								b_unc_Rickettsiales	b_Pirellulaceae	0.781934	0
								b_unc_Rickettsiales	b_Polyangiaceae	0.730052	0.01
								b_unc_Rickettsiales	b_Pseudonocardiaceae	0.80276	0
								b_unc_Rickettsiales	b_Rhabdochlamydiaceae	0.800931	0
								b_unc_Rickettsiales	b_Rhodospirillaceae	0.845697	0
								b_unc_Rickettsiales	b_Sinobacteraceae	0.887718	0
								b_unc_Rickettsiales	b_Solibacteraceae	0.898395	0
								b_unc_Rickettsiales	b_Solirubrobacteraceae	0.746525	0
								b_unc_Rickettsiales	b_Sphingobacteriaceae	0.834981	0
								b_unc_Rickettsiales	b_Sphingomonadaceae	0.81477	0
								b_unc_Rickettsiales	b_Streptomycetaceae	0.84904	0
								b_unc_Rickettsiales	b_Syntrophobacteraceae	0.867756	0
								b_unc_Rickettsiales	b_Thermogemmatisporaceae	0.862878	0
								b_unc_Rickettsiales	b_Thermomonosporaceae	0.886808	0
								b_unc_Rickettsiales	b_unc_Acidobacteria5	0.843418	0
								b_unc_Rickettsiales	b_unc_Alphaproteobacteria	0.892426	0
								b_unc_Rickettsiales	b_unc_At12OctB3	0.720792	0.01
								b_unc_Rickettsiales	b_unc_BD711	0.699683	0.01
								b_unc_Rickettsiales	b_unc_Deltaproteobacteria	0.873146	0
								b_unc_Rickettsiales	b_unc_Gemmatimonadetes	0.677242	0.01
								b_unc_Rickettsiales	b_unc_Ktedonobacteria	0.712472	0
								b_unc_Rickettsiales	b_unc_SJA4	0.868187	0
								b_unc_Rickettsiales	b_unc_TM1	0.670673	0.01
								b_unc_Rickettsiales	b_unc_Chlorobi_1	0.811345	0
								b_unc_Rickettsiales	b_unc_WPS2	0.948054	0
								b_unc_S1198	f_Eurotiomycetes	-0.730085	0
								b_unc_S1198	f_Mucoromycotina_X	-0.679174	0.01
								b_unc_S1198	f_Orbiliomycetes	-0.643927	0
								b_unc_S1198	n_Chromadorea_X	-0.662784	0.01
								b_unc_SJA22	n_Enoplea_X	-0.614154	0.01
								b_unc_SM1D11	b_unc_Solibacterales	0.766418	0
								b_unc_SM1D11	b_unc_Solirubrobacterales	0.678037	0
								b_unc_SM1D11	b_unc_WD2101	0.743379	0
								b_unc_SM1D11	b_Chthoniobacteraceae	0.696448	0
								b_unc_SM1D11	b_Fimbriimonadaceae	0.78668	0
								b_unc_SM1D11	b_Acetobacteraceae	0.626475	0.01
								b_unc_SM1D11	b_Acidobacteriaceae	0.728767	0.01
								b_unc_SM1D11	b_auto67_4W	0.707707	0.01
								b_unc_SM1D11	b_Bdellovibrionaceae	0.76549	0
								b_unc_SM1D11	b_Bradyrhizobiaceae	0.677522	0.01
								b_unc_SM1D11	b_Burkholderiaceae	0.709858	0
								b_unc_SM1D11	b_Caulobacteraceae	0.711434	0.01
								b_unc_SM1D11	b_Coxiellaceae	0.746045	0.01
								b_unc_SM1D11	b_Ellin515	0.672201	0.01
								b_unc_SM1D11	b_Gemmataceae	0.720866	0.01
								b_unc_SM1D11	b_Hyphomicrobiaceae	0.672237	0.01
								b_unc_SM1D11	b_Isosphaeraceae	0.719777	0.01
								b_unc_SM1D11	b_Ktedonobacteraceae	0.698755	0.01
								b_unc_SM1D11	b_Legionellaceae	0.750736	0.01
								b_unc_SM1D11	b_Mycobacteriaceae	0.777316	0
								b_unc_SM1D11	b_Myxococcaceae	0.805729	0
								b_unc_SM1D11	b_Opitutaceae	0.649553	0.01
								b_unc_SM1D11	b_Parachlamydiaceae	0.750625	0.01
								b_unc_SM1D11	b_Patulibacteraceae	0.680356	0.01
								b_unc_SM1D11	b_Pirellulaceae	0.688692	0.01
								b_unc_SM1D11	b_Pseudonocardiaceae	0.757911	0
								b_unc_SM1D11	b_Rhabdochlamydiaceae	0.66337	0.01
								b_unc_SM1D11	b_Solibacteraceae	0.743995	0
								b_unc_SM1D11	b_Solirubrobacteraceae	0.738637	0.01
								b_unc_SM1D11	b_Sphingobacteriaceae	0.692464	0
								b_unc_SM1D11	b_Sphingomonadaceae	0.744929	0
								b_unc_SM1D11	b_Streptomycetaceae	0.698354	0.01
								b_unc_SM1D11	b_Thermomonosporaceae	0.755475	0
								b_unc_SM1D11	b_Xanthomonadaceae	0.720018	0.01
								b_unc_SM1D11	b_unc_Alphaproteobacteria	0.73774	0
								b_unc_SM1D11	b_unc_At12OctB3	0.722169	0
								b_unc_SM1D11	b_unc_BD711	0.678766	0.01
								b_unc_SM1D11	b_unc_Chlamydiia	0.646419	0.01
								b_unc_SM1D11	b_unc_Deltaproteobacteria	0.758974	0
								b_unc_SM1D11	b_unc_Gemmatimonadetes	0.815458	0
								b_unc_SM1D11	b_unc_SJA4	0.731246	0.01
								b_unc_SM1D11	b_unc_WPS2	0.770169	0.01
								b_unc_Solibacterales	b_unc_Solirubrobacterales	0.963401	0
								b_unc_Solibacterales	b_unc_WD2101	0.780581	0
								b_unc_Solibacterales	b_Chthoniobacteraceae	0.977207	0
								b_unc_Solibacterales	b_Fimbriimonadaceae	0.827991	0.01
								b_unc_Solibacterales	b_Pedosphaeraceae	0.937187	0
								b_unc_Solibacterales	b_Acetobacteraceae	0.967578	0
								b_unc_Solibacterales	b_Acidobacteriaceae	0.952643	0
								b_unc_Solibacterales	b_Actinospicaceae	0.816119	0
								b_unc_Solibacterales	b_Alicyclobacillaceae	0.863539	0
								b_unc_Solibacterales	b_Anaeroplasmataceae	0.747459	0
								b_unc_Solibacterales	b_auto67_4W	0.801751	0
								b_unc_Solibacterales	b_Bacillaceae	0.946331	0
								b_unc_Solibacterales	b_Bdellovibrionaceae	0.927088	0
								b_unc_Solibacterales	b_Bradyrhizobiaceae	0.978924	0
								b_unc_Solibacterales	b_Burkholderiaceae	0.913997	0
								b_unc_Solibacterales	b_Caulobacteraceae	0.963113	0
								b_unc_Solibacterales	b_Chitinophagaceae	0.796108	0
								b_unc_Solibacterales	b_Clostridiaceae	0.779976	0
								b_unc_Solibacterales	b_Conexibacteraceae	0.980756	0
								b_unc_Solibacterales	b_Coxiellaceae	0.985547	0
								b_unc_Solibacterales	b_Ellin515	0.910214	0
								b_unc_Solibacterales	b_Frankiaceae	0.65144	0
								b_unc_Solibacterales	b_Gaiellaceae	0.847479	0
								b_unc_Solibacterales	b_Gemmataceae	0.965307	0
								b_unc_Solibacterales	b_Haliangiaceae	0.643621	0
								b_unc_Solibacterales	b_Hyphomicrobiaceae	0.974648	0
								b_unc_Solibacterales	b_Isosphaeraceae	0.919356	0
								b_unc_Solibacterales	b_Koribacteraceae	0.961522	0
								b_unc_Solibacterales	b_Ktedonobacteraceae	0.942603	0
								b_unc_Solibacterales	b_Legionellaceae	0.860682	0
								b_unc_Solibacterales	b_Methylocystaceae	0.980836	0
								b_unc_Solibacterales	b_Mycobacteriaceae	0.979514	0
								b_unc_Solibacterales	b_Myxococcaceae	0.759908	0.01
								b_unc_Solibacterales	b_Paenibacillaceae	0.906558	0
								b_unc_Solibacterales	b_Parachlamydiaceae	0.941876	0
								b_unc_Solibacterales	b_Patulibacteraceae	0.849022	0
								b_unc_Solibacterales	b_Pirellulaceae	0.83926	0
								b_unc_Solibacterales	b_Polyangiaceae	0.829839	0
								b_unc_Solibacterales	b_Pseudonocardiaceae	0.825958	0
								b_unc_Solibacterales	b_Rhabdochlamydiaceae	0.795163	0
								b_unc_Solibacterales	b_Rhodospirillaceae	0.958938	0
								b_unc_Solibacterales	b_Sinobacteraceae	0.964158	0
								b_unc_Solibacterales	b_Solibacteraceae	0.981551	0
								b_unc_Solibacterales	b_Solirubrobacteraceae	0.815389	0
								b_unc_Solibacterales	b_Sphingomonadaceae	0.899609	0
								b_unc_Solibacterales	b_Streptomycetaceae	0.892275	0
								b_unc_Solibacterales	b_Syntrophobacteraceae	0.882764	0
								b_unc_Solibacterales	b_Thermogemmatisporaceae	0.92313	0
								b_unc_Solibacterales	b_Thermomonosporaceae	0.958042	0
								b_unc_Solibacterales	b_Turicibacteraceae	0.756365	0
								b_unc_Solibacterales	b_unc_Acidobacteria5	0.897245	0
								b_unc_Solibacterales	b_unc_Alphaproteobacteria	0.924475	0
								b_unc_Solibacterales	b_unc_At12OctB3	0.67853	0
								b_unc_Solibacterales	b_unc_Deltaproteobacteria	0.944644	0
								b_unc_Solibacterales	b_unc_SJA4	0.887901	0
								b_unc_Solibacterales	b_unc_TM1	0.730651	0.01
								b_unc_Solibacterales	b_unc_Chlorobi_1	0.791638	0
								b_unc_Solibacterales	b_unc_WPS2	0.98891	0
								b_unc_Solirubrobacterales	b_unc_WD2101	0.643124	0.01
								b_unc_Solirubrobacterales	b_Chthoniobacteraceae	0.975453	0
								b_unc_Solirubrobacterales	b_Pedosphaeraceae	0.880287	0
								b_unc_Solirubrobacterales	b_Acetobacteraceae	0.973608	0
								b_unc_Solirubrobacterales	b_Acidobacteriaceae	0.890342	0
								b_unc_Solirubrobacterales	b_Actinospicaceae	0.884599	0
								b_unc_Solirubrobacterales	b_Alicyclobacillaceae	0.921382	0
								b_unc_Solirubrobacterales	b_auto67_4W	0.66995	0
								b_unc_Solirubrobacterales	b_Bacillaceae	0.979053	0
								b_unc_Solirubrobacterales	b_Bdellovibrionaceae	0.859568	0
								b_unc_Solirubrobacterales	b_Beijerinckiaceae	0.758136	0
								b_unc_Solirubrobacterales	b_Bradyrhizobiaceae	0.981476	0
								b_unc_Solirubrobacterales	b_Burkholderiaceae	0.936305	0
								b_unc_Solirubrobacterales	b_Caulobacteraceae	0.954484	0
								b_unc_Solirubrobacterales	b_Clostridiaceae	0.832535	0
								b_unc_Solirubrobacterales	b_Conexibacteraceae	0.986888	0
								b_unc_Solirubrobacterales	b_Coxiellaceae	0.924666	0
								b_unc_Solirubrobacterales	b_Ellin515	0.944355	0
								b_unc_Solirubrobacterales	b_FFCH4570	0.617596	0.01
								b_unc_Solirubrobacterales	b_Frankiaceae	0.771587	0
								b_unc_Solirubrobacterales	b_Gaiellaceae	0.911933	0
								b_unc_Solirubrobacterales	b_Gemmataceae	0.965686	0
								b_unc_Solirubrobacterales	b_Haliangiaceae	0.729679	0
								b_unc_Solirubrobacterales	b_Hyphomicrobiaceae	0.987756	0
								b_unc_Solirubrobacterales	b_Isosphaeraceae	0.919945	0
								b_unc_Solirubrobacterales	b_Koribacteraceae	0.957567	0
								b_unc_Solirubrobacterales	b_Ktedonobacteraceae	0.961814	0
								b_unc_Solirubrobacterales	b_Legionellaceae	0.741183	0.01
								b_unc_Solirubrobacterales	b_Methylocystaceae	0.978321	0
								b_unc_Solirubrobacterales	b_Mycobacteriaceae	0.940723	0
								b_unc_Solirubrobacterales	b_Myxococcaceae	0.761272	0
								b_unc_Solirubrobacterales	b_Paenibacillaceae	0.950297	0
								b_unc_Solirubrobacterales	b_Parachlamydiaceae	0.858733	0
								b_unc_Solirubrobacterales	b_Patulibacteraceae	0.820738	0
								b_unc_Solirubrobacterales	b_Pirellulaceae	0.78548	0
								b_unc_Solirubrobacterales	b_Planococcaceae	0.782575	0
								b_unc_Solirubrobacterales	b_Polyangiaceae	0.76314	0
								b_unc_Solirubrobacterales	b_Pseudonocardiaceae	0.838854	0
								b_unc_Solirubrobacterales	b_Rhabdochlamydiaceae	0.666223	0.01
								b_unc_Solirubrobacterales	b_Rhodospirillaceae	0.993365	0
								b_unc_Solirubrobacterales	b_Sinobacteraceae	0.990176	0
								b_unc_Solirubrobacterales	b_Solibacteraceae	0.921685	0
								b_unc_Solirubrobacterales	b_Solirubrobacteraceae	0.872667	0
								b_unc_Solirubrobacterales	b_Sphingomonadaceae	0.910416	0
								b_unc_Solirubrobacterales	b_Streptomycetaceae	0.950548	0
								b_unc_Solirubrobacterales	b_Syntrophobacteraceae	0.953769	0
								b_unc_Solirubrobacterales	b_Thermogemmatisporaceae	0.941199	0
								b_unc_Solirubrobacterales	b_Thermomonosporaceae	0.968917	0
								b_unc_Solirubrobacterales	b_Turicibacteraceae	0.812348	0
								b_unc_Solirubrobacterales	b_unc_ABS6	0.63791	0
								b_unc_Solirubrobacterales	b_unc_Acidobacteria5	0.944448	0
								b_unc_Solirubrobacterales	b_unc_Alphaproteobacteria	0.812841	0
								b_unc_Solirubrobacterales	b_unc_BD711	0.630087	0
								b_unc_Solirubrobacterales	b_unc_Deltaproteobacteria	0.894577	0
								b_unc_Solirubrobacterales	b_unc_Gemmatimonadetes	0.692667	0.01
								b_unc_Solirubrobacterales	b_unc_JG37AG4	0.661539	0
								b_unc_Solirubrobacterales	b_unc_SJA4	0.802668	0
								b_unc_Solirubrobacterales	b_unc_TM1	0.77942	0
								b_unc_Solirubrobacterales	b_unc_WPS2	0.963099	0
								b_unc_Sphingobacteriales	b_Pedosphaeraceae	0.700817	0
								b_unc_Sphingobacteriales	b_auto67_4W	0.834693	0
								b_unc_Sphingobacteriales	b_Chitinophagaceae	0.649011	0.01
								b_unc_Sphingobacteriales	b_Parachlamydiaceae	0.656549	0.01
								b_unc_Sphingobacteriales	b_Solibacteraceae	0.649337	0
								b_unc_Sphingobacteriales	b_unc_Alphaproteobacteria	0.787114	0
								b_unc_Sphingobacteriales	b_unc_Deltaproteobacteria	0.744475	0
								b_unc_Sphingobacteriales	b_unc_SJA4	0.752184	0
								b_unc_Streptophyta	b_mitochondria	0.627544	0.01
								b_unc_Streptophyta	b_Opitutaceae	0.722143	0.01
								b_unc_Streptophyta	b_Piscirickettsiaceae	0.764088	0
								b_unc_Streptophyta	b_Planctomycetaceae	0.657398	0
								b_unc_Streptophyta	b_Polyangiaceae	0.664732	0.01
								b_unc_Streptophyta	b_Rhabdochlamydiaceae	0.639888	0.01
								b_unc_Streptophyta	f_Mucoromycotina_X	-0.721625	0
								b_unc_Streptophyta	p_Colpodidae	-0.623588	0
								b_unc_Streptophyta	p_FilosaSarcomonadea_XX	-0.639811	0.01
								b_unc_Streptophyta	a_Collembola	-0.666052	0
								b_unc_Streptophyta	n_Enoplea_XX	-0.688558	0.01
								b_unc_Sva0725	f_Agaricomycetes	-0.615903	0
								b_unc_Sva0725	p_FilosaSarcomonadea_XX	-0.616082	0.01
								b_unc_Sva0725	p_Spathidiidae	-0.626682	0.01
								b_unc_Sva0725	n_Chromadorea_X	-0.695276	0.01
								b_unc_Sva0725	n_Enoplea_X	-0.613231	0.01
								b_unc_WD2101	b_Chthoniobacteraceae	0.767538	0
								b_unc_WD2101	b_Fimbriimonadaceae	0.776946	0
								b_unc_WD2101	b_Pedosphaeraceae	0.846488	0
								b_unc_WD2101	b_Acidobacteriaceae	0.845266	0
								b_unc_WD2101	b_auto67_4W	0.810461	0
								b_unc_WD2101	b_Bacillaceae	0.601781	0.01
								b_unc_WD2101	b_Bdellovibrionaceae	0.819783	0
								b_unc_WD2101	b_Bradyrhizobiaceae	0.706802	0
								b_unc_WD2101	b_Burkholderiaceae	0.700731	0.01
								b_unc_WD2101	b_Caulobacteraceae	0.75071	0
								b_unc_WD2101	b_Chitinophagaceae	0.826843	0
								b_unc_WD2101	b_Comamonadaceae	0.647866	0.01
								b_unc_WD2101	b_Conexibacteraceae	0.698648	0
								b_unc_WD2101	b_Coxiellaceae	0.829354	0
								b_unc_WD2101	b_Ellin515	0.682116	0.01
								b_unc_WD2101	b_Gemmataceae	0.728327	0
								b_unc_WD2101	b_Hyphomicrobiaceae	0.71724	0.01
								b_unc_WD2101	b_Koribacteraceae	0.754502	0
								b_unc_WD2101	b_Ktedonobacteraceae	0.698197	0
								b_unc_WD2101	b_Legionellaceae	0.776107	0
								b_unc_WD2101	b_Methylocystaceae	0.743131	0.01
								b_unc_WD2101	b_Mycobacteriaceae	0.775744	0.01
								b_unc_WD2101	b_Paenibacillaceae	0.614913	0
								b_unc_WD2101	b_Parachlamydiaceae	0.885294	0
								b_unc_WD2101	b_Pirellulaceae	0.623494	0
								b_unc_WD2101	b_Rhabdochlamydiaceae	0.760333	0.01
								b_unc_WD2101	b_Rhodospirillaceae	0.63023	0.01
								b_unc_WD2101	b_Sinobacteraceae	0.698527	0.01
								b_unc_WD2101	b_Solibacteraceae	0.82336	0
								b_unc_WD2101	b_Sphingobacteriaceae	0.806221	0
								b_unc_WD2101	b_Sphingomonadaceae	0.641767	0.01
								b_unc_WD2101	b_Thermogemmatisporaceae	0.697962	0
								b_unc_WD2101	b_Thermomonosporaceae	0.730106	0.01
								b_unc_WD2101	b_unc_Acidobacteria5	0.667199	0.01
								b_unc_WD2101	b_unc_Alphaproteobacteria	0.83539	0
								b_unc_WD2101	b_unc_Deltaproteobacteria	0.78817	0
								b_unc_WD2101	b_unc_Gemmatimonadetes	0.705386	0.01
								b_unc_WD2101	b_unc_SJA4	0.762738	0
								b_unc_WD2101	b_unc_Chlorobi_1	0.758574	0.01
								b_unc_WD2101	b_unc_WPS2	0.789619	0
								b_Chthoniobacteraceae	b_Fimbriimonadaceae	0.655873	0
								b_Chthoniobacteraceae	b_Pedosphaeraceae	0.941464	0
								b_Chthoniobacteraceae	b_Acetobacteraceae	0.961921	0
								b_Chthoniobacteraceae	b_Acidobacteriaceae	0.93312	0
								b_Chthoniobacteraceae	b_Actinospicaceae	0.807006	0
								b_Chthoniobacteraceae	b_Alicyclobacillaceae	0.916378	0
								b_Chthoniobacteraceae	b_Anaeroplasmataceae	0.661719	0.01
								b_Chthoniobacteraceae	b_auto67_4W	0.713659	0.01
								b_Chthoniobacteraceae	b_Bacillaceae	0.967001	0
								b_Chthoniobacteraceae	b_Bdellovibrionaceae	0.875037	0
								b_Chthoniobacteraceae	b_Beijerinckiaceae	0.744519	0
								b_Chthoniobacteraceae	b_Bradyrhizobiaceae	0.972731	0
								b_Chthoniobacteraceae	b_Burkholderiaceae	0.934973	0
								b_Chthoniobacteraceae	b_Caulobacteraceae	0.960329	0
								b_Chthoniobacteraceae	b_Chitinophagaceae	0.778599	0
								b_Chthoniobacteraceae	b_Clostridiaceae	0.811362	0
								b_Chthoniobacteraceae	b_Conexibacteraceae	0.980577	0
								b_Chthoniobacteraceae	b_Coxiellaceae	0.95298	0
								b_Chthoniobacteraceae	b_Ellin515	0.956068	0
								b_Chthoniobacteraceae	b_FFCH4570	0.606731	0.01
								b_Chthoniobacteraceae	b_Gaiellaceae	0.881238	0
								b_Chthoniobacteraceae	b_Gemmataceae	0.987159	0
								b_Chthoniobacteraceae	b_Haliangiaceae	0.716434	0
								b_Chthoniobacteraceae	b_Hyphomicrobiaceae	0.989494	0
								b_Chthoniobacteraceae	b_Isosphaeraceae	0.865174	0
								b_Chthoniobacteraceae	b_Koribacteraceae	0.985305	0
								b_Chthoniobacteraceae	b_Ktedonobacteraceae	0.975393	0
								b_Chthoniobacteraceae	b_Legionellaceae	0.764761	0
								b_Chthoniobacteraceae	b_Methylocystaceae	0.983963	0
								b_Chthoniobacteraceae	b_Mycobacteriaceae	0.941434	0
								b_Chthoniobacteraceae	b_Myxococcaceae	0.739266	0.01
								b_Chthoniobacteraceae	b_Paenibacillaceae	0.948036	0
								b_Chthoniobacteraceae	b_Parachlamydiaceae	0.931028	0
								b_Chthoniobacteraceae	b_Patulibacteraceae	0.767706	0
								b_Chthoniobacteraceae	b_Pirellulaceae	0.804935	0.01
								b_Chthoniobacteraceae	b_Polyangiaceae	0.710736	0.01
								b_Chthoniobacteraceae	b_Pseudonocardiaceae	0.831138	0
								b_Chthoniobacteraceae	b_Rhabdochlamydiaceae	0.740926	0.01
								b_Chthoniobacteraceae	b_Rhodospirillaceae	0.978317	0
								b_Chthoniobacteraceae	b_Sinobacteraceae	0.988964	0
								b_Chthoniobacteraceae	b_Solibacteraceae	0.950828	0
								b_Chthoniobacteraceae	b_Solirubrobacteraceae	0.818991	0
								b_Chthoniobacteraceae	b_Sphingobacteriaceae	0.667313	0.01
								b_Chthoniobacteraceae	b_Sphingomonadaceae	0.885435	0
								b_Chthoniobacteraceae	b_Streptomycetaceae	0.933462	0
								b_Chthoniobacteraceae	b_Syntrophobacteraceae	0.952919	0
								b_Chthoniobacteraceae	b_Thermogemmatisporaceae	0.969031	0
								b_Chthoniobacteraceae	b_Thermomonosporaceae	0.979592	0
								b_Chthoniobacteraceae	b_Turicibacteraceae	0.76795	0
								b_Chthoniobacteraceae	b_unc_Acidobacteria5	0.960229	0
								b_Chthoniobacteraceae	b_unc_Alphaproteobacteria	0.854874	0
								b_Chthoniobacteraceae	b_unc_Deltaproteobacteria	0.891138	0
								b_Chthoniobacteraceae	b_unc_Ktedonobacteria	0.690221	0.01
								b_Chthoniobacteraceae	b_unc_SJA4	0.813463	0
								b_Chthoniobacteraceae	b_unc_TM1	0.807706	0
								b_Chthoniobacteraceae	b_unc_WPS2	0.975866	0
								b_Fimbriimonadaceae	b_Pedosphaeraceae	0.761657	0
								b_Fimbriimonadaceae	b_Acetobacteraceae	0.693813	0.01
								b_Fimbriimonadaceae	b_Acidobacteriaceae	0.742668	0
								b_Fimbriimonadaceae	b_auto67_4W	0.779446	0
								b_Fimbriimonadaceae	b_Bdellovibrionaceae	0.789587	0
								b_Fimbriimonadaceae	b_Caulobacteraceae	0.672633	0
								b_Fimbriimonadaceae	b_Coxiellaceae	0.74423	0
								b_Fimbriimonadaceae	b_Isosphaeraceae	0.784285	0
								b_Fimbriimonadaceae	b_Koribacteraceae	0.70323	0.01
								b_Fimbriimonadaceae	b_Legionellaceae	0.787296	0
								b_Fimbriimonadaceae	b_Methylocystaceae	0.720493	0.01
								b_Fimbriimonadaceae	b_Opitutaceae	0.669738	0.01
								b_Fimbriimonadaceae	b_Parachlamydiaceae	0.755854	0
								b_Fimbriimonadaceae	b_Pirellulaceae	0.72548	0.01
								b_Fimbriimonadaceae	b_Polyangiaceae	0.721751	0
								b_Fimbriimonadaceae	b_Pseudonocardiaceae	0.670169	0.01
								b_Fimbriimonadaceae	b_Rhabdochlamydiaceae	0.758874	0
								b_Fimbriimonadaceae	b_Solibacteraceae	0.798507	0
								b_Fimbriimonadaceae	b_Sphingobacteriaceae	0.759667	0
								b_Fimbriimonadaceae	b_Sphingomonadaceae	0.69201	0
								b_Fimbriimonadaceae	b_Thermomonosporaceae	0.779966	0
								b_Fimbriimonadaceae	b_unc_Alphaproteobacteria	0.811898	0
								b_Fimbriimonadaceae	b_unc_At12OctB3	0.747735	0
								b_Fimbriimonadaceae	b_unc_BD711	0.603802	0.01
								b_Fimbriimonadaceae	b_unc_Deltaproteobacteria	0.766843	0
								b_Fimbriimonadaceae	b_unc_Gemmatimonadetes	0.829551	0
								b_Fimbriimonadaceae	b_unc_Ktedonobacteria	0.704526	0
								b_Fimbriimonadaceae	b_unc_ML635J21	0.685933	0.01
								b_Fimbriimonadaceae	b_unc_SJA4	0.770624	0.01
								b_Fimbriimonadaceae	b_unc_Chlorobi_1	0.782497	0.01
								b_Fimbriimonadaceae	b_unc_WPS2	0.754556	0
								b_Pedosphaeraceae	b_Acetobacteraceae	0.911335	0
								b_Pedosphaeraceae	b_Acidobacteriaceae	0.977651	0
								b_Pedosphaeraceae	b_Actinospicaceae	0.66701	0.01
								b_Pedosphaeraceae	b_Alicyclobacillaceae	0.753457	0
								b_Pedosphaeraceae	b_Anaeroplasmataceae	0.671492	0.01
								b_Pedosphaeraceae	b_auto67_4W	0.889871	0
								b_Pedosphaeraceae	b_Bacillaceae	0.854206	0
								b_Pedosphaeraceae	b_Bdellovibrionaceae	0.914724	0
								b_Pedosphaeraceae	b_Bradyrhizobiaceae	0.933098	0
								b_Pedosphaeraceae	b_Burkholderiaceae	0.85581	0
								b_Pedosphaeraceae	b_Caulobacteraceae	0.918037	0
								b_Pedosphaeraceae	b_Clostridiaceae	0.758137	0
								b_Pedosphaeraceae	b_Conexibacteraceae	0.93121	0
								b_Pedosphaeraceae	b_Coxiellaceae	0.932797	0
								b_Pedosphaeraceae	b_Ellin515	0.867745	0
								b_Pedosphaeraceae	b_Gaiellaceae	0.769375	0.01
								b_Pedosphaeraceae	b_Gemmataceae	0.91627	0
								b_Pedosphaeraceae	b_Hyphomicrobiaceae	0.936538	0
								b_Pedosphaeraceae	b_Isosphaeraceae	0.785331	0
								b_Pedosphaeraceae	b_Koribacteraceae	0.96039	0
								b_Pedosphaeraceae	b_Ktedonobacteraceae	0.882363	0
								b_Pedosphaeraceae	b_Legionellaceae	0.794203	0
								b_Pedosphaeraceae	b_Methylocystaceae	0.952811	0
								b_Pedosphaeraceae	b_Mycobacteriaceae	0.93919	0
								b_Pedosphaeraceae	b_Paenibacillaceae	0.809427	0
								b_Pedosphaeraceae	b_Parachlamydiaceae	0.92701	0
								b_Pedosphaeraceae	b_Patulibacteraceae	0.75332	0
								b_Pedosphaeraceae	b_Pirellulaceae	0.727525	0.01
								b_Pedosphaeraceae	b_Planococcaceae	0.682928	0
								b_Pedosphaeraceae	b_Polyangiaceae	0.703958	0
								b_Pedosphaeraceae	b_Rhabdochlamydiaceae	0.725325	0
								b_Pedosphaeraceae	b_Rhodospirillaceae	0.890219	0
								b_Pedosphaeraceae	b_Sinobacteraceae	0.91891	0
								b_Pedosphaeraceae	b_Solibacteraceae	0.955477	0
								b_Pedosphaeraceae	b_Solirubrobacteraceae	0.758285	0
								b_Pedosphaeraceae	b_Sphingobacteriaceae	0.756347	0
								b_Pedosphaeraceae	b_Sphingomonadaceae	0.778271	0
								b_Pedosphaeraceae	b_Streptomycetaceae	0.795849	0
								b_Pedosphaeraceae	b_Syntrophobacteraceae	0.846307	0
								b_Pedosphaeraceae	b_Thermogemmatisporaceae	0.863175	0
								b_Pedosphaeraceae	b_Thermomonosporaceae	0.915887	0
								b_Pedosphaeraceae	b_unc_Acidobacteria5	0.840761	0
								b_Pedosphaeraceae	b_unc_Alphaproteobacteria	0.913541	0
								b_Pedosphaeraceae	b_unc_At12OctB3	0.679665	0
								b_Pedosphaeraceae	b_unc_Deltaproteobacteria	0.905928	0
								b_Pedosphaeraceae	b_unc_Gemmatimonadetes	0.731958	0
								b_Pedosphaeraceae	b_unc_SJA4	0.839264	0
								b_Pedosphaeraceae	b_unc_Chlorobi_1	0.732226	0.01
								b_Pedosphaeraceae	b_unc_WPS2	0.949197	0
								b_03196G20	b_Opitutaceae	0.667697	0.01
								b_Acetobacteraceae	b_Acidobacteriaceae	0.924207	0
								b_Acetobacteraceae	b_Actinospicaceae	0.830568	0
								b_Acetobacteraceae	b_Alicyclobacillaceae	0.84476	0
								b_Acetobacteraceae	b_auto67_4W	0.739092	0
								b_Acetobacteraceae	b_Bacillaceae	0.956337	0
								b_Acetobacteraceae	b_Bdellovibrionaceae	0.903127	0
								b_Acetobacteraceae	b_Bradyrhizobiaceae	0.991023	0
								b_Acetobacteraceae	b_Burkholderiaceae	0.897603	0
								b_Acetobacteraceae	b_Caulobacteraceae	0.947499	0
								b_Acetobacteraceae	b_Chitinophagaceae	0.749107	0
								b_Acetobacteraceae	b_Clostridiaceae	0.837077	0
								b_Acetobacteraceae	b_Conexibacteraceae	0.987183	0
								b_Acetobacteraceae	b_Coxiellaceae	0.944699	0
								b_Acetobacteraceae	b_Ellin515	0.881443	0
								b_Acetobacteraceae	b_Gaiellaceae	0.863616	0
								b_Acetobacteraceae	b_Gemmataceae	0.939447	0
								b_Acetobacteraceae	b_Haliangiaceae	0.614171	0
								b_Acetobacteraceae	b_Hyphomicrobiaceae	0.989396	0
								b_Acetobacteraceae	b_Isosphaeraceae	0.883752	0
								b_Acetobacteraceae	b_Koribacteraceae	0.949236	0
								b_Acetobacteraceae	b_Ktedonobacteraceae	0.91959	0
								b_Acetobacteraceae	b_Legionellaceae	0.754747	0
								b_Acetobacteraceae	b_Methylocystaceae	0.984456	0
								b_Acetobacteraceae	b_Mycobacteriaceae	0.950985	0
								b_Acetobacteraceae	b_Myxococcaceae	0.701274	0
								b_Acetobacteraceae	b_Paenibacillaceae	0.906382	0
								b_Acetobacteraceae	b_Parachlamydiaceae	0.888995	0
								b_Acetobacteraceae	b_Patulibacteraceae	0.847917	0
								b_Acetobacteraceae	b_Pirellulaceae	0.740614	0
								b_Acetobacteraceae	b_Planococcaceae	0.787701	0
								b_Acetobacteraceae	b_Polyangiaceae	0.805334	0
								b_Acetobacteraceae	b_Pseudonocardiaceae	0.744644	0.01
								b_Acetobacteraceae	b_Rhodospirillaceae	0.979057	0
								b_Acetobacteraceae	b_Sinobacteraceae	0.969378	0
								b_Acetobacteraceae	b_Solibacteraceae	0.951898	0
								b_Acetobacteraceae	b_Solirubrobacteraceae	0.812895	0
								b_Acetobacteraceae	b_Sphingomonadaceae	0.814541	0
								b_Acetobacteraceae	b_Streptomycetaceae	0.86823	0
								b_Acetobacteraceae	b_Syntrophobacteraceae	0.905177	0
								b_Acetobacteraceae	b_Thermogemmatisporaceae	0.906857	0
								b_Acetobacteraceae	b_Thermomonosporaceae	0.960665	0
								b_Acetobacteraceae	b_Turicibacteraceae	0.855602	0
								b_Acetobacteraceae	b_unc_Acidobacteria5	0.884756	0
								b_Acetobacteraceae	b_unc_Alphaproteobacteria	0.838696	0
								b_Acetobacteraceae	b_unc_Deltaproteobacteria	0.914492	0
								b_Acetobacteraceae	b_unc_Gemmatimonadetes	0.665603	0
								b_Acetobacteraceae	b_unc_SJA4	0.819798	0
								b_Acetobacteraceae	b_unc_TM1	0.693947	0
								b_Acetobacteraceae	b_unc_Chlorobi_1	0.708315	0.01
								b_Acetobacteraceae	b_unc_WPS2	0.964733	0
								b_Acidobacteriaceae	b_Alicyclobacillaceae	0.745281	0
								b_Acidobacteriaceae	b_auto67_4W	0.884691	0
								b_Acidobacteriaceae	b_Bacillaceae	0.857954	0
								b_Acidobacteriaceae	b_Bdellovibrionaceae	0.951914	0
								b_Acidobacteriaceae	b_Bradyrhizobiaceae	0.944517	0
								b_Acidobacteriaceae	b_Burkholderiaceae	0.903201	0
								b_Acidobacteriaceae	b_Caulobacteraceae	0.950964	0
								b_Acidobacteriaceae	b_Chitinophagaceae	0.83747	0
								b_Acidobacteriaceae	b_Clostridiaceae	0.746768	0.01
								b_Acidobacteriaceae	b_Conexibacteraceae	0.942284	0
								b_Acidobacteriaceae	b_Coxiellaceae	0.960243	0
								b_Acidobacteriaceae	b_Ellin515	0.837714	0
								b_Acidobacteriaceae	b_Gaiellaceae	0.776443	0
								b_Acidobacteriaceae	b_Gemmataceae	0.894761	0
								b_Acidobacteriaceae	b_Hyphomicrobiaceae	0.937086	0
								b_Acidobacteriaceae	b_Isosphaeraceae	0.785294	0.01
								b_Acidobacteriaceae	b_Koribacteraceae	0.941236	0
								b_Acidobacteriaceae	b_Ktedonobacteraceae	0.853355	0
								b_Acidobacteriaceae	b_Legionellaceae	0.826336	0
								b_Acidobacteriaceae	b_Methylocystaceae	0.953071	0
								b_Acidobacteriaceae	b_Mycobacteriaceae	0.9596	0
								b_Acidobacteriaceae	b_Myxococcaceae	0.634923	0.01
								b_Acidobacteriaceae	b_Paenibacillaceae	0.805773	0
								b_Acidobacteriaceae	b_Parachlamydiaceae	0.952216	0
								b_Acidobacteriaceae	b_Patulibacteraceae	0.791257	0.01
								b_Acidobacteriaceae	b_Pirellulaceae	0.754027	0
								b_Acidobacteriaceae	b_Polyangiaceae	0.772584	0
								b_Acidobacteriaceae	b_Pseudonocardiaceae	0.749199	0
								b_Acidobacteriaceae	b_Rhabdochlamydiaceae	0.794508	0
								b_Acidobacteriaceae	b_Rhodospirillaceae	0.889556	0
								b_Acidobacteriaceae	b_Sinobacteraceae	0.91524	0
								b_Acidobacteriaceae	b_Solibacteraceae	0.978144	0
								b_Acidobacteriaceae	b_Solirubrobacteraceae	0.735935	0.01
								b_Acidobacteriaceae	b_Sphingobacteriaceae	0.758242	0
								b_Acidobacteriaceae	b_Sphingomonadaceae	0.749979	0.01
								b_Acidobacteriaceae	b_Streptomycetaceae	0.787136	0
								b_Acidobacteriaceae	b_Syntrophobacteraceae	0.80278	0
								b_Acidobacteriaceae	b_Thermogemmatisporaceae	0.828292	0
								b_Acidobacteriaceae	b_Thermomonosporaceae	0.911839	0
								b_Acidobacteriaceae	b_unc_Acidobacteria5	0.822639	0
								b_Acidobacteriaceae	b_unc_Alphaproteobacteria	0.939047	0
								b_Acidobacteriaceae	b_unc_Deltaproteobacteria	0.938171	0
								b_Acidobacteriaceae	b_unc_Gemmatimonadetes	0.694955	0.01
								b_Acidobacteriaceae	b_unc_SJA4	0.876437	0
								b_Acidobacteriaceae	b_unc_TM1	0.638999	0.01
								b_Acidobacteriaceae	b_unc_Chlorobi_1	0.746552	0
								b_Acidobacteriaceae	b_unc_WPS2	0.957276	0
								b_Actinopolysporaceae	b_unc_ABS6	0.694971	0
								b_Actinopolysporaceae	b_unc_JG37AG4	0.611538	0.01
								b_Actinospicaceae	b_Alcaligenaceae	0.66296	0.01
								b_Actinospicaceae	b_Alicyclobacillaceae	0.829564	0
								b_Actinospicaceae	b_Anaeroplasmataceae	0.627956	0
								b_Actinospicaceae	b_Bacillaceae	0.823418	0
								b_Actinospicaceae	b_Bdellovibrionaceae	0.733921	0
								b_Actinospicaceae	b_Bradyrhizobiaceae	0.829681	0
								b_Actinospicaceae	b_Burkholderiaceae	0.843248	0
								b_Actinospicaceae	b_Caulobacteraceae	0.798862	0
								b_Actinospicaceae	b_Conexibacteraceae	0.835628	0
								b_Actinospicaceae	b_Coxiellaceae	0.779067	0
								b_Actinospicaceae	b_Ellin515	0.850237	0
								b_Actinospicaceae	b_FFCH4570	0.677356	0.01
								b_Actinospicaceae	b_Frankiaceae	0.817927	0
								b_Actinospicaceae	b_Gemmataceae	0.81507	0
								b_Actinospicaceae	b_Isosphaeraceae	0.887737	0
								b_Actinospicaceae	b_Koribacteraceae	0.772632	0
								b_Actinospicaceae	b_Ktedonobacteraceae	0.848114	0
								b_Actinospicaceae	b_Legionellaceae	0.661119	0.01
								b_Actinospicaceae	b_Methylocystaceae	0.810221	0
								b_Actinospicaceae	b_Micromonosporaceae	0.721974	0.01
								b_Actinospicaceae	b_Mycobacteriaceae	0.827408	0.01
								b_Actinospicaceae	b_Myxococcaceae	0.818508	0
								b_Actinospicaceae	b_Paenibacillaceae	0.805053	0
								b_Actinospicaceae	b_Patulibacteraceae	0.815641	0
								b_Actinospicaceae	b_Pirellulaceae	0.683665	0
								b_Actinospicaceae	b_Polyangiaceae	0.737253	0
								b_Actinospicaceae	b_Pseudonocardiaceae	0.726443	0.01
								b_Actinospicaceae	b_Rhodospirillaceae	0.843907	0
								b_Actinospicaceae	b_Sinobacteraceae	0.841188	0
								b_Actinospicaceae	b_Solirubrobacteraceae	0.807638	0
								b_Actinospicaceae	b_Sphingomonadaceae	0.814946	0
								b_Actinospicaceae	b_Streptomycetaceae	0.855648	0
								b_Actinospicaceae	b_Syntrophobacteraceae	0.849311	0
								b_Actinospicaceae	b_Thermoactinomycetaceae	0.68994	0
								b_Actinospicaceae	b_Thermogemmatisporaceae	0.782313	0.01
								b_Actinospicaceae	b_Thermomonosporaceae	0.856208	0
								b_Actinospicaceae	b_unc_Acidobacteria5	0.792938	0.01
								b_Actinospicaceae	b_unc_BD711	0.77505	0
								b_Actinospicaceae	b_unc_BHI80139	0.60814	0.01
								b_Actinospicaceae	b_unc_Chlamydiia	0.626244	0.01
								b_Actinospicaceae	b_unc_Deltaproteobacteria	0.770772	0.01
								b_Actinospicaceae	b_unc_Gemmatimonadetes	0.601138	0.01
								b_Actinospicaceae	b_unc_SJA4	0.724682	0.01
								b_Actinospicaceae	b_unc_TK17	0.608031	0.01
								b_Actinospicaceae	b_unc_WPS2	0.842052	0
								b_Actinosynnemataceae	b_FFCH4570	0.763638	0.01
								b_Actinosynnemataceae	b_Isosphaeraceae	0.728894	0
								b_Actinosynnemataceae	b_Paenibacillaceae	0.632512	0.01
								b_Actinosynnemataceae	b_Pirellulaceae	0.782805	0.01
								b_Actinosynnemataceae	b_Pseudonocardiaceae	0.743637	0
								b_Actinosynnemataceae	b_Solirubrobacteraceae	0.628158	0.01
								b_Actinosynnemataceae	b_Sphingomonadaceae	0.787416	0.01
								b_Actinosynnemataceae	b_Streptomycetaceae	0.728753	0
								b_Actinosynnemataceae	b_Thermoactinomycetaceae	0.65941	0.01
								b_Actinosynnemataceae	b_unc_Acidobacteria5	0.652752	0
								b_Actinosynnemataceae	b_unc_Ktedonobacteria	0.687816	0
								b_Actinosynnemataceae	p_Spongomonadidae	-0.716517	0
								b_Actinosynnemataceae	n_Enoplea_X	-0.607964	0.01
								b_Alcaligenaceae	b_Alicyclobacillaceae	0.784324	0
								b_Alcaligenaceae	b_Beijerinckiaceae	0.808192	0
								b_Alcaligenaceae	b_EB1017	0.726843	0.01
								b_Alcaligenaceae	b_Ellin515	0.686109	0.01
								b_Alcaligenaceae	b_FFCH4570	0.817517	0
								b_Alcaligenaceae	b_Ktedonobacteraceae	0.682609	0.01
								b_Alcaligenaceae	b_Nitrososphaeraceae	0.675691	0
								b_Alcaligenaceae	b_Paenibacillaceae	0.723062	0.01
								b_Alcaligenaceae	b_Pseudonocardiaceae	0.652027	0
								b_Alcaligenaceae	b_Streptomycetaceae	0.746847	0
								b_Alcaligenaceae	b_Syntrophobacteraceae	0.686891	0.01
								b_Alcaligenaceae	b_Thermogemmatisporaceae	0.710655	0.01
								b_Alcaligenaceae	b_unc_ABS6	0.773854	0
								b_Alcaligenaceae	b_unc_Acidobacteria5	0.744787	0
								b_Alcaligenaceae	b_unc_Gemm1	0.717373	0.01
								b_Alcaligenaceae	b_unc_JG37AG4	0.899962	0
								b_Alcaligenaceae	b_unc_TM1	0.746743	0.01
								b_Alcaligenaceae	p_Chilodonellidae	-0.656881	0.01
								b_Alicyclobacillaceae	b_Bacillaceae	0.937238	0
								b_Alicyclobacillaceae	b_Bdellovibrionaceae	0.642407	0
								b_Alicyclobacillaceae	b_Beijerinckiaceae	0.813798	0.01
								b_Alicyclobacillaceae	b_Bradyrhizobiaceae	0.855209	0
								b_Alicyclobacillaceae	b_Burkholderiaceae	0.826248	0
								b_Alicyclobacillaceae	b_Caulobacteraceae	0.829682	0
								b_Alicyclobacillaceae	b_Chthonomonadaceae	0.734796	0
								b_Alicyclobacillaceae	b_Clostridiaceae	0.711731	0.01
								b_Alicyclobacillaceae	b_Conexibacteraceae	0.879939	0
								b_Alicyclobacillaceae	b_Coxiellaceae	0.811284	0
								b_Alicyclobacillaceae	b_Ellin515	0.905782	0
								b_Alicyclobacillaceae	b_FFCH4570	0.806664	0.01
								b_Alicyclobacillaceae	b_Gaiellaceae	0.899075	0
								b_Alicyclobacillaceae	b_Gemmataceae	0.945874	0
								b_Alicyclobacillaceae	b_Haliangiaceae	0.675578	0
								b_Alicyclobacillaceae	b_Hyphomicrobiaceae	0.891668	0
								b_Alicyclobacillaceae	b_Isosphaeraceae	0.84844	0
								b_Alicyclobacillaceae	b_Koribacteraceae	0.887128	0
								b_Alicyclobacillaceae	b_Ktedonobacteraceae	0.961441	0
								b_Alicyclobacillaceae	b_Methylocystaceae	0.859776	0
								b_Alicyclobacillaceae	b_Mycobacteriaceae	0.815182	0
								b_Alicyclobacillaceae	b_Myxococcaceae	0.727221	0.01
								b_Alicyclobacillaceae	b_Nitrososphaeraceae	0.742831	0
								b_Alicyclobacillaceae	b_Paenibacillaceae	0.979323	0
								b_Alicyclobacillaceae	b_Parachlamydiaceae	0.777494	0
								b_Alicyclobacillaceae	b_Pirellulaceae	0.821289	0
								b_Alicyclobacillaceae	b_Planococcaceae	0.665325	0.01
								b_Alicyclobacillaceae	b_Pseudonocardiaceae	0.905433	0
								b_Alicyclobacillaceae	b_Rhodospirillaceae	0.913205	0
								b_Alicyclobacillaceae	b_Sinobacteraceae	0.912724	0
								b_Alicyclobacillaceae	b_Solibacteraceae	0.798031	0
								b_Alicyclobacillaceae	b_Solirubrobacteraceae	0.853875	0
								b_Alicyclobacillaceae	b_Sphingomonadaceae	0.925805	0
								b_Alicyclobacillaceae	b_Streptomycetaceae	0.967504	0
								b_Alicyclobacillaceae	b_Syntrophobacteraceae	0.916301	0
								b_Alicyclobacillaceae	b_Thermoactinomycetaceae	0.665221	0
								b_Alicyclobacillaceae	b_Thermogemmatisporaceae	0.965878	0
								b_Alicyclobacillaceae	b_Thermomonosporaceae	0.895124	0
								b_Alicyclobacillaceae	b_Turicibacteraceae	0.724994	0
								b_Alicyclobacillaceae	b_unc_ABS6	0.776265	0
								b_Alicyclobacillaceae	b_unc_Acidobacteria5	0.955503	0
								b_Alicyclobacillaceae	b_unc_Deltaproteobacteria	0.705844	0
								b_Alicyclobacillaceae	b_unc_Gemmatimonadetes	0.693426	0.01
								b_Alicyclobacillaceae	b_unc_JG37AG4	0.874211	0
								b_Alicyclobacillaceae	b_unc_Ktedonobacteria	0.69319	0
								b_Alicyclobacillaceae	b_unc_TM1	0.901146	0
								b_Alicyclobacillaceae	b_unc_WPS2	0.842407	0
								b_Alicyclobacillaceae	p_Didymiaceae	-0.710624	0
								b_Anaeroplasmataceae	b_auto67_4W	0.785936	0
								b_Anaeroplasmataceae	b_Bdellovibrionaceae	0.796115	0
								b_Anaeroplasmataceae	b_Burkholderiaceae	0.738171	0
								b_Anaeroplasmataceae	b_Coxiellaceae	0.7744	0.01
								b_Anaeroplasmataceae	b_Ellin515	0.674459	0.01
								b_Anaeroplasmataceae	b_Hyphomicrobiaceae	0.663221	0.01
								b_Anaeroplasmataceae	b_Isosphaeraceae	0.683836	0.01
								b_Anaeroplasmataceae	b_Legionellaceae	0.840566	0
								b_Anaeroplasmataceae	b_Methylocystaceae	0.701814	0
								b_Anaeroplasmataceae	b_Mycobacteriaceae	0.74696	0
								b_Anaeroplasmataceae	b_Opitutaceae	0.783167	0
								b_Anaeroplasmataceae	b_Parachlamydiaceae	0.702054	0
								b_Anaeroplasmataceae	b_Patulibacteraceae	0.774893	0
								b_Anaeroplasmataceae	b_Pirellulaceae	0.685708	0
								b_Anaeroplasmataceae	b_Polyangiaceae	0.789074	0
								b_Anaeroplasmataceae	b_Rhabdochlamydiaceae	0.872779	0
								b_Anaeroplasmataceae	b_Sinobacteraceae	0.639317	0.01
								b_Anaeroplasmataceae	b_Solibacteraceae	0.74693	0
								b_Anaeroplasmataceae	b_Thermoactinomycetaceae	0.714011	0.01
								b_Anaeroplasmataceae	b_Xanthomonadaceae	0.66085	0
								b_Anaeroplasmataceae	b_unc_Alphaproteobacteria	0.800272	0
								b_Anaeroplasmataceae	b_unc_BD711	0.721818	0.01
								b_Anaeroplasmataceae	b_unc_Deltaproteobacteria	0.825158	0
								b_Anaeroplasmataceae	b_unc_SJA4	0.893094	0
								b_Anaeroplasmataceae	b_unc_Chlorobi_1	0.793502	0
								b_Anaeroplasmataceae	b_unc_WPS2	0.74636	0
								b_auto67_4W	b_Bdellovibrionaceae	0.92372	0
								b_auto67_4W	b_Bradyrhizobiaceae	0.767915	0
								b_auto67_4W	b_Burkholderiaceae	0.763742	0.01
								b_auto67_4W	b_Caulobacteraceae	0.795572	0
								b_auto67_4W	b_Chitinophagaceae	0.704128	0.01
								b_auto67_4W	b_Conexibacteraceae	0.741802	0
								b_auto67_4W	b_Coxiellaceae	0.855241	0
								b_auto67_4W	b_Ellin515	0.664661	0
								b_auto67_4W	b_Hyphomicrobiaceae	0.728722	0.01
								b_auto67_4W	b_Isosphaeraceae	0.633049	0.01
								b_auto67_4W	b_Koribacteraceae	0.729953	0.01
								b_auto67_4W	b_Legionellaceae	0.845112	0
								b_auto67_4W	b_Methylocystaceae	0.767972	0
								b_auto67_4W	b_Mycobacteriaceae	0.848087	0
								b_auto67_4W	b_Parachlamydiaceae	0.830064	0
								b_auto67_4W	b_Patulibacteraceae	0.773105	0
								b_auto67_4W	b_Rhabdochlamydiaceae	0.819326	0
								b_auto67_4W	b_Sinobacteraceae	0.705566	0.01
								b_auto67_4W	b_Solibacteraceae	0.844186	0
								b_auto67_4W	b_Sphingobacteriaceae	0.844688	0
								b_auto67_4W	b_Thermomonosporaceae	0.704095	0.01
								b_auto67_4W	b_unc_Alphaproteobacteria	0.928348	0
								b_auto67_4W	b_unc_At12OctB3	0.819058	0
								b_auto67_4W	b_unc_Deltaproteobacteria	0.889648	0
								b_auto67_4W	b_unc_Gammaproteobacteria	0.652783	0.01
								b_auto67_4W	b_unc_ML635J21	0.625567	0
								b_auto67_4W	b_unc_SJA4	0.867253	0
								b_auto67_4W	b_unc_Chlorobi_1	0.771222	0
								b_auto67_4W	b_unc_WPS2	0.824766	0
								b_Bacillaceae	b_Bdellovibrionaceae	0.784208	0
								b_Bacillaceae	b_Beijerinckiaceae	0.808773	0
								b_Bacillaceae	b_Bradyrhizobiaceae	0.9543	0
								b_Bacillaceae	b_Burkholderiaceae	0.888105	0
								b_Bacillaceae	b_Caulobacteraceae	0.90386	0
								b_Bacillaceae	b_Chitinophagaceae	0.694832	0
								b_Bacillaceae	b_Clostridiaceae	0.861825	0
								b_Bacillaceae	b_Conexibacteraceae	0.960466	0
								b_Bacillaceae	b_Coxiellaceae	0.897102	0
								b_Bacillaceae	b_Ellin515	0.926595	0
								b_Bacillaceae	b_Frankiaceae	0.741006	0.01
								b_Bacillaceae	b_Gaiellaceae	0.901495	0
								b_Bacillaceae	b_Gemmataceae	0.964121	0
								b_Bacillaceae	b_Hyphomicrobiaceae	0.971719	0
								b_Bacillaceae	b_Isosphaeraceae	0.877577	0
								b_Bacillaceae	b_Koribacteraceae	0.932637	0
								b_Bacillaceae	b_Ktedonobacteraceae	0.961203	0
								b_Bacillaceae	b_Legionellaceae	0.711781	0.01
								b_Bacillaceae	b_Methylocystaceae	0.955833	0
								b_Bacillaceae	b_Mycobacteriaceae	0.888604	0
[truncated: 3,320 more rows]

## Sheet: trees
NETWORK 0.9								NETWORK 0.6
OTU 1	OTU 2	corr	pval					OTU 1	OTU 2	corr	pval
f_Ascomycota_XX	a_Annelida_XX	0.902334	0		Bacteria/Archaea	b		b_unc_Pedosphaerales	b_unc_Saprospirales	0.760871	0		Bacteria/Archaea	b
f_Mucoromycotina_X	a_Annelida_XX	0.903296	0		Fungi	f		b_unc_Pedosphaerales	b_unc_BD73	0.685517	0		Fungi	f
b_Syntrophobacteraceae	a_Arachnida	-0.903193	0		Protist	p		b_unc_Pedosphaerales	b_unc_Burkholderiales	0.73307	0		Protist	p
f_Agaricomycetes	a_Arachnida	0.955892	0		Animal	a		b_unc_Pedosphaerales	b_unc_Ellin6513	0.727346	0		Animal	a
f_Ascomycota_XX	a_Arachnida	0.914125	0		Nematodes	n		b_unc_Pedosphaerales	b_unc_FAC87	0.650401	0		Nematodes	n
f_Cryptomycotina_X	a_Arachnida	0.916214	0					b_unc_Pedosphaerales	b_unc_FAC88	0.781289	0
f_Dothideomycetes	a_Arachnida	0.94638	0		Positive Correlations	578		b_unc_Pedosphaerales	b_unc_JG30KFAS9	0.637008	0.01		Positive Correlations	5443
f_Eurotiomycetes	a_Arachnida	0.963585	0		Negative Correlations	28		b_unc_Pedosphaerales	b_unc_Legionellales	0.772855	0		Negative Correlations	4122
f_Glomeromycetes	a_Arachnida	0.939046	0		Total	606		b_unc_Pedosphaerales	b_unc_MIZ46	0.838861	0		Total	9565
f_Lecanoromycetes	a_Arachnida	0.905271	0					b_unc_Pedosphaerales	b_unc_MLE112	0.790477	0
f_Leotiomycetes	a_Arachnida	0.946581	0					b_unc_Pedosphaerales	b_unc_NRPJ	0.707291	0
f_Mucoromycotina_X	a_Arachnida	0.951592	0					b_unc_Pedosphaerales	b_unc_Rickettsiales	0.748123	0.01
f_Orbiliomycetes	a_Arachnida	0.919927	0					b_unc_Pedosphaerales	b_unc_Solibacterales	0.840015	0
f_Tremellomycetes	a_Arachnida	0.913155	0					b_unc_Pedosphaerales	b_Amoebophilaceae	0.644679	0
p_Allapsidae	a_Arachnida	0.904937	0					b_unc_Pedosphaerales	b_Fimbriimonadaceae	0.792886	0
p_Cercomonadidae	a_Arachnida	0.945786	0					b_unc_Pedosphaerales	b_Pedosphaeraceae	0.901165	0
p_Chrysophyceae_CladeC	a_Arachnida	0.936578	0					b_unc_Pedosphaerales	b_Acidobacteriaceae	0.791811	0
p_Colpodidae	a_Arachnida	0.939497	0					b_unc_Pedosphaerales	b_Anaeroplasmataceae	0.763373	0
p_Euglyphidae	a_Arachnida	0.957201	0					b_unc_Pedosphaerales	b_auto67_4W	0.668997	0
p_Gregarines_X	a_Arachnida	0.960964	0					b_unc_Pedosphaerales	b_Bdellovibrionaceae	0.767451	0
p_Haptoglossales	a_Arachnida	0.924579	0					b_unc_Pedosphaerales	b_Coxiellaceae	0.864949	0
p_Paracercomonadidae	a_Arachnida	0.940099	0					b_unc_Pedosphaerales	b_Desulfobulbaceae	0.705785	0.01
p_Petalomonadales	a_Arachnida	0.900105	0					b_unc_Pedosphaerales	b_Koribacteraceae	0.832192	0
p_Platyophryidae	a_Arachnida	0.930884	0					b_unc_Pedosphaerales	b_Ktedonobacteraceae	0.664013	0.01
p_Pseudodifflugiidae	a_Arachnida	0.951455	0					b_unc_Pedosphaerales	b_Parachlamydiaceae	0.662466	0
p_Rhogostomalineage	a_Arachnida	0.948714	0					b_unc_Pedosphaerales	b_Piscirickettsiaceae	0.652037	0.01
p_Sandonidae	a_Arachnida	0.947412	0					b_unc_Pedosphaerales	b_Solibacteraceae	0.727941	0
p_Trinematidae	a_Arachnida	0.935457	0					b_unc_Pedosphaerales	b_Sphingobacteriaceae	0.731497	0
p_unc_Colpodida	a_Arachnida	0.909888	0					b_unc_Pedosphaerales	b_unc_Acidobacteria5	0.722181	0
p_Vorticellidae	a_Arachnida	0.94528	0					b_unc_Pedosphaerales	b_unc_At12OctB3	0.656388	0.01
p_unc_Colpodea	a_Catenulida	0.920548	0					b_unc_Pedosphaerales	b_unc_Deltaproteobacteria	0.622934	0.01
a_Arachnida	a_Rotifera_XX	0.923704	0					b_unc_Pedosphaerales	b_unc_SBRH58	0.731217	0
b_Actinospicaceae	a_Rotifera_XX	-0.918895	0					b_unc_Pedosphaerales	b_unc_SJA4	0.615053	0.01
b_Burkholderiaceae	a_Rotifera_XX	-0.90166	0					b_unc_Pedosphaerales	b_unc_TM1	0.615743	0
b_Thermomonosporaceae	a_Rotifera_XX	-0.903665	0					b_unc_Pedosphaerales	b_unc_Chlorobi_1	0.629198	0.01
f_Dothideomycetes	a_Rotifera_XX	0.939667	0					b_unc_Pedosphaerales	f_Orbiliomycetes	-0.619019	0.01
f_Eurotiomycetes	a_Rotifera_XX	0.946488	0					b_unc_Pedosphaerales	p_Oxytrichidae	-0.620563	0.01
f_Glomeromycetes	a_Rotifera_XX	0.934241	0					b_unc_Pedosphaerales	a_Annelida_XX	-0.679248	0
f_Leotiomycetes	a_Rotifera_XX	0.939334	0					b_unc_Pedosphaerales	a_Catenulida	-0.606296	0.01
f_Mucoromycotina_X	a_Rotifera_XX	0.903504	0					b_unc_Saprospirales	b_unc_Burkholderiales	0.67336	0
f_Orbiliomycetes	a_Rotifera_XX	0.936336	0					b_unc_Saprospirales	b_unc_FAC87	0.689538	0
f_Tremellomycetes	a_Rotifera_XX	0.954865	0					b_unc_Saprospirales	b_unc_FAC88	0.726584	0
f_unc_Fungi	a_Rotifera_XX	0.913483	0					b_unc_Saprospirales	b_unc_iii115	0.625408	0.01
p_Cercomonadidae	a_Rotifera_XX	0.946674	0					b_unc_Saprospirales	b_unc_Legionellales	0.66211	0
p_Chrysophyceae_CladeC	a_Rotifera_XX	0.940167	0					b_unc_Saprospirales	b_unc_MIZ46	0.712882	0
p_Colpodidae	a_Rotifera_XX	0.92746	0					b_unc_Saprospirales	b_unc_MLE112	0.742969	0
p_Euglyphidae	a_Rotifera_XX	0.9626	0					b_unc_Saprospirales	b_unc_NRPJ	0.65239	0.01
p_Gregarines_X	a_Rotifera_XX	0.914623	0					b_unc_Saprospirales	b_unc_Rickettsiales	0.759655	0
p_Paracercomonadidae	a_Rotifera_XX	0.922153	0					b_unc_Saprospirales	b_unc_Solibacterales	0.616858	0
p_Platyophryidae	a_Rotifera_XX	0.942879	0					b_unc_Saprospirales	b_Fimbriimonadaceae	0.699238	0.01
p_Pseudodifflugiidae	a_Rotifera_XX	0.931636	0					b_unc_Saprospirales	b_Bdellovibrionaceae	0.829704	0
p_Rhogostomalineage	a_Rotifera_XX	0.926465	0					b_unc_Saprospirales	b_Chitinophagaceae	0.685701	0.01
p_Sandonidae	a_Rotifera_XX	0.936719	0					b_unc_Saprospirales	b_Coxiellaceae	0.742539	0.01
p_Trinematidae	a_Rotifera_XX	0.95677	0					b_unc_Saprospirales	b_Koribacteraceae	0.619916	0.01
p_unc_Colpodida	a_Rotifera_XX	0.906928	0					b_unc_Saprospirales	b_Ktedonobacteraceae	0.605462	0.01
p_Vahlkampfiidae	a_Rotifera_XX	0.909856	0					b_unc_Saprospirales	b_Legionellaceae	0.670592	0.01
b_unc_Acidimicrobiales	b_Acetobacteraceae	0.941442	0					b_unc_Saprospirales	b_Nitrososphaeraceae	0.737144	0
b_unc_Actinomycetales	b_Acetobacteraceae	0.951853	0					b_unc_Saprospirales	b_Parachlamydiaceae	0.675697	0.01
b_unc_Myxococcales	b_Acetobacteraceae	0.957848	0					b_unc_Saprospirales	b_Piscirickettsiaceae	0.719352	0
b_unc_Solirubrobacterales	b_Acetobacteraceae	0.917955	0					b_unc_Saprospirales	b_Rhabdochlamydiaceae	0.692666	0
b_unc_Myxococcales	b_Actinospicaceae	0.909346	0					b_unc_Saprospirales	b_Solibacteraceae	0.679507	0
b_unc_Solirubrobacterales	b_Actinospicaceae	0.923943	0					b_unc_Saprospirales	b_Sphingobacteriaceae	0.847954	0
b_Alicyclobacillaceae	b_Bacillaceae	0.901347	0					b_unc_Saprospirales	b_unc_Acidobacteria5	0.740848	0
b_Actinospicaceae	b_Bradyrhizobiaceae	0.953827	0					b_unc_Saprospirales	b_unc_At12OctB3	0.785973	0
b_Beijerinckiaceae	b_Bradyrhizobiaceae	0.912315	0					b_unc_Saprospirales	b_unc_Deltaproteobacteria	0.653705	0.01
b_unc_Myxococcales	b_Bradyrhizobiaceae	0.900923	0					b_unc_Saprospirales	b_unc_SBRH58	0.736497	0
b_unc_Solirubrobacterales	b_Bradyrhizobiaceae	0.963633	0					b_unc_Saprospirales	b_unc_SJA4	0.688542	0.01
b_Actinospicaceae	b_Burkholderiaceae	0.933908	0					b_unc_Saprospirales	b_unc_Chlorobi_1	0.731413	0
b_Acetobacteraceae	b_Caulobacteraceae	0.903718	0					b_unc_Acidimicrobiales	b_unc_Actinomycetales	0.985977	0
b_Actinospicaceae	b_Caulobacteraceae	0.91601	0					b_unc_Acidimicrobiales	b_unc_Ellin329	0.748994	0
b_Bradyrhizobiaceae	b_Caulobacteraceae	0.901006	0					b_unc_Acidimicrobiales	b_unc_Myxococcales	0.941485	0
b_Burkholderiaceae	b_Caulobacteraceae	0.922093	0					b_unc_Acidimicrobiales	b_unc_Solirubrobacterales	0.912802	0
b_unc_Acidimicrobiales	b_Caulobacteraceae	0.940146	0					b_unc_Acidimicrobiales	b_unc_WD2101	0.686544	0
b_unc_Actinomycetales	b_Caulobacteraceae	0.951771	0					b_unc_Acidimicrobiales	b_Acetobacteraceae	0.941442	0
b_unc_Myxococcales	b_Caulobacteraceae	0.970812	0					b_unc_Acidimicrobiales	b_Actinospicaceae	0.850572	0
b_unc_Solirubrobacterales	b_Caulobacteraceae	0.924899	0					b_unc_Acidimicrobiales	b_Beijerinckiaceae	0.613848	0.01
b_Acetobacteraceae	b_Conexibacteraceae	0.936112	0					b_unc_Acidimicrobiales	b_Bradyrhizobiaceae	0.822268	0
b_Actinospicaceae	b_Conexibacteraceae	0.930757	0					b_unc_Acidimicrobiales	b_Burkholderiaceae	0.808964	0
b_Bradyrhizobiaceae	b_Conexibacteraceae	0.948734	0					b_unc_Acidimicrobiales	b_Caulobacteraceae	0.940146	0
b_Caulobacteraceae	b_Conexibacteraceae	0.937144	0					b_unc_Acidimicrobiales	b_Conexibacteraceae	0.932598	0
b_unc_Acidimicrobiales	b_Conexibacteraceae	0.932598	0					b_unc_Acidimicrobiales	b_Frankiaceae	0.71496	0
b_unc_Actinomycetales	b_Conexibacteraceae	0.95064	0					b_unc_Acidimicrobiales	b_Gaiellaceae	0.853547	0
b_unc_Myxococcales	b_Conexibacteraceae	0.964078	0					b_unc_Acidimicrobiales	b_Gemmataceae	0.774327	0
b_unc_Solirubrobacterales	b_Conexibacteraceae	0.988965	0					b_unc_Acidimicrobiales	b_Haliangiaceae	0.77657	0
b_unc_Legionellales	b_Coxiellaceae	0.916716	0					b_unc_Acidimicrobiales	b_Hyphomicrobiaceae	0.923255	0
b_unc_iii115	b_Cytophagaceae	0.902007	0					b_unc_Acidimicrobiales	b_Intrasporangiaceae	0.705066	0
b_Caulobacteraceae	b_Gaiellaceae	0.91686	0					b_unc_Acidimicrobiales	b_Isosphaeraceae	0.960431	0
b_unc_Myxococcales	b_Gaiellaceae	0.936532	0					b_unc_Acidimicrobiales	b_Methylocystaceae	0.926891	0
b_Acetobacteraceae	b_Hyphomicrobiaceae	0.938496	0					b_unc_Acidimicrobiales	b_Mycobacteriaceae	0.954753	0
b_Bradyrhizobiaceae	b_Hyphomicrobiaceae	0.913713	0					b_unc_Acidimicrobiales	b_Myxococcaceae	0.742857	0.01
b_Caulobacteraceae	b_Hyphomicrobiaceae	0.906208	0					b_unc_Acidimicrobiales	b_Nocardioidaceae	0.614573	0
b_Conexibacteraceae	b_Hyphomicrobiaceae	0.958946	0					b_unc_Acidimicrobiales	b_Opitutaceae	0.741579	0
b_unc_Acidimicrobiales	b_Hyphomicrobiaceae	0.923255	0					b_unc_Acidimicrobiales	b_Patulibacteraceae	0.918519	0
b_unc_Actinomycetales	b_Hyphomicrobiaceae	0.954625	0					b_unc_Acidimicrobiales	b_Pirellulaceae	0.712068	0
b_unc_Myxococcales	b_Hyphomicrobiaceae	0.930074	0					b_unc_Acidimicrobiales	b_Polyangiaceae	0.864043	0
b_unc_Solirubrobacterales	b_Hyphomicrobiaceae	0.964513	0					b_unc_Acidimicrobiales	b_Pseudonocardiaceae	0.638988	0.01
b_Actinospicaceae	b_Isosphaeraceae	0.910054	0					b_unc_Acidimicrobiales	b_Rhodospirillaceae	0.9094	0
b_Caulobacteraceae	b_Isosphaeraceae	0.960365	0					b_unc_Acidimicrobiales	b_Sinobacteraceae	0.926819	0
b_Conexibacteraceae	b_Isosphaeraceae	0.935994	0					b_unc_Acidimicrobiales	b_Solirubrobacteraceae	0.857007	0
b_Gaiellaceae	b_Isosphaeraceae	0.936543	0					b_unc_Acidimicrobiales	b_Streptomycetaceae	0.697855	0
b_unc_Acidimicrobiales	b_Isosphaeraceae	0.960431	0					b_unc_Acidimicrobiales	b_Syntrophobacteraceae	0.662182	0
b_unc_Actinomycetales	b_Isosphaeraceae	0.95463	0					b_unc_Acidimicrobiales	b_Thermomonosporaceae	0.778964	0
b_unc_Myxococcales	b_Isosphaeraceae	0.958499	0					b_unc_Acidimicrobiales	b_unc_ABS6	0.910443	0
b_unc_Solirubrobacterales	b_Isosphaeraceae	0.928553	0					b_unc_Acidimicrobiales	b_unc_Alphaproteobacteria	0.722235	0.01
b_unc_Solibacterales	b_Koribacteraceae	0.960147	0					b_unc_Acidimicrobiales	b_unc_Gemmatimonadetes	0.837184	0
b_Acetobacteraceae	b_Methylocystaceae	0.956377	0					b_unc_Acidimicrobiales	b_unc_ML635J21	0.620409	0.01
b_Actinospicaceae	b_Methylocystaceae	0.916231	0					b_unc_Acidimicrobiales	b_unc_TK17	0.689273	0
b_Bradyrhizobiaceae	b_Methylocystaceae	0.91369	0					b_unc_Acidimicrobiales	b_unc_WPS2	0.831213	0
b_Burkholderiaceae	b_Methylocystaceae	0.910916	0					b_unc_Acidimicrobiales	f_Agaricomycetes	-0.645545	0.01
b_Caulobacteraceae	b_Methylocystaceae	0.960787	0					b_unc_Acidimicrobiales	f_Chytridiomycetes	-0.676547	0.01
b_Conexibacteraceae	b_Methylocystaceae	0.947603	0					b_unc_Acidimicrobiales	f_Dothideomycetes	-0.619536	0.01
b_Hyphomicrobiaceae	b_Methylocystaceae	0.954341	0					b_unc_Acidimicrobiales	f_Eurotiomycetes	-0.649397	0.01
b_Isosphaeraceae	b_Methylocystaceae	0.914198	0					b_unc_Acidimicrobiales	f_Lecanoromycetes	-0.749668	0
b_unc_Acidimicrobiales	b_Methylocystaceae	0.926891	0					b_unc_Acidimicrobiales	f_Microbotryomycetes	-0.679389	0
b_unc_Actinomycetales	b_Methylocystaceae	0.952791	0					b_unc_Acidimicrobiales	f_Mucoromycotina_X	-0.665889	0.01
b_unc_Myxococcales	b_Methylocystaceae	0.973488	0					b_unc_Acidimicrobiales	f_Pezizomycotina_X	-0.708044	0
b_unc_Solirubrobacterales	b_Methylocystaceae	0.942923	0					b_unc_Acidimicrobiales	f_Sordariomycetes	-0.80259	0
b_Acetobacteraceae	b_Mycobacteriaceae	0.911035	0					b_unc_Acidimicrobiales	f_Tremellomycetes	-0.729543	0.01
b_Caulobacteraceae	b_Mycobacteriaceae	0.92982	0					b_unc_Acidimicrobiales	f_unc_Fungi	-0.752694	0
b_Conexibacteraceae	b_Mycobacteriaceae	0.919123	0					b_unc_Acidimicrobiales	p_Arcellinida_X	-0.741001	0.01
b_Hyphomicrobiaceae	b_Mycobacteriaceae	0.95232	0					b_unc_Acidimicrobiales	p_Cercomonadidae	-0.688149	0
b_Isosphaeraceae	b_Mycobacteriaceae	0.933849	0					b_unc_Acidimicrobiales	p_Didymiaceae	-0.630209	0
b_Methylocystaceae	b_Mycobacteriaceae	0.933209	0					b_unc_Acidimicrobiales	p_Dinophyceae_XX	-0.805296	0
b_unc_Acidimicrobiales	b_Mycobacteriaceae	0.954753	0					b_unc_Acidimicrobiales	p_Echinamoebidae	-0.64598	0
b_unc_Actinomycetales	b_Mycobacteriaceae	0.973377	0					b_unc_Acidimicrobiales	p_Epistylididae	-0.663499	0.01
b_unc_Myxococcales	b_Mycobacteriaceae	0.918467	0					b_unc_Acidimicrobiales	p_Euglyphidae	-0.705233	0
b_unc_Solirubrobacterales	b_Mycobacteriaceae	0.928792	0					b_unc_Acidimicrobiales	p_FilosaSarcomonadea_XX	-0.627016	0
b_unc_Ellin329	b_Opitutaceae	0.90559	0					b_unc_Acidimicrobiales	p_Haptoglossales	-0.641304	0.01
b_unc_WD2101	b_Opitutaceae	0.930876	0					b_unc_Acidimicrobiales	p_Haptoria_X	-0.73542	0
b_Bacillaceae	b_Paenibacillaceae	0.972982	0					b_unc_Acidimicrobiales	p_Litonotidae	-0.723019	0.01
b_Conexibacteraceae	b_Patulibacteraceae	0.908376	0					b_unc_Acidimicrobiales	p_Nolandellidae	-0.682302	0
b_Hyphomicrobiaceae	b_Patulibacteraceae	0.931722	0					b_unc_Acidimicrobiales	p_Petalomonadales	-0.733752	0
b_Methylocystaceae	b_Patulibacteraceae	0.902917	0					b_unc_Acidimicrobiales	p_Platyophryida_X	-0.810396	0
b_Mycobacteriaceae	b_Patulibacteraceae	0.958072	0					b_unc_Acidimicrobiales	p_Platyophryidae	-0.730651	0
b_unc_Acidimicrobiales	b_Patulibacteraceae	0.918519	0					b_unc_Acidimicrobiales	p_Sandonidae	-0.679843	0.01
b_unc_Actinomycetales	b_Patulibacteraceae	0.958954	0					b_unc_Acidimicrobiales	p_Spathidiidae	-0.646905	0
b_unc_Solirubrobacterales	b_Patulibacteraceae	0.900305	0					b_unc_Acidimicrobiales	p_Thaumatomonadidae	-0.840564	0
b_unc_Pedosphaerales	b_Pedosphaeraceae	0.901165	0					b_unc_Acidimicrobiales	p_Tracheliidae	-0.623174	0
b_Bacillaceae	b_Planococcaceae	0.927338	0					b_unc_Acidimicrobiales	p_unc_FilosaSarcomonadea	-0.685822	0
b_Paenibacillaceae	b_Planococcaceae	0.914612	0					b_unc_Acidimicrobiales	p_unc_Colpodida	-0.614818	0
b_Caulobacteraceae	b_Polyangiaceae	0.936407	0					b_unc_Acidimicrobiales	p_unc_Haptoria	-0.611492	0.01
b_Gaiellaceae	b_Polyangiaceae	0.956412	0					b_unc_Acidimicrobiales	pl_unc_Embryophyceae	-0.788116	0
b_Gemmataceae	b_Polyangiaceae	0.904537	0					b_unc_Acidimicrobiales	a_Rotifera_XX	-0.727367	0
b_Isosphaeraceae	b_Polyangiaceae	0.903883	0					b_unc_Acidimicrobiales	n_Longidorus	-0.764913	0
b_unc_Myxococcales	b_Polyangiaceae	0.936232	0					b_unc_Acidimicrobiales	n_Enoplea_XX	-0.690966	0.01
b_Acetobacteraceae	b_Rhodospirillaceae	0.931037	0					b_unc_Actinomycetales	b_unc_CPla3	0.604634	0.01
b_Actinospicaceae	b_Rhodospirillaceae	0.940629	0					b_unc_Actinomycetales	b_unc_Ellin329	0.774632	0
b_Bradyrhizobiaceae	b_Rhodospirillaceae	0.953541	0					b_unc_Actinomycetales	b_unc_Elusimicrobiales	0.616179	0
b_Caulobacteraceae	b_Rhodospirillaceae	0.955464	0					b_unc_Actinomycetales	b_unc_Myxococcales	0.948654	0
b_Conexibacteraceae	b_Rhodospirillaceae	0.969984	0					b_unc_Actinomycetales	b_unc_Solirubrobacterales	0.931017	0
b_Hyphomicrobiaceae	b_Rhodospirillaceae	0.957283	0					b_unc_Actinomycetales	b_unc_WD2101	0.695266	0.01
b_Isosphaeraceae	b_Rhodospirillaceae	0.92606	0					b_unc_Actinomycetales	b_Acetobacteraceae	0.951853	0
b_Methylocystaceae	b_Rhodospirillaceae	0.979423	0					b_unc_Actinomycetales	b_Actinopolysporaceae	0.666739	0
b_Mycobacteriaceae	b_Rhodospirillaceae	0.906895	0					b_unc_Actinomycetales	b_Actinospicaceae	0.887803	0
b_unc_Acidimicrobiales	b_Rhodospirillaceae	0.9094	0					b_unc_Actinomycetales	b_Anaeroplasmataceae	0.641001	0
b_unc_Actinomycetales	b_Rhodospirillaceae	0.934572	0					b_unc_Actinomycetales	b_auto67_4W	0.701014	0
b_unc_Myxococcales	b_Rhodospirillaceae	0.975524	0					b_unc_Actinomycetales	b_Beijerinckiaceae	0.672097	0
b_unc_Solirubrobacterales	b_Rhodospirillaceae	0.964658	0					b_unc_Actinomycetales	b_Bradyrhizobiaceae	0.864292	0
b_Caulobacteraceae	b_Sinobacteraceae	0.944461	0					b_unc_Actinomycetales	b_Burkholderiaceae	0.844742	0
b_Conexibacteraceae	b_Sinobacteraceae	0.905461	0					b_unc_Actinomycetales	b_Caulobacteraceae	0.951771	0
b_Hyphomicrobiaceae	b_Sinobacteraceae	0.95435	0					b_unc_Actinomycetales	b_Conexibacteraceae	0.95064	0
b_Isosphaeraceae	b_Sinobacteraceae	0.90402	0					b_unc_Actinomycetales	b_Frankiaceae	0.745777	0
b_Methylocystaceae	b_Sinobacteraceae	0.949336	0					b_unc_Actinomycetales	b_Gaiellaceae	0.849683	0
b_Mycobacteriaceae	b_Sinobacteraceae	0.947459	0					b_unc_Actinomycetales	b_Gemmataceae	0.762498	0
b_Rhodospirillaceae	b_Sinobacteraceae	0.942508	0					b_unc_Actinomycetales	b_Haliangiaceae	0.823866	0
b_unc_Acidimicrobiales	b_Sinobacteraceae	0.926819	0					b_unc_Actinomycetales	b_Hyphomicrobiaceae	0.954625	0
b_unc_Actinomycetales	b_Sinobacteraceae	0.940323	0					b_unc_Actinomycetales	b_Isosphaeraceae	0.95463	0
b_unc_Myxococcales	b_Sinobacteraceae	0.917293	0					b_unc_Actinomycetales	b_Methylocystaceae	0.952791	0
b_unc_Solirubrobacterales	b_Sinobacteraceae	0.913265	0					b_unc_Actinomycetales	b_Micromonosporaceae	0.677688	0.01
b_Bradyrhizobiaceae	b_Solirubrobacteraceae	0.926343	0					b_unc_Actinomycetales	b_Mycobacteriaceae	0.973377	0
b_Conexibacteraceae	b_Solirubrobacteraceae	0.941334	0					b_unc_Actinomycetales	b_Myxococcaceae	0.765704	0
b_Hyphomicrobiaceae	b_Solirubrobacteraceae	0.912927	0					b_unc_Actinomycetales	b_Nocardiaceae	0.701738	0
b_Rhodospirillaceae	b_Solirubrobacteraceae	0.92831	0					b_unc_Actinomycetales	b_Nocardioidaceae	0.685516	0
b_unc_Myxococcales	b_Solirubrobacteraceae	0.926013	0					b_unc_Actinomycetales	b_Opitutaceae	0.749689	0
b_unc_Solirubrobacterales	b_Solirubrobacteraceae	0.958132	0					b_unc_Actinomycetales	b_Pasteuriaceae	0.653672	0
b_Bradyrhizobiaceae	b_Streptomycetaceae	0.911296	0					b_unc_Actinomycetales	b_Patulibacteraceae	0.958954	0
b_Frankiaceae	b_Streptomycetaceae	0.900962	0					b_unc_Actinomycetales	b_Pirellulaceae	0.694532	0.01
b_Pseudonocardiaceae	b_Streptomycetaceae	0.910439	0					b_unc_Actinomycetales	b_Polyangiaceae	0.857044	0
b_Alicyclobacillaceae	b_Thermogemmatisporaceae	0.940388	0					b_unc_Actinomycetales	b_Pseudonocardiaceae	0.674674	0
b_Bacillaceae	b_Thermogemmatisporaceae	0.906993	0					b_unc_Actinomycetales	b_Rhodospirillaceae	0.934572	0
b_unc_MIZ46	b_Thermogemmatisporaceae	0.905136	0					b_unc_Actinomycetales	b_Sinobacteraceae	0.940323	0
b_Actinospicaceae	b_Thermomonosporaceae	0.934445	0					b_unc_Actinomycetales	b_Solirubrobacteraceae	0.875053	0
b_Bradyrhizobiaceae	b_Thermomonosporaceae	0.925287	0					b_unc_Actinomycetales	b_Streptomycetaceae	0.736827	0
b_Burkholderiaceae	b_Thermomonosporaceae	0.946773	0					b_unc_Actinomycetales	b_Syntrophobacteraceae	0.687965	0
b_Caulobacteraceae	b_Thermomonosporaceae	0.92135	0					b_unc_Actinomycetales	b_Thermomonosporaceae	0.829372	0
b_Methylocystaceae	b_Thermomonosporaceae	0.917304	0					b_unc_Actinomycetales	b_Xanthobacteraceae	0.709383	0
b_Rhodospirillaceae	b_Thermomonosporaceae	0.92045	0					b_unc_Actinomycetales	b_unc_ABS6	0.924229	0
b_Streptomycetaceae	b_Thermomonosporaceae	0.911052	0					b_unc_Actinomycetales	b_unc_Alphaproteobacteria	0.753254	0
b_unc_Myxococcales	b_Thermomonosporaceae	0.90064	0					b_unc_Actinomycetales	b_unc_BD711	0.658061	0
b_Mycobacteriaceae	b_unc_ABS6	0.921649	0					b_unc_Actinomycetales	b_unc_Gemmatimonadetes	0.823643	0
b_unc_Acidimicrobiales	b_unc_ABS6	0.910443	0					b_unc_Actinomycetales	b_unc_TK17	0.719397	0
b_unc_Actinomycetales	b_unc_ABS6	0.924229	0					b_unc_Actinomycetales	b_unc_TM71	0.641912	0.01
b_unc_MIZ46	b_unc_Acidobacteria5	0.908286	0					b_unc_Actinomycetales	b_unc_WPS2	0.840899	0
b_unc_Acidimicrobiales	b_unc_Actinomycetales	0.985977	0					b_unc_Actinomycetales	f_Chytridiomycetes	-0.733827	0
b_auto67_4W	b_unc_Alphaproteobacteria	0.934392	0					b_unc_Actinomycetales	f_Dothideomycetes	-0.678076	0.01
b_unc_Acidimicrobiales	b_unc_Myxococcales	0.941485	0					b_unc_Actinomycetales	f_Eurotiomycetes	-0.717278	0
b_unc_Actinomycetales	b_unc_Myxococcales	0.948654	0					b_unc_Actinomycetales	f_Glomeromycetes	-0.70978	0.01
b_Chthoniobacteraceae	b_unc_SJA4	0.913154	0					b_unc_Actinomycetales	f_Glomeromycotina_X	-0.676958	0
b_unc_Acidimicrobiales	b_unc_Solirubrobacterales	0.912802	0					b_unc_Actinomycetales	f_Lecanoromycetes	-0.802881	0
b_unc_Actinomycetales	b_unc_Solirubrobacterales	0.931017	0					b_unc_Actinomycetales	f_Leotiomycetes	-0.716555	0
b_unc_Myxococcales	b_unc_Solirubrobacterales	0.952669	0					b_unc_Actinomycetales	f_Mucoromycotina_X	-0.73448	0
b_unc_Ellin329	b_unc_WD2101	0.938028	0					b_unc_Actinomycetales	f_Orbiliomycetes	-0.757851	0
b_Caulobacteraceae	b_unc_WPS2	0.900587	0					b_unc_Actinomycetales	f_Pezizomycotina_X	-0.766683	0.01
b_Gemmataceae	b_unc_WPS2	0.912248	0					b_unc_Actinomycetales	f_Schizosaccharomycetes	-0.614514	0.01
b_Methylocystaceae	b_unc_WPS2	0.914187	0					b_unc_Actinomycetales	f_Sordariomycetes	-0.830052	0
b_Rhodospirillaceae	b_unc_WPS2	0.9152	0					b_unc_Actinomycetales	f_Tremellomycetes	-0.792715	0
b_unc_Myxococcales	b_unc_WPS2	0.90774	0					b_unc_Actinomycetales	f_unc_Fungi	-0.777094	0
b_unc_Ellin6513	f_Ascomycota_XX	-0.9052	0					b_unc_Actinomycetales	p_Acanthamoebidae	-0.65789	0.01
f_Agaricomycetes	f_Ascomycota_XX	0.919982	0					b_unc_Actinomycetales	p_Adelinagroup	-0.68663	0.01
f_Agaricomycetes	f_Cryptomycotina_X	0.909691	0					b_unc_Actinomycetales	p_Allapsidae	-0.67637	0
f_Ascomycota_XX	f_Cryptomycotina_X	0.927012	0					b_unc_Actinomycetales	p_Arcellinida_X	-0.798288	0
f_Agaricomycetes	f_Dothideomycetes	0.951998	0					b_unc_Actinomycetales	p_Bursariidae	-0.63389	0.01
f_Ascomycota_XX	f_Dothideomycetes	0.927045	0					b_unc_Actinomycetales	p_Cercomonadidae	-0.76289	0
f_Chytridiomycetes	f_Dothideomycetes	0.900295	0					b_unc_Actinomycetales	p_Chrysophyceae_CladeC	-0.697114	0
f_Cryptomycotina_X	f_Dothideomycetes	0.962662	0					b_unc_Actinomycetales	p_Colpodidae	-0.655614	0.01
b_unc_Ellin6513	f_Eurotiomycetes	-0.907002	0					b_unc_Actinomycetales	p_Dinophyceae_XX	-0.753838	0
f_Agaricomycetes	f_Eurotiomycetes	0.961491	0					b_unc_Actinomycetales	p_Echinamoebidae	-0.706288	0
f_Ascomycota_XX	f_Eurotiomycetes	0.936218	0					b_unc_Actinomycetales	p_Epistylididae	-0.664271	0.01
f_Chytridiomycetes	f_Eurotiomycetes	0.916193	0					b_unc_Actinomycetales	p_Euglyphidae	-0.76339	0.01
f_Cryptomycotina_X	f_Eurotiomycetes	0.930676	0					b_unc_Actinomycetales	p_Glissomonadida_X	-0.703699	0.01
f_Dothideomycetes	f_Eurotiomycetes	0.961454	0					b_unc_Actinomycetales	p_Gregarines_X	-0.697228	0
f_Agaricomycetes	f_Glomeromycetes	0.96664	0					b_unc_Actinomycetales	p_Haptoglossales	-0.693826	0
f_Ascomycota_XX	f_Glomeromycetes	0.920459	0					b_unc_Actinomycetales	p_Haptoria_X	-0.750631	0
f_Cryptomycotina_X	f_Glomeromycetes	0.929941	0					b_unc_Actinomycetales	p_Litonotidae	-0.736975	0.01
f_Dothideomycetes	f_Glomeromycetes	0.969475	0					b_unc_Actinomycetales	p_Nolandellidae	-0.722035	0
f_Eurotiomycetes	f_Glomeromycetes	0.95686	0					b_unc_Actinomycetales	p_Oomycota_XX	-0.755459	0
b_Actinospicaceae	f_Lecanoromycetes	-0.908879	0					b_unc_Actinomycetales	p_Paracercomonadidae	-0.762311	0
b_Bradyrhizobiaceae	f_Lecanoromycetes	-0.90849	0					b_unc_Actinomycetales	p_Petalomonadales	-0.7713	0.01
b_Rhodospirillaceae	f_Lecanoromycetes	-0.914976	0					b_unc_Actinomycetales	p_Platyophryida_X	-0.846763	0
b_Thermomonosporaceae	f_Lecanoromycetes	-0.942581	0					b_unc_Actinomycetales	p_Platyophryidae	-0.767916	0
f_Agaricomycetes	f_Lecanoromycetes	0.918637	0					b_unc_Actinomycetales	p_Pseudodifflugiidae	-0.690141	0.01
f_Ascomycota_XX	f_Lecanoromycetes	0.906096	0					b_unc_Actinomycetales	p_Pseudourostylidae	-0.689687	0
f_Chytridiomycetes	f_Lecanoromycetes	0.90243	0					b_unc_Actinomycetales	p_Rhogostomalineage	-0.625676	0.01
f_Dothideomycetes	f_Lecanoromycetes	0.921046	0					b_unc_Actinomycetales	p_Sandonidae	-0.740611	0
f_Eurotiomycetes	f_Lecanoromycetes	0.906913	0					b_unc_Actinomycetales	p_Spathidiidae	-0.700007	0
f_Agaricomycetes	f_Leotiomycetes	0.945123	0					b_unc_Actinomycetales	p_Thaumatomonadidae	-0.884627	0
f_Ascomycota_XX	f_Leotiomycetes	0.910075	0					b_unc_Actinomycetales	p_Trinematidae	-0.692551	0
f_Cryptomycotina_X	f_Leotiomycetes	0.940571	0					b_unc_Actinomycetales	p_Vahlkampfiidae	-0.73556	0
f_Dothideomycetes	f_Leotiomycetes	0.958274	0					b_unc_Actinomycetales	p_Vampyrellidae	-0.635062	0
f_Eurotiomycetes	f_Leotiomycetes	0.964817	0					b_unc_Actinomycetales	p_Vorticellidae	-0.673168	0
f_Glomeromycetes	f_Leotiomycetes	0.975377	0					b_unc_Actinomycetales	p_unc_Colpodea	-0.650064	0.01
f_Lecanoromycetes	f_Leotiomycetes	0.917783	0					b_unc_Actinomycetales	p_unc_FilosaSarcomonadea	-0.69179	0.01
b_unc_BD711	f_Mucoromycotina_X	-0.901781	0					b_unc_Actinomycetales	p_unc_Colpodida	-0.676577	0
f_Agaricomycetes	f_Mucoromycotina_X	0.952115	0					b_unc_Actinomycetales	p_unc_Haptoria	-0.653124	0.01
f_Ascomycota_XX	f_Mucoromycotina_X	0.915873	0					b_unc_Actinomycetales	pl_unc_Embryophyceae	-0.777334	0
f_Cryptomycotina_X	f_Mucoromycotina_X	0.90389	0					b_unc_Actinomycetales	a_Arachnida	-0.684591	0
f_Dothideomycetes	f_Mucoromycotina_X	0.940718	0					b_unc_Actinomycetales	a_Rotifera_XX	-0.784518	0
f_Eurotiomycetes	f_Mucoromycotina_X	0.953731	0					b_unc_Actinomycetales	n_Longidorus	-0.822797	0
f_Glomeromycetes	f_Mucoromycotina_X	0.955713	0					b_unc_Actinomycetales	n_Enoplea_XX	-0.740373	0
f_Lecanoromycetes	f_Mucoromycotina_X	0.932334	0					b_unc_B07_WMSP1	b_unc_Elusimicrobiales	0.768163	0
f_Leotiomycetes	f_Mucoromycotina_X	0.939499	0					b_unc_B07_WMSP1	b_unc_Gaiellales	0.661779	0.01
b_unc_Ellin6513	f_Orbiliomycetes	-0.924799	0					b_unc_B07_WMSP1	b_unc_Myxococcales	0.731092	0
f_Agaricomycetes	f_Orbiliomycetes	0.933612	0					b_unc_B07_WMSP1	b_unc_Rhizobiales	0.680641	0
f_Chytridiomycetes	f_Orbiliomycetes	0.945036	0					b_unc_B07_WMSP1	b_unc_Solirubrobacterales	0.688624	0
f_Cryptomycotina_X	f_Orbiliomycetes	0.905128	0					b_unc_B07_WMSP1	b_unc_Spirobacillales	0.614474	0
f_Dothideomycetes	f_Orbiliomycetes	0.927513	0					b_unc_B07_WMSP1	b_Actinospicaceae	0.726232	0.01
f_Eurotiomycetes	f_Orbiliomycetes	0.965064	0					b_unc_B07_WMSP1	b_Alcaligenaceae	0.733408	0
f_Glomeromycetes	f_Orbiliomycetes	0.915829	0					b_unc_B07_WMSP1	b_Bradyrhizobiaceae	0.738176	0
f_Lecanoromycetes	f_Orbiliomycetes	0.901954	0					b_unc_B07_WMSP1	b_Caulobacteraceae	0.737439	0
f_Leotiomycetes	f_Orbiliomycetes	0.934156	0					b_unc_B07_WMSP1	b_Conexibacteraceae	0.656324	0
f_Mucoromycotina_X	f_Orbiliomycetes	0.931531	0					b_unc_B07_WMSP1	b_Frankiaceae	0.733031	0
b_Beijerinckiaceae	f_Pezizomycetes	-0.902334	0					b_unc_B07_WMSP1	b_Gaiellaceae	0.752184	0
f_Dothideomycetes	f_Pezizomycetes	0.904325	0					b_unc_B07_WMSP1	b_Gemmataceae	0.872443	0
f_Eurotiomycetes	f_Pezizomycetes	0.904637	0					b_unc_B07_WMSP1	b_Isosphaeraceae	0.680779	0
b_Bradyrhizobiaceae	f_Sordariomycetes	-0.902299	0					b_unc_B07_WMSP1	b_Kineosporiaceae	0.720674	0.01
b_Conexibacteraceae	f_Sordariomycetes	-0.904605	0					b_unc_B07_WMSP1	b_Ktedonobacteraceae	0.769511	0
b_unc_Solirubrobacterales	f_Sordariomycetes	-0.900805	0					b_unc_B07_WMSP1	b_Methylobacteriaceae	0.616424	0.01
f_Agaricomycetes	f_Tremellomycetes	0.914858	0					b_unc_B07_WMSP1	b_Methylocystaceae	0.682386	0.01
f_Chytridiomycetes	f_Tremellomycetes	0.900189	0					b_unc_B07_WMSP1	b_Micromonosporaceae	0.699854	0
f_Dothideomycetes	f_Tremellomycetes	0.908184	0					b_unc_B07_WMSP1	b_Myxococcaceae	0.664369	0
f_Eurotiomycetes	f_Tremellomycetes	0.945868	0					b_unc_B07_WMSP1	b_Oxalobacteraceae	0.707109	0.01
f_Glomeromycetes	f_Tremellomycetes	0.920927	0					b_unc_B07_WMSP1	b_Polyangiaceae	0.769973	0
f_Lecanoromycetes	f_Tremellomycetes	0.906862	0					b_unc_B07_WMSP1	b_Pseudonocardiaceae	0.790907	0
f_Leotiomycetes	f_Tremellomycetes	0.922169	0					b_unc_B07_WMSP1	b_Rhodospirillaceae	0.726636	0
f_Mucoromycotina_X	f_Tremellomycetes	0.900166	0					b_unc_B07_WMSP1	b_Sinobacteraceae	0.695539	0
f_Orbiliomycetes	f_Tremellomycetes	0.927489	0					b_unc_B07_WMSP1	b_Sphingomonadaceae	0.825155	0
b_Actinospicaceae	f_unc_Fungi	-0.918103	0					b_unc_B07_WMSP1	b_Streptomycetaceae	0.755568	0
b_Thermomonosporaceae	f_unc_Fungi	-0.900519	0					b_unc_B07_WMSP1	b_Thermomonosporaceae	0.759048	0
f_Cryptomycotina_X	f_unc_Fungi	0.900822	0					b_unc_B07_WMSP1	b_Xanthomonadaceae	0.862098	0
f_Leotiomycetes	f_unc_Fungi	0.900696	0					b_unc_B07_WMSP1	b_unc_BD711	0.66336	0
f_Orbiliomycetes	f_unc_Fungi	0.909604	0					b_unc_B07_WMSP1	b_unc_JG37AG4	0.808694	0
a_Arachnida	n_Enoplea_XX	0.936886	0					b_unc_B07_WMSP1	b_unc_ML635J21	0.73826	0.01
a_Rotifera_XX	n_Enoplea_XX	0.965707	0					b_unc_B07_WMSP1	b_unc_WPS2	0.710619	0
b_Thermomonosporaceae	n_Enoplea_XX	-0.903025	0					b_unc_B07_WMSP1	f_Ascomycota_XX	-0.718905	0
f_Agaricomycetes	n_Enoplea_XX	0.930851	0					b_unc_B07_WMSP1	f_Chytridiomycetes	-0.6558	0.01
f_Chytridiomycetes	n_Enoplea_XX	0.930825	0					b_unc_B07_WMSP1	f_Cryptomycotina_X	-0.739362	0
f_Cryptomycotina_X	n_Enoplea_XX	0.911557	0					b_unc_B07_WMSP1	f_Entomophthorales	-0.668401	0.01
f_Dothideomycetes	n_Enoplea_XX	0.953432	0					b_unc_B07_WMSP1	f_Eurotiomycetes	-0.637797	0
f_Eurotiomycetes	n_Enoplea_XX	0.950939	0					b_unc_B07_WMSP1	f_Lecanoromycetes	-0.724972	0
f_Glomeromycetes	n_Enoplea_XX	0.930921	0					b_unc_B07_WMSP1	f_Leotiomycetes	-0.671721	0.01
f_Leotiomycetes	n_Enoplea_XX	0.940672	0					b_unc_B07_WMSP1	f_Mucoromycotina_X	-0.646856	0.01
f_Mucoromycotina_X	n_Enoplea_XX	0.908746	0					b_unc_B07_WMSP1	f_Orbiliomycetes	-0.647755	0
f_Orbiliomycetes	n_Enoplea_XX	0.956564	0					b_unc_B07_WMSP1	f_Sordariomycetes	-0.647107	0.01
f_Pezizomycetes	n_Enoplea_XX	0.915277	0					b_unc_B07_WMSP1	f_unc_Ascomycota	-0.713087	0
f_Tremellomycetes	n_Enoplea_XX	0.92941	0					b_unc_B07_WMSP1	f_unc_Fungi	-0.746375	0
f_unc_Fungi	n_Enoplea_XX	0.90485	0					b_unc_B07_WMSP1	p_Cercomonadidae	-0.61614	0.01
p_Allapsidae	n_Enoplea_XX	0.913628	0					b_unc_B07_WMSP1	p_Chrysophyceae_CladeB2	-0.618739	0.01
p_Arcellinida_X	n_Enoplea_XX	0.91937	0					b_unc_B07_WMSP1	p_Chrysophyceae_CladeC	-0.667006	0.01
p_Cercomonadidae	n_Enoplea_XX	0.952308	0					b_unc_B07_WMSP1	p_Euglyphidae	-0.634729	0.01
p_Chrysophyceae_CladeC	n_Enoplea_XX	0.950504	0					b_unc_B07_WMSP1	p_Paracercomonadidae	-0.617158	0
p_Colpodidae	n_Enoplea_XX	0.939074	0					b_unc_B07_WMSP1	p_Rhogostomalineage	-0.66535	0.01
p_Euglyphidae	n_Enoplea_XX	0.963411	0					b_unc_B07_WMSP1	pl_unc_Embryophyceae	-0.60247	0.01
p_Glissomonadida_X	n_Enoplea_XX	0.9031	0					b_unc_B07_WMSP1	a_Rotifera_XX	-0.615564	0.01
p_Gregarines_X	n_Enoplea_XX	0.937757	0					b_unc_B12WMSP1	b_FFCH4570	0.707725	0.01
p_Paracercomonadidae	n_Enoplea_XX	0.935127	0					b_unc_B12WMSP1	b_Paenibacillaceae	0.645193	0
p_Petalomonadales	n_Enoplea_XX	0.90626	0					b_unc_Bacillales	b_unc_Clostridiales	0.712406	0
p_Platyophryidae	n_Enoplea_XX	0.946761	0					b_unc_Bacillales	b_unc_Ellin6513	0.619735	0
p_Pseudodifflugiidae	n_Enoplea_XX	0.947971	0					b_unc_Bacillales	b_unc_Gaiellales	0.750154	0.01
p_Rhogostomalineage	n_Enoplea_XX	0.951071	0					b_unc_Bacillales	b_unc_PK29	0.641575	0
p_Sandonidae	n_Enoplea_XX	0.931346	0					b_unc_Bacillales	b_unc_Rhizobiales	0.853414	0
p_Spathidiidae	n_Enoplea_XX	0.925299	0					b_unc_Bacillales	b_Alcaligenaceae	0.68154	0.01
p_Trinematidae	n_Enoplea_XX	0.951137	0					b_unc_Bacillales	b_Alicyclobacillaceae	0.679916	0
p_unc_Colpodida	n_Enoplea_XX	0.913785	0					b_unc_Bacillales	b_Bacillaceae	0.88491	0
p_Vahlkampfiidae	n_Enoplea_XX	0.912273	0					b_unc_Bacillales	b_Beijerinckiaceae	0.74102	0
p_Vorticellidae	n_Enoplea_XX	0.90641	0					b_unc_Bacillales	b_Bradyrhizobiaceae	0.671928	0.01
f_Agaricomycetes	p_Allapsidae	0.934719	0					b_unc_Bacillales	b_Comamonadaceae	0.685231	0
f_Eurotiomycetes	p_Allapsidae	0.933328	0					b_unc_Bacillales	b_EB1017	0.666191	0
f_Glomeromycetes	p_Allapsidae	0.936387	0					b_unc_Bacillales	b_FFCH4570	0.60352	0.01
f_Leotiomycetes	p_Allapsidae	0.902642	0					b_unc_Bacillales	b_Haliangiaceae	0.602628	0
f_Agaricomycetes	p_Arcellinida_X	0.913918	0					b_unc_Bacillales	b_Micromonosporaceae	0.673656	0.01
f_Eurotiomycetes	p_Arcellinida_X	0.903302	0					b_unc_Bacillales	b_Nocardioidaceae	0.648768	0
f_Orbiliomycetes	p_Arcellinida_X	0.904962	0					b_unc_Bacillales	b_oc28	0.703697	0
f_Tremellomycetes	p_Arcellinida_X	0.901853	0					b_unc_Bacillales	b_Oxalobacteraceae	0.605428	0
b_Thermomonosporaceae	p_Cercomonadidae	-0.904213	0					b_unc_Bacillales	b_Paenibacillaceae	0.89122	0
f_Agaricomycetes	p_Cercomonadidae	0.940357	0					b_unc_Bacillales	b_Planococcaceae	0.771298	0
f_Ascomycota_XX	p_Cercomonadidae	0.913052	0					b_unc_Bacillales	b_Procabacteriaceae	0.700069	0
f_Cryptomycotina_X	p_Cercomonadidae	0.908325	0					b_unc_Bacillales	b_Pseudonocardiaceae	0.693315	0
f_Dothideomycetes	p_Cercomonadidae	0.935176	0					b_unc_Bacillales	b_Solirubrobacteraceae	0.686905	0.01
f_Eurotiomycetes	p_Cercomonadidae	0.971357	0					b_unc_Bacillales	b_Sphingomonadaceae	0.668201	0.01
f_Glomeromycetes	p_Cercomonadidae	0.965935	0					b_unc_Bacillales	b_Streptomycetaceae	0.604854	0.01
f_Lecanoromycetes	p_Cercomonadidae	0.921349	0					b_unc_Bacillales	b_Syntrophobacteraceae	0.718389	0.01
f_Leotiomycetes	p_Cercomonadidae	0.94919	0					b_unc_Bacillales	b_Thermoactinomycetaceae	0.684046	0
f_Mucoromycotina_X	p_Cercomonadidae	0.95629	0					b_unc_Bacillales	b_Thermogemmatisporaceae	0.699783	0
f_Orbiliomycetes	p_Cercomonadidae	0.924817	0					b_unc_Bacillales	b_Thermomonosporaceae	0.630982	0.01
f_Tremellomycetes	p_Cercomonadidae	0.9204	0					b_unc_Bacillales	b_Turicibacteraceae	0.684705	0
p_Allapsidae	p_Cercomonadidae	0.94011	0					b_unc_Bacillales	b_unc_BD711	0.671247	0
f_Agaricomycetes	p_Chrysophyceae_CladeC	0.951537	0					b_unc_Bacillales	b_unc_Gemm1	0.656268	0.01
f_Ascomycota_XX	p_Chrysophyceae_CladeC	0.926724	0					b_unc_Bacillales	b_unc_Mollicutes	0.874199	0
f_Chytridiomycetes	p_Chrysophyceae_CladeC	0.917794	0					b_unc_Bacillales	f_Agaricomycetes	-0.780126	0
f_Cryptomycotina_X	p_Chrysophyceae_CladeC	0.930214	0					b_unc_Bacillales	f_Ascomycota_XX	-0.738922	0
f_Dothideomycetes	p_Chrysophyceae_CladeC	0.966525	0					b_unc_Bacillales	f_Chytridiomycetes	-0.722924	0.01
f_Eurotiomycetes	p_Chrysophyceae_CladeC	0.96696	0					b_unc_Bacillales	f_Cryptomycotina_X	-0.695087	0
f_Glomeromycetes	p_Chrysophyceae_CladeC	0.952524	0					b_unc_Bacillales	f_Dothideomycetes	-0.781106	0.01
f_Lecanoromycetes	p_Chrysophyceae_CladeC	0.910557	0					b_unc_Bacillales	f_Entomophthorales	-0.676492	0
f_Leotiomycetes	p_Chrysophyceae_CladeC	0.950764	0					b_unc_Bacillales	f_Eurotiomycetes	-0.714614	0
f_Mucoromycotina_X	p_Chrysophyceae_CladeC	0.915703	0					b_unc_Bacillales	f_Glomeromycetes	-0.717218	0
f_Orbiliomycetes	p_Chrysophyceae_CladeC	0.948835	0					b_unc_Bacillales	f_Lecanoromycetes	-0.714063	0
f_Pezizomycetes	p_Chrysophyceae_CladeC	0.933363	0					b_unc_Bacillales	f_Leotiomycetes	-0.705219	0
f_Tremellomycetes	p_Chrysophyceae_CladeC	0.941409	0					b_unc_Bacillales	f_Mucoromycotina_X	-0.714855	0
f_unc_Fungi	p_Chrysophyceae_CladeC	0.914567	0					b_unc_Bacillales	f_Pezizomycetes	-0.72341	0
p_Allapsidae	p_Chrysophyceae_CladeC	0.901322	0					b_unc_Bacillales	f_Tremellomycetes	-0.662013	0
p_Arcellinida_X	p_Chrysophyceae_CladeC	0.911115	0					b_unc_Bacillales	f_unc_Ascomycota	-0.680353	0.01
p_Cercomonadidae	p_Chrysophyceae_CladeC	0.947879	0					b_unc_Bacillales	p_Adelinagroup	-0.619025	0.01
f_Agaricomycetes	p_Colpodidae	0.91627	0					b_unc_Bacillales	p_Allapsidae	-0.680199	0
f_Cryptomycotina_X	p_Colpodidae	0.924065	0					b_unc_Bacillales	p_Arcellinida_X	-0.650217	0.01
f_Dothideomycetes	p_Colpodidae	0.956819	0					b_unc_Bacillales	p_Bodonidae	-0.605413	0.01
f_Eurotiomycetes	p_Colpodidae	0.952076	0					b_unc_Bacillales	p_Cercomonadidae	-0.680957	0
f_Glomeromycetes	p_Colpodidae	0.933864	0					b_unc_Bacillales	p_Chrysophyceae_CladeB2	-0.618901	0.01
f_Leotiomycetes	p_Colpodidae	0.930042	0					b_unc_Bacillales	p_Chrysophyceae_CladeC	-0.724901	0
f_Orbiliomycetes	p_Colpodidae	0.90723	0					b_unc_Bacillales	p_Colpodidae	-0.746992	0.01
f_Pezizomycetes	p_Colpodidae	0.924623	0					b_unc_Bacillales	p_Euglyphidae	-0.74761	0
f_Tremellomycetes	p_Colpodidae	0.917967	0					b_unc_Bacillales	p_FilosaSarcomonadea_XX	-0.646543	0.01
p_Cercomonadidae	p_Colpodidae	0.928205	0					b_unc_Bacillales	p_Glissomonadida_X	-0.734011	0
p_Chrysophyceae_CladeC	p_Colpodidae	0.93778	0					b_unc_Bacillales	p_Gregarines_X	-0.776411	0
b_Actinospicaceae	p_Euglyphidae	-0.906242	0					b_unc_Bacillales	p_Limnofilidae	-0.677406	0
b_Thermomonosporaceae	p_Euglyphidae	-0.906681	0					b_unc_Bacillales	p_Oxytrichidae	-0.696715	0
f_Agaricomycetes	p_Euglyphidae	0.951374	0					b_unc_Bacillales	p_Paracercomonadidae	-0.752062	0
f_Chytridiomycetes	p_Euglyphidae	0.926745	0					b_unc_Bacillales	p_Petalomonadales	-0.715094	0
f_Cryptomycotina_X	p_Euglyphidae	0.915267	0					b_unc_Bacillales	p_Protaspalineage	-0.770845	0.01
f_Dothideomycetes	p_Euglyphidae	0.963161	0					b_unc_Bacillales	p_Pseudodifflugiidae	-0.796371	0
f_Eurotiomycetes	p_Euglyphidae	0.96944	0					b_unc_Bacillales	p_Pseudourostylidae	-0.67969	0
f_Glomeromycetes	p_Euglyphidae	0.947283	0					b_unc_Bacillales	p_Rhogostomalineage	-0.752898	0.01
f_Lecanoromycetes	p_Euglyphidae	0.92603	0					b_unc_Bacillales	p_Sandonidae	-0.716632	0
f_Leotiomycetes	p_Euglyphidae	0.961033	0					b_unc_Bacillales	p_Spathidiidae	-0.696065	0
f_Mucoromycotina_X	p_Euglyphidae	0.951963	0					b_unc_Bacillales	p_Spongomonadidae	-0.757279	0
f_Orbiliomycetes	p_Euglyphidae	0.952211	0					b_unc_Bacillales	p_Trinematidae	-0.748975	0
f_Tremellomycetes	p_Euglyphidae	0.944006	0					b_unc_Bacillales	p_Vahlkampfiidae	-0.6433	0.01
f_unc_Fungi	p_Euglyphidae	0.901715	0					b_unc_Bacillales	p_Vampyrellidae	-0.733656	0.01
p_Allapsidae	p_Euglyphidae	0.916644	0					b_unc_Bacillales	p_Vorticellidae	-0.798848	0
p_Arcellinida_X	p_Euglyphidae	0.909276	0					b_unc_Bacillales	p_unc_Colpodea	-0.629422	0
p_Cercomonadidae	p_Euglyphidae	0.963307	0					b_unc_Bacillales	p_unc_Colpodida	-0.702152	0
p_Chrysophyceae_CladeC	p_Euglyphidae	0.952329	0					b_unc_Bacillales	p_unc_Trichostomatia	-0.652447	0
p_Colpodidae	p_Euglyphidae	0.942137	0					b_unc_Bacillales	a_Annelida_XX	-0.663714	0
b_Bradyrhizobiaceae	p_Glissomonadida_X	-0.916269	0					b_unc_Bacillales	a_Arachnida	-0.784355	0
f_Agaricomycetes	p_Glissomonadida_X	0.906189	0					b_unc_Bacillales	a_Collembola	-0.800891	0
f_Ascomycota_XX	p_Glissomonadida_X	0.906512	0					b_unc_Bacillales	a_unc_Metazoa	-0.619434	0
f_Cryptomycotina_X	p_Glissomonadida_X	0.921924	0					b_unc_Bacillales	n_Enoplea_XX	-0.716093	0
f_Dothideomycetes	p_Glissomonadida_X	0.935348	0					b_unc_BD73	b_unc_Burkholderiales	0.684784	0.01
f_Eurotiomycetes	p_Glissomonadida_X	0.916177	0					b_unc_BD73	b_unc_Ellin329	0.677163	0.01
f_Glomeromycetes	p_Glissomonadida_X	0.918292	0					b_unc_BD73	b_unc_Ellin6067	0.643133	0
f_Pezizomycetes	p_Glissomonadida_X	0.913903	0					b_unc_BD73	b_unc_Ellin6513	0.830843	0
p_Chrysophyceae_CladeC	p_Glissomonadida_X	0.93373	0					b_unc_BD73	b_unc_FAC87	0.805048	0
f_Agaricomycetes	p_Gregarines_X	0.986376	0					b_unc_BD73	b_unc_FAC88	0.755654	0.01
f_Cryptomycotina_X	p_Gregarines_X	0.909586	0					b_unc_BD73	b_unc_iii115	0.684706	0
f_Dothideomycetes	p_Gregarines_X	0.949362	0					b_unc_BD73	b_unc_JG30KFAS9	0.617936	0.01
f_Eurotiomycetes	p_Gregarines_X	0.964893	0					b_unc_BD73	b_unc_Legionellales	0.635473	0.01
f_Glomeromycetes	p_Gregarines_X	0.972214	0					b_unc_BD73	b_unc_NRPJ	0.732592	0
f_Leotiomycetes	p_Gregarines_X	0.956158	0					b_unc_BD73	b_unc_Rickettsiales	0.798661	0
f_Mucoromycotina_X	p_Gregarines_X	0.951753	0					b_unc_BD73	b_unc_Sva0725	0.667684	0
f_Orbiliomycetes	p_Gregarines_X	0.931139	0					b_unc_BD73	b_Amoebophilaceae	0.729844	0
f_Tremellomycetes	p_Gregarines_X	0.921062	0					b_unc_BD73	b_Fimbriimonadaceae	0.762118	0
p_Allapsidae	p_Gregarines_X	0.962217	0					b_unc_BD73	b_Pedosphaeraceae	0.784101	0
p_Cercomonadidae	p_Gregarines_X	0.955464	0					b_unc_BD73	b_Acidobacteriaceae	0.752911	0
p_Chrysophyceae_CladeC	p_Gregarines_X	0.937379	0					b_unc_BD73	b_Actinospicaceae	0.699888	0
p_Colpodidae	p_Gregarines_X	0.919509	0					b_unc_BD73	b_Anaeroplasmataceae	0.868831	0
p_Euglyphidae	p_Gregarines_X	0.966066	0					b_unc_BD73	b_Bacillaceae	0.676689	0
f_Agaricomycetes	p_Haptoglossales	0.909822	0					b_unc_BD73	b_Bdellovibrionaceae	0.743333	0
f_Eurotiomycetes	p_Haptoglossales	0.908605	0					b_unc_BD73	b_Caulobacteraceae	0.61599	0.01
p_Allapsidae	p_Haptoglossales	0.916432	0					b_unc_BD73	b_Comamonadaceae	0.724174	0
p_Cercomonadidae	p_Haptoglossales	0.90115	0					b_unc_BD73	b_Coxiellaceae	0.694411	0
p_Euglyphidae	p_Haptoglossales	0.911119	0					b_unc_BD73	b_Cytophagaceae	0.673631	0
p_Gregarines_X	p_Haptoglossales	0.934815	0					b_unc_BD73	b_Desulfobulbaceae	0.718992	0.01
f_Pezizomycetes	p_Leptophryidae	0.901037	0					b_unc_BD73	b_Gaiellaceae	0.622355	0.01
f_Glomeromycetes	p_MAST12C	0.901071	0					b_unc_BD73	b_Haliangiaceae	0.670224	0.01
p_Colpodidae	p_MAST12C	0.900478	0					b_unc_BD73	b_Koribacteraceae	0.764956	0
f_Agaricomycetes	p_Paracercomonadidae	0.961329	0					b_unc_BD73	b_Ktedonobacteraceae	0.788043	0.01
f_Chytridiomycetes	p_Paracercomonadidae	0.904205	0					b_unc_BD73	b_Legionellaceae	0.676984	0.01
f_Cryptomycotina_X	p_Paracercomonadidae	0.905224	0					b_unc_BD73	b_Methylocystaceae	0.616002	0.01
f_Dothideomycetes	p_Paracercomonadidae	0.941683	0					b_unc_BD73	b_Myxococcaceae	0.73565	0.01
f_Eurotiomycetes	p_Paracercomonadidae	0.966552	0					b_unc_BD73	b_Nocardioidaceae	0.642601	0.01
f_Glomeromycetes	p_Paracercomonadidae	0.9431	0					b_unc_BD73	b_Oxalobacteraceae	0.759387	0
f_Lecanoromycetes	p_Paracercomonadidae	0.926746	0					b_unc_BD73	b_Paenibacillaceae	0.724279	0
f_Leotiomycetes	p_Paracercomonadidae	0.947039	0					b_unc_BD73	b_Pirellulaceae	0.650928	0.01
f_Mucoromycotina_X	p_Paracercomonadidae	0.93262	0					b_unc_BD73	b_Piscirickettsiaceae	0.67291	0
f_Orbiliomycetes	p_Paracercomonadidae	0.946163	0					b_unc_BD73	b_Planococcaceae	0.712034	0
f_Tremellomycetes	p_Paracercomonadidae	0.948089	0					b_unc_BD73	b_Polyangiaceae	0.675003	0
p_Allapsidae	p_Paracercomonadidae	0.914663	0					b_unc_BD73	b_Rhizobiaceae	0.710204	0
p_Arcellinida_X	p_Paracercomonadidae	0.90268	0					b_unc_BD73	b_Sphingomonadaceae	0.734302	0
p_Cercomonadidae	p_Paracercomonadidae	0.956162	0					b_unc_BD73	b_Syntrophobacteraceae	0.732291	0
p_Chrysophyceae_CladeC	p_Paracercomonadidae	0.941219	0					b_unc_BD73	b_Thermoactinomycetaceae	0.734838	0
p_Colpodidae	p_Paracercomonadidae	0.93928	0					b_unc_BD73	b_Thermogemmatisporaceae	0.639478	0
p_Euglyphidae	p_Paracercomonadidae	0.953924	0					b_unc_BD73	b_Thermomonosporaceae	0.704425	0
p_Glissomonadida_X	p_Paracercomonadidae	0.919429	0					b_unc_BD73	b_Turicibacteraceae	0.615509	0
p_Gregarines_X	p_Paracercomonadidae	0.962293	0					b_unc_BD73	b_Xanthobacteraceae	0.728791	0
p_Haptoglossales	p_Paracercomonadidae	0.918995	0					b_unc_BD73	b_unc_Acidobacteria5	0.769267	0
p_MAST12C	p_Paracercomonadidae	0.9014	0					b_unc_BD73	b_unc_At12OctB3	0.650349	0.01
f_Agaricomycetes	p_Petalomonadales	0.929826	0					b_unc_BD73	b_unc_BD711	0.759763	0
f_Dothideomycetes	p_Petalomonadales	0.908637	0					b_unc_BD73	b_unc_Deltaproteobacteria	0.709612	0
f_Eurotiomycetes	p_Petalomonadales	0.919573	0					b_unc_BD73	b_unc_Gammaproteobacteria	0.623369	0.01
f_Glomeromycetes	p_Petalomonadales	0.928111	0					b_unc_BD73	b_unc_Gemmatimonadetes	0.614938	0.01
f_Lecanoromycetes	p_Petalomonadales	0.921942	0					b_unc_BD73	b_unc_Mollicutes	0.678436	0
f_Leotiomycetes	p_Petalomonadales	0.919719	0					b_unc_BD73	b_unc_TK17	0.677741	0.01
f_Mucoromycotina_X	p_Petalomonadales	0.920638	0					b_unc_BD73	b_unc_WPS2	0.609215	0.01
f_Orbiliomycetes	p_Petalomonadales	0.925535	0					b_unc_BD73	f_Agaricomycetes	-0.834389	0
p_Euglyphidae	p_Petalomonadales	0.935402	0					b_unc_BD73	f_Ascomycota_XX	-0.774853	0
p_Glissomonadida_X	p_Petalomonadales	0.911129	0					b_unc_BD73	f_Chytridiomycetes	-0.688725	0
p_Gregarines_X	p_Petalomonadales	0.941523	0					b_unc_BD73	f_Cryptomycotina_X	-0.836905	0
p_Haptoglossales	p_Petalomonadales	0.909394	0					b_unc_BD73	f_Dothideomycetes	-0.834088	0
p_Paracercomonadidae	p_Petalomonadales	0.924422	0					b_unc_BD73	f_Entomophthorales	-0.708644	0.01
f_Agaricomycetes	p_Platyophryidae	0.923496	0					b_unc_BD73	f_Eurotiomycetes	-0.870496	0
f_Dothideomycetes	p_Platyophryidae	0.931883	0					b_unc_BD73	f_Fungi_XXX	-0.607678	0
f_Eurotiomycetes	p_Platyophryidae	0.927656	0					b_unc_BD73	f_Glomeromycetes	-0.868511	0
f_Glomeromycetes	p_Platyophryidae	0.922814	0					b_unc_BD73	f_Glomeromycotina_X	-0.759391	0
f_Leotiomycetes	p_Platyophryidae	0.938407	0					b_unc_BD73	f_Lecanoromycetes	-0.714451	0.01
f_Tremellomycetes	p_Platyophryidae	0.945591	0					b_unc_BD73	f_Leotiomycetes	-0.857956	0
p_Arcellinida_X	p_Platyophryidae	0.913937	0					b_unc_BD73	f_Mucoromycotina_X	-0.837974	0
p_Cercomonadidae	p_Platyophryidae	0.904148	0					b_unc_BD73	f_Orbiliomycetes	-0.799442	0
p_Chrysophyceae_CladeC	p_Platyophryidae	0.928128	0					b_unc_BD73	f_Pezizomycetes	-0.735754	0.01
p_Colpodidae	p_Platyophryidae	0.923803	0					b_unc_BD73	f_Sordariomycetes	-0.64415	0
p_Euglyphidae	p_Platyophryidae	0.953213	0					b_unc_BD73	f_Tremellomycetes	-0.77432	0
p_Gregarines_X	p_Platyophryidae	0.919702	0					b_unc_BD73	f_unc_Ascomycota	-0.657359	0
p_Haptoglossales	p_Platyophryidae	0.901983	0					b_unc_BD73	f_unc_Fungi	-0.727744	0
p_Paracercomonadidae	p_Platyophryidae	0.923463	0					b_unc_BD73	p_Acanthamoebidae	-0.736157	0.01
p_Petalomonadales	p_Platyophryidae	0.911186	0					b_unc_BD73	p_Allapsidae	-0.862126	0
f_Agaricomycetes	p_Pseudodifflugiidae	0.949281	0					b_unc_BD73	p_Arcellinida_X	-0.724579	0
f_Chytridiomycetes	p_Pseudodifflugiidae	0.916906	0					b_unc_BD73	p_Balantidiidae	-0.623379	0
f_Dothideomycetes	p_Pseudodifflugiidae	0.945533	0					b_unc_BD73	p_Cercomonadidae	-0.826083	0
f_Eurotiomycetes	p_Pseudodifflugiidae	0.949418	0					b_unc_BD73	p_Chrysophyceae_CladeC	-0.826015	0
f_Glomeromycetes	p_Pseudodifflugiidae	0.919375	0					b_unc_BD73	p_Colpodidae	-0.807948	0
f_Leotiomycetes	p_Pseudodifflugiidae	0.901017	0					b_unc_BD73	p_Cyrtolophosididae	-0.637673	0.01
f_Mucoromycotina_X	p_Pseudodifflugiidae	0.900448	0					b_unc_BD73	p_Dinophyceae_XX	-0.664735	0
f_Orbiliomycetes	p_Pseudodifflugiidae	0.929976	0					b_unc_BD73	p_Echinamoebidae	-0.732616	0.01
f_Pezizomycetes	p_Pseudodifflugiidae	0.904607	0					b_unc_BD73	p_Euglyphidae	-0.825665	0
f_Tremellomycetes	p_Pseudodifflugiidae	0.936048	0					b_unc_BD73	p_Glissomonadida_X	-0.727055	0
p_Cercomonadidae	p_Pseudodifflugiidae	0.925556	0					b_unc_BD73	p_Gregarines_X	-0.840977	0
p_Chrysophyceae_CladeC	p_Pseudodifflugiidae	0.956493	0					b_unc_BD73	p_Haptoglossales	-0.775355	0
p_Colpodidae	p_Pseudodifflugiidae	0.950158	0					b_unc_BD73	p_Leptophryidae	-0.688559	0.01
p_Euglyphidae	p_Pseudodifflugiidae	0.941714	0					b_unc_BD73	p_MAST12C	-0.785285	0.01
p_Glissomonadida_X	p_Pseudodifflugiidae	0.913124	0					b_unc_BD73	p_Neobodonid	-0.64282	0
p_Gregarines_X	p_Pseudodifflugiidae	0.937087	0					b_unc_BD73	p_Nolandellidae	-0.718346	0
p_Haptoglossales	p_Pseudodifflugiidae	0.920907	0					b_unc_BD73	p_Nucleariida_X	-0.746332	0.01
p_Paracercomonadidae	p_Pseudodifflugiidae	0.943222	0					b_unc_BD73	p_Oomycota_XX	-0.697569	0.01
p_Petalomonadales	p_Pseudodifflugiidae	0.910406	0					b_unc_BD73	p_Oxytrichidae	-0.768487	0
p_Platyophryidae	p_Pseudodifflugiidae	0.958792	0					b_unc_BD73	p_Paracercomonadidae	-0.799857	0
f_Eurotiomycetes	p_Pseudourostylidae	0.912043	0					b_unc_BD73	p_Petalomonadales	-0.746276	0
p_Cercomonadidae	p_Pseudourostylidae	0.912134	0					b_unc_BD73	p_Platyophryidae	-0.783369	0
p_Euglyphidae	p_Pseudourostylidae	0.902594	0					b_unc_BD73	p_Pseudodifflugiidae	-0.792947	0
p_Paracercomonadidae	p_Pseudourostylidae	0.926368	0					b_unc_BD73	p_Pseudourostylidae	-0.760664	0
f_Agaricomycetes	p_Rhogostomalineage	0.936536	0					b_unc_BD73	p_Rhogostomalineage	-0.856791	0
f_Ascomycota_XX	p_Rhogostomalineage	0.937198	0					b_unc_BD73	p_Sandonidae	-0.798892	0
f_Cryptomycotina_X	p_Rhogostomalineage	0.946095	0					b_unc_BD73	p_Saprolegniales	-0.692965	0.01
f_Dothideomycetes	p_Rhogostomalineage	0.967306	0					b_unc_BD73	p_Spathidiidae	-0.808082	0
f_Eurotiomycetes	p_Rhogostomalineage	0.963841	0					b_unc_BD73	p_Spongomonadidae	-0.673038	0
f_Glomeromycetes	p_Rhogostomalineage	0.966833	0					b_unc_BD73	p_Trinematidae	-0.810708	0
f_Leotiomycetes	p_Rhogostomalineage	0.956981	0					b_unc_BD73	p_Vahlkampfiidae	-0.789107	0
f_Mucoromycotina_X	p_Rhogostomalineage	0.924288	0					b_unc_BD73	p_Vorticellidae	-0.807699	0
f_Orbiliomycetes	p_Rhogostomalineage	0.932301	0					b_unc_BD73	p_unc_Colpodea	-0.670606	0.01
f_Pezizomycetes	p_Rhogostomalineage	0.903196	0					b_unc_BD73	p_unc_Colpodida	-0.810597	0
f_Tremellomycetes	p_Rhogostomalineage	0.902353	0					b_unc_BD73	p_unc_Platyophryida	-0.7336	0
p_Allapsidae	p_Rhogostomalineage	0.902795	0					b_unc_BD73	a_Annelida_XX	-0.838318	0
p_Cercomonadidae	p_Rhogostomalineage	0.939089	0					b_unc_BD73	a_Arachnida	-0.84603	0
p_Chrysophyceae_CladeC	p_Rhogostomalineage	0.96802	0					b_unc_BD73	a_Collembola	-0.712696	0.01
[truncated: 9,063 more rows]
