# Supplementary material for: Protist species richness and soil microbiome complexity increase towards climax vegetation in the Brazilian Cerrado
Source: Commun Biol. 2018 Sep 6;1:135. doi: 10.1038/s42003-018-0129-0 (PMC6127325; doi:10.1038/s42003-018-0129-0)
Supplement: Supplementary file 2 — Supplementary Data 2 [file 42003_2018_129_MOESM2_ESM.xlsx]

## Sheet: 0.9
SUPPLEMENTARY DATA 2. SparCC correlations among prokaryotes, fungi and all eukaryotes at OTU level. Only strong (R > 0.9) and siginificant (P < 0.01) correlations are shown.
Key colors:	Bacteria/Archaea	Fungi	Protist	Animal	Nematodes
Positive Correlations	20				Positive Correlations	36				Positive Correlations	2465				Positive Correlations	1370
Negative Correlations	1				Negative Correlations	2				Negative Correlations	0				Negative Correlations	59
Total	21				Total	38				Total	2465				Total	1429
GRASS					GRASS-SHRUBS					SHRUBS-TREES					TREES
OTU 1	OTU 2	corr	pval		OTU 1	OTU 2	corr	pval		OTU 1	OTU 2	corr	pval		OTU 1	OTU 2	corr	pval
p_OTU491595494	b_OTU673991888	-0.907104	0		f_OTU513859481	b_OTU96731243	-0.914432	0		b_OTU404906306	b_OTU884001281	0.900001	0		a_OTU258824764	f_OTU406660800	0.943095	0
b_OTU167110677	b_OTU784001282	0.900165	0		f_OTU227127001	b_OTU555096197	-0.900604	0		b_OTU74526241	b_OTU125543611	0.900024	0		a_OTU354923634	b_OTU158314019	-0.918939	0
p_OTU101118219	b_OTU294734419	0.900287	0		b_OTU436081132	b_OTU971570708	0.900166	0		b_OTU463149879	b_OTU282698289	0.900085	0		a_OTU354923634	b_OTU406597266	-0.902224	0
p_OTU171968017	p_OTU31345569	0.901864	0		b_OTU868196891	b_OTU242117276	0.900234	0		b_OTU865784231	b_OTU449694002	0.900103	0		a_OTU354923634	b_OTU963206954	-0.900317	0
b_OTU294734419	b_OTU690574779	0.903497	0		b_OTU153257010	b_OTU96731243	0.900582	0		b_OTU436081132	b_OTU884001281	0.900104	0		a_OTU354923634	b_OTU617601125	-0.900182	0
b_OTU495086646	b_OTU645339153	0.907753	0		b_OTU96731243	b_OTU631673665	0.901347	0		b_OTU153257010	b_OTU693678528	0.900132	0		a_OTU354923634	f_OTU863189088	0.903629	0
b_OTU406597266	b_OTU985721721	0.908002	0		b_OTU754762500	b_OTU108551589	0.902557	0		b_OTU874826812	b_OTU794896770	0.900173	0		a_OTU354923634	f_OTU871808150	0.914311	0
b_OTU322065382	b_OTU381186339	0.908776	0		b_OTU234165521	b_OTU66942078	0.903261	0		b_OTU449694002	b_OTU669849423	0.900178	0		a_OTU354923634	f_OTU706368935	0.935677	0
b_OTU705679105	b_OTU690574779	0.909074	0		b_OTU748274292	b_OTU985721721	0.903426	0		b_OTU565932929	b_OTU900378679	0.90018	0		a_OTU354923634	p_OTU332188674	0.941886	0
b_OTU495086646	b_OTU463001097	0.912024	0		b_OTU565932929	b_OTU349443502	0.903586	0		b_OTU21975256	b_OTU330152770	0.900231	0		a_OTU362803421	f_OTU850173013	0.908211	0
b_OTU406597266	b_OTU495086646	0.91271	0		b_OTU879409239	b_OTU690574779	0.903658	0		b_OTU282698289	b_OTU617601125	0.900261	0		a_OTU362803421	p_OTU645476226	0.932192	0
b_OTU406597266	b_OTU371345975	0.916071	0		p_OTU34541281	p_OTU284926952	0.904076	0		b_OTU985721721	b_OTU473213218	0.900295	0		a_OTU848010331	b_OTU142265905	-0.914528	0
b_OTU413559430	b_OTU727792355	0.917425	0		b_OTU62411185	b_OTU242117276	0.905101	0		b_OTU786508522	b_OTU314112761	0.900297	0		a_OTU880989571	b_OTU506153488	-0.950649	0
p_OTU101118219	b_OTU705679105	0.922009	0		b_OTU565932929	b_OTU686636061	0.905219	0		b_OTU874826812	b_OTU869377100	0.900298	0		a_OTU880989571	b_OTU44261477	-0.936989	0
b_OTU406597266	b_OTU297724966	0.925207	0		b_OTU945616329	b_OTU209608920	0.907027	0		f_OTU338055331	f_OTU949758499	0.900323	0		a_OTU880989571	b_OTU617601125	-0.914099	0
b_OTU341394959	b_OTU229296718	0.930915	0		b_OTU117894790	b_OTU282698289	0.907645	0		b_OTU900378679	b_OTU896030530	0.900325	0		a_OTU880989571	b_OTU372015410	-0.910172	0
b_OTU371345975	b_OTU297724966	0.932443	0		b_OTU784001282	b_OTU974713768	0.908354	0		b_OTU705679105	b_OTU170310242	0.900365	0		a_OTU880989571	b_OTU406597266	-0.909892	0
b_OTU705679105	b_OTU294734419	0.934188	0		b_OTU790688863	b_OTU794896770	0.909994	0		b_OTU748274292	b_OTU205417747	0.900379	0		a_OTU880989571	b_OTU600936150	-0.909815	0
b_OTU228899153	b_OTU846464051	0.935521	0		p_OTU233880247	a_OTU362803421	0.911408	0		b_OTU935165041	b_OTU261644965	0.90038	0		b_OTU105739104	b_OTU669849423	0.903797	0
f_OTU901609399	f_OTU227127001	0.93697	0		p_OTU174408364	f_OTU473357060	0.912543	0		b_OTU865784231	b_OTU428681633	0.900412	0		b_OTU105739104	b_OTU613841852	0.918122	0
b_OTU62411185	b_OTU242117276	0.943054	0		p_OTU233880247	p_OTU166512943	0.91287	0		b_OTU410259553	b_OTU465967244	0.900428	0		b_OTU105739104	b_OTU617601125	0.922869	0
					b_OTU884917241	b_OTU565932929	0.916088	0		b_OTU782272849	b_OTU868196891	0.900456	0		b_OTU105739104	b_OTU125543611	0.924491	0
					p_OTU144232421	p_OTU31345569	0.916622	0		b_OTU916414065	b_OTU50601262	0.900477	0		b_OTU117894790	b_OTU827244418	0.901082	0
					b_OTU855955679	b_OTU784001282	0.918569	0		b_OTU690406351	b_OTU260342645	0.900491	0		b_OTU117894790	b_OTU884671414	0.901938	0
					a_OTU937371553	a_OTU734367376	0.918852	0		b_OTU445567298	b_OTU738976606	0.900524	0		b_OTU117894790	b_OTU407687869	0.905505	0
					b_OTU855955679	b_OTU945616329	0.91929	0		b_OTU463001097	b_OTU234165521	0.900542	0		b_OTU117894790	b_OTU884001281	0.905677	0
					b_OTU242117276	b_OTU302829765	0.922233	0		b_OTU297724966	b_OTU41576344	0.900558	0		b_OTU117894790	b_OTU628852200	0.906868	0
					b_OTU868196891	b_OTU315859822	0.924667	0		b_OTU855955679	b_OTU377676247	0.900582	0		b_OTU117894790	b_OTU970486159	0.909371	0
					f_OTU796488890	p_OTU284926952	0.926053	0		b_OTU458359679	b_OTU34976014	0.900619	0		b_OTU117894790	b_OTU5229266	0.909604	0
					b_OTU436081132	b_OTU114995727	0.926613	0		b_OTU413559430	b_OTU868712374	0.900634	0		b_OTU117894790	b_OTU617601125	0.911187	0
					b_OTU790688863	b_OTU786508522	0.927206	0		b_OTU40478916	b_OTU109631908	0.900638	0		b_OTU117894790	b_OTU784764338	0.912663	0
					a_OTU493288344	a_OTU354923634	0.931278	0		b_OTU401472770	b_OTU865649855	0.90064	0		b_OTU117894790	b_OTU401020166	0.912884	0
					b_OTU643886573	b_OTU954001356	0.935384	0		b_OTU855955679	b_OTU750057883	0.900647	0		b_OTU117894790	b_OTU465967244	0.913968	0
					b_OTU371345975	b_OTU575208928	0.939839	0		b_OTU868712374	b_OTU465967244	0.900657	0		b_OTU117894790	b_OTU869377100	0.914236	0
					b_OTU297724966	b_OTU575208928	0.944293	0		b_OTU287268799	b_OTU565932929	0.900665	0		b_OTU117894790	b_OTU733001906	0.91541	0
					b_OTU404906306	b_OTU442590650	0.944504	0		b_OTU622103875	b_OTU109631908	0.900672	0		b_OTU117894790	b_OTU817526726	0.916396	0
					b_OTU293877868	b_OTU565932929	0.947264	0		f_OTU406660800	f_OTU796488890	0.900674	0		b_OTU117894790	b_OTU776795094	0.923671	0
					b_OTU868196891	b_OTU302829765	0.958969	0		b_OTU637852715	b_OTU410259553	0.90069	0		b_OTU117894790	b_OTU87435812	0.923763	0
										b_OTU293877868	b_OTU125932340	0.900693	0		b_OTU117894790	b_OTU260342645	0.925446	0
										b_OTU622103875	b_OTU388904537	0.900716	0		b_OTU117894790	b_OTU578404380	0.926813	0
										b_OTU37473808	b_OTU428681633	0.900741	0		b_OTU117894790	b_OTU946633741	0.927929	0
										b_OTU21975256	b_OTU249023596	0.900748	0		b_OTU117894790	b_OTU809186407	0.929109	0
										b_OTU242117276	b_OTU401472770	0.900834	0		b_OTU117894790	b_OTU261644965	0.929145	0
										b_OTU463001097	b_OTU750057883	0.900847	0		b_OTU117894790	b_OTU170310242	0.933665	0
										b_OTU705679105	b_OTU50601262	0.900855	0		b_OTU117894790	b_OTU37473808	0.935333	0
										b_OTU205417747	b_OTU465967244	0.900855	0		b_OTU117894790	b_OTU282698289	0.937545	0
										b_OTU388904537	b_OTU739601908	0.900863	0		b_OTU117894790	b_OTU371361503	0.937803	0
										b_OTU874826812	b_OTU906264942	0.900866	0		b_OTU117894790	b_OTU13916026	0.938142	0
										b_OTU868196891	b_OTU865784231	0.900872	0		b_OTU117894790	b_OTU481160732	0.9391	0
										b_OTU600936150	b_OTU778735491	0.900885	0		b_OTU117894790	b_OTU738976606	0.940031	0
										b_OTU377676247	b_OTU229296718	0.900898	0		b_OTU117894790	b_OTU369163727	0.94487	0
										b_OTU23806384	b_OTU983911052	0.900939	0		b_OTU117894790	b_OTU488553311	0.94744	0
										b_OTU555096197	b_OTU921914818	0.900941	0		b_OTU117894790	b_OTU449694002	0.950602	0
										b_OTU800792270	b_OTU896030530	0.900947	0		b_OTU117894790	b_OTU676596494	0.951783	0
										b_OTU790688863	b_OTU575208928	0.900972	0		b_OTU117894790	b_OTU245490001	0.952572	0
										b_OTU748274292	b_OTU463185103	0.901	0		b_OTU117894790	b_OTU169657206	0.953374	0
										b_OTU117894790	b_OTU5229266	0.901005	0		b_OTU117894790	b_OTU401472770	0.957429	0
										b_OTU137737330	b_OTU314863300	0.901021	0		b_OTU117894790	b_OTU14755906	0.959067	0
										b_OTU630139560	b_OTU645339153	0.90103	0		b_OTU117894790	b_OTU187360821	0.95917	0
										b_OTU676596494	b_OTU382099375	0.901034	0		b_OTU117894790	b_OTU985721721	0.95926	0
										b_OTU463001097	b_OTU510942159	0.901075	0		b_OTU117894790	b_OTU900378679	0.963885	0
										b_OTU40478916	b_OTU975405904	0.901079	0		b_OTU117894790	b_OTU200145133	0.966196	0
										b_OTU575208928	b_OTU41576344	0.90109	0		b_OTU117894790	b_OTU355258150	0.97144	0
										b_OTU22923790	b_OTU473213218	0.901108	0		b_OTU125543611	b_OTU797155949	0.900025	0
										b_OTU169657206	b_OTU983911052	0.901131	0		b_OTU125543611	b_OTU669849423	0.900823	0
										b_OTU537965066	b_OTU906264942	0.901151	0		b_OTU125543611	b_OTU90848161	0.908851	0
										b_OTU630139560	b_OTU537965066	0.901155	0		b_OTU125543611	b_OTU347345546	0.910783	0
										b_OTU796002290	b_OTU79308993	0.901167	0		b_OTU125543611	b_OTU34976014	0.921293	0
										b_OTU727792355	b_OTU330152770	0.901186	0		b_OTU128360445	b_OTU44261477	0.900303	0
										p_OTU358189761	f_OTU4601262	0.901197	0		b_OTU137737330	b_OTU567617607	0.92402	0
										b_OTU41576344	b_OTU796002290	0.901208	0		b_OTU137737330	b_OTU510765785	0.931241	0
										b_OTU62411185	b_OTU600936150	0.901239	0		b_OTU13916026	b_OTU389082399	0.901582	0
										p_OTU34541281	p_OTU128303259	0.901259	0		b_OTU13916026	b_OTU376277623	0.901757	0
										b_OTU692923291	b_OTU669849423	0.901271	0		b_OTU13916026	b_OTU661767019	0.903427	0
										b_OTU137737330	b_OTU458359679	0.901285	0		b_OTU13916026	b_OTU914006892	0.904235	0
										b_OTU22923790	b_OTU170310242	0.901286	0		b_OTU13916026	b_OTU970486159	0.904786	0
										b_OTU117894790	b_OTU22923790	0.901302	0		b_OTU13916026	b_OTU355258150	0.906113	0
										b_OTU153257010	b_OTU575208928	0.901322	0		b_OTU13916026	b_OTU344355767	0.911812	0
										b_OTU854090010	b_OTU750145158	0.901328	0		b_OTU13916026	b_OTU510613195	0.912914	0
										b_OTU21975256	b_OTU983911052	0.901331	0		b_OTU13916026	b_OTU481160732	0.913113	0
										b_OTU314863300	b_OTU555096197	0.901342	0		b_OTU13916026	b_OTU653084625	0.91354	0
										b_OTU23806384	b_OTU401472770	0.901369	0		b_OTU13916026	b_OTU978520015	0.913754	0
										b_OTU445567298	b_OTU245490001	0.901384	0		b_OTU13916026	b_OTU26429731	0.914779	0
										b_OTU260342645	b_OTU410259553	0.901388	0		b_OTU13916026	b_OTU946633741	0.914936	0
										b_OTU22923790	b_OTU750145158	0.901401	0		b_OTU13916026	b_OTU14755906	0.921979	0
										b_OTU463185103	b_OTU865784231	0.901431	0		b_OTU13916026	b_OTU560822851	0.929135	0
										b_OTU790688863	b_OTU50601262	0.901438	0		b_OTU13916026	b_OTU827244418	0.936302	0
										b_OTU242117276	b_OTU445567298	0.901439	0		b_OTU13916026	b_OTU158216470	0.937638	0
										b_OTU41576344	b_OTU245490001	0.901451	0		b_OTU13916026	b_OTU784764338	0.94061	0
										b_OTU406597266	b_OTU738976606	0.901505	0		b_OTU14755906	b_OTU884240209	0.900706	0
										b_OTU868196891	b_OTU428681633	0.90153	0		b_OTU14755906	b_OTU401020166	0.905199	0
										b_OTU187360821	b_OTU74526241	0.901585	0		b_OTU14755906	b_OTU46948677	0.910718	0
										b_OTU72357913	b_OTU690557711	0.901594	0		b_OTU14755906	b_OTU827244418	0.917676	0
										b_OTU406597266	b_OTU473213218	0.901601	0		b_OTU14755906	b_OTU978520015	0.919408	0
										b_OTU790688863	b_OTU486277521	0.901652	0		b_OTU14755906	b_OTU784764338	0.935232	0
										b_OTU413559430	b_OTU137737330	0.901654	0		b_OTU15222791	b_OTU254641825	0.900227	0
										b_OTU782272849	b_OTU167110677	0.901664	0		b_OTU153257010	b_OTU158314019	0.903614	0
										b_OTU865784231	b_OTU739601908	0.901675	0		b_OTU153257010	b_OTU449694002	0.903953	0
										b_OTU495086646	b_OTU884671414	0.901706	0		b_OTU153257010	b_OTU600936150	0.904881	0
										b_OTU495086646	b_OTU917822516	0.901752	0		b_OTU153257010	b_OTU463001097	0.914188	0
										b_OTU742199171	b_OTU14525879	0.901777	0		b_OTU153257010	b_OTU34976014	0.914356	0
										b_OTU985721721	b_OTU52008961	0.901782	0		b_OTU153257010	b_OTU668347535	0.916443	0
										b_OTU297724966	b_OTU169657206	0.901794	0		b_OTU153257010	b_OTU282698289	0.91851	0
										b_OTU575208928	b_OTU669849423	0.901834	0		b_OTU153257010	b_OTU884001281	0.922699	0
										b_OTU404906306	b_OTU486277521	0.901855	0		b_OTU153257010	b_OTU90848161	0.93028	0
										b_OTU637852715	b_OTU330152770	0.901859	0		b_OTU153257010	b_OTU495086646	0.931065	0
										b_OTU916414065	b_OTU983911052	0.901868	0		b_OTU153257010	b_OTU261644965	0.934352	0
										b_OTU865784231	b_OTU90848161	0.901872	0		b_OTU153257010	b_OTU125543611	0.939509	0
										b_OTU669849423	b_OTU21975256	0.901897	0		b_OTU153257010	b_OTU5229266	0.941589	0
										b_OTU306603574	b_OTU442590650	0.9019	0		b_OTU153257010	b_OTU575208928	0.941738	0
										b_OTU371345975	b_OTU884001281	0.901917	0		b_OTU153257010	b_OTU506153488	0.942358	0
										b_OTU153257010	b_OTU463149879	0.901978	0		b_OTU153257010	b_OTU105739104	0.947304	0
										b_OTU187360821	b_OTU669849423	0.902045	0		b_OTU153257010	b_OTU617601125	0.964031	0
										b_OTU978583477	b_OTU868712374	0.90205	0		b_OTU158216470	b_OTU26429731	0.905562	0
										b_OTU742199171	b_OTU461547412	0.902072	0		b_OTU158216470	b_OTU355258150	0.914032	0
										b_OTU884917241	b_OTU428681633	0.902091	0		b_OTU158216470	b_OTU946633741	0.917303	0
										b_OTU406597266	b_OTU293877868	0.902112	0		b_OTU158216470	b_OTU784764338	0.918657	0
										b_OTU413559430	b_OTU260342645	0.902124	0		b_OTU158216470	b_OTU914006892	0.921432	0
										b_OTU108551589	b_OTU424854220	0.902126	0		b_OTU158216470	b_OTU827244418	0.922738	0
										b_OTU506153488	b_OTU794896770	0.902128	0		b_OTU158216470	b_OTU376277623	0.923139	0
										b_OTU628001586	b_OTU528439131	0.902132	0		b_OTU158216470	b_OTU560822851	0.92319	0
										b_OTU297724966	b_OTU916414065	0.90214	0		b_OTU158216470	b_OTU14755906	0.939016	0
										b_OTU463001097	b_OTU21975256	0.902141	0		b_OTU167110677	b_OTU537965066	0.922735	0
										b_OTU153257010	b_OTU778735491	0.902152	0		b_OTU167110677	b_OTU879409239	0.936758	0
										b_OTU692923291	b_OTU463149879	0.902169	0		b_OTU167110677	b_OTU40478916	0.956914	0
										b_OTU413559430	b_OTU575208928	0.902198	0		b_OTU169657206	b_OTU401472770	0.901812	0
										b_OTU242117276	b_OTU573234927	0.90221	0		b_OTU169657206	b_OTU372015410	0.904292	0
										b_OTU705679105	b_OTU739601908	0.902211	0		b_OTU169657206	b_OTU510613195	0.90768	0
										b_OTU600936150	b_OTU205417747	0.902216	0		b_OTU169657206	b_OTU653084625	0.908324	0
										b_OTU983911052	b_OTU661767019	0.902238	0		b_OTU169657206	b_OTU21975256	0.908835	0
										b_OTU406597266	b_OTU854090010	0.902245	0		b_OTU169657206	b_OTU628852200	0.909144	0
										b_OTU125543611	b_OTU796002290	0.902283	0		b_OTU169657206	b_OTU776795094	0.912901	0
										b_OTU200145133	b_OTU884001281	0.902289	0		b_OTU169657206	b_OTU5229266	0.913733	0
										b_OTU782272849	b_OTU613841852	0.902304	0		b_OTU169657206	b_OTU344355767	0.914686	0
										b_OTU463185103	b_OTU463001097	0.902331	0		b_OTU169657206	b_OTU817526726	0.921555	0
										b_OTU293877868	b_OTU935165041	0.902355	0		b_OTU169657206	b_OTU560822851	0.922224	0
										b_OTU297724966	b_OTU317057428	0.902378	0		b_OTU169657206	b_OTU407687869	0.924612	0
										b_OTU5229266	b_OTU465967244	0.902402	0		b_OTU169657206	b_OTU784764338	0.924798	0
										b_OTU200145133	b_OTU401472770	0.902409	0		b_OTU169657206	b_OTU389082399	0.925765	0
										b_OTU371345975	b_OTU473213218	0.902415	0		b_OTU169657206	b_OTU970486159	0.926207	0
										b_OTU473213218	b_OTU465967244	0.902424	0		b_OTU169657206	b_OTU376277623	0.926677	0
										b_OTU22923790	b_OTU125932340	0.90247	0		b_OTU169657206	b_OTU261644965	0.930136	0
										b_OTU622103875	b_OTU716819518	0.902477	0		b_OTU169657206	b_OTU424514306	0.934391	0
										b_OTU463001097	b_OTU827125320	0.90248	0		b_OTU169657206	b_OTU978520015	0.937285	0
										b_OTU916414065	b_OTU128360445	0.90248	0		b_OTU169657206	b_OTU260342645	0.937763	0
										b_OTU52008961	b_OTU561509733	0.902481	0		b_OTU169657206	b_OTU946633741	0.938544	0
										b_OTU693678528	b_OTU900378679	0.902492	0		b_OTU169657206	b_OTU458359679	0.939256	0
										b_OTU978583477	b_OTU537965066	0.90253	0		b_OTU169657206	b_OTU158216470	0.939454	0
										b_OTU637852715	b_OTU778735491	0.902551	0		b_OTU169657206	b_OTU87435812	0.9439	0
										b_OTU242117276	b_OTU669849423	0.902563	0		b_OTU169657206	b_OTU827244418	0.945432	0
										b_OTU169657206	b_OTU935165041	0.902572	0		b_OTU169657206	b_OTU900378679	0.947168	0
										b_OTU617601125	b_OTU357110945	0.902587	0		b_OTU169657206	b_OTU355258150	0.951486	0
										b_OTU169657206	b_OTU578404380	0.90259	0		b_OTU169657206	b_OTU245490001	0.952677	0
										b_OTU637852715	b_OTU495086646	0.902592	0		b_OTU169657206	b_OTU481160732	0.952859	0
										b_OTU645339153	b_OTU528439131	0.902597	0		b_OTU169657206	b_OTU488553311	0.957831	0
										b_OTU630139560	b_OTU796002290	0.902614	0		b_OTU169657206	b_OTU14755906	0.958496	0
										b_OTU293877868	b_OTU205417747	0.902619	0		b_OTU169657206	b_OTU13916026	0.968042	0
										b_OTU854090010	b_OTU90248654	0.902638	0		b_OTU170310242	b_OTU249023596	0.901495	0
										b_OTU690406351	b_OTU26429731	0.902654	0		b_OTU170310242	b_OTU481160732	0.905399	0
										b_OTU260342645	b_OTU536001041	0.902691	0		b_OTU170310242	b_OTU884001281	0.906907	0
										b_OTU245265827	b_OTU486277521	0.902695	0		b_OTU170310242	b_OTU617601125	0.910625	0
										b_OTU537965066	b_OTU565932929	0.902735	0		b_OTU170310242	b_OTU174736855	0.911187	0
										b_OTU137737330	b_OTU245490001	0.902752	0		b_OTU170310242	b_OTU578404380	0.913803	0
										b_OTU506153488	b_OTU983911052	0.902765	0		b_OTU170310242	b_OTU733001906	0.915924	0
										b_OTU371345975	b_OTU778735491	0.902766	0		b_OTU170310242	b_OTU449694002	0.928264	0
										b_OTU200145133	b_OTU22923790	0.902795	0		b_OTU170310242	b_OTU528439131	0.928611	0
										b_OTU22923790	b_OTU249023596	0.902811	0		b_OTU170310242	b_OTU401472770	0.933816	0
										b_OTU868196891	b_OTU187360821	0.902862	0		b_OTU170310242	b_OTU809186407	0.93548	0
										b_OTU167110677	b_OTU975405904	0.902871	0		b_OTU170310242	b_OTU5229266	0.940618	0
										b_OTU884917241	b_OTU306603574	0.902882	0		b_OTU170310242	b_OTU251312187	0.943271	0
										b_OTU692923291	b_OTU242117276	0.902898	0		b_OTU170310242	b_OTU261644965	0.947632	0
										b_OTU750057883	b_OTU128360445	0.90292	0		b_OTU170310242	b_OTU884671414	0.95083	0
										p_OTU34541281	p_OTU389052723	0.902936	0		b_OTU170310242	b_OTU371361503	0.957698	0
										b_OTU748274292	b_OTU249023596	0.902937	0		b_OTU187360821	b_OTU628852200	0.900834	0
										b_OTU748274292	b_OTU854090010	0.902949	0		b_OTU187360821	b_OTU869377100	0.905912	0
										b_OTU917822516	b_OTU79308993	0.902975	0		b_OTU187360821	b_OTU170310242	0.907355	0
										b_OTU200145133	b_OTU916414065	0.902978	0		b_OTU187360821	b_OTU978520015	0.90814	0
										p_OTU157152683	p_OTU389052723	0.902978	0		b_OTU187360821	b_OTU401472770	0.911051	0
										b_OTU200145133	b_OTU575208928	0.902985	0		b_OTU187360821	b_OTU946633741	0.911631	0
										b_OTU317057428	b_OTU750145158	0.902999	0		b_OTU187360821	b_OTU371361503	0.911708	0
										b_OTU413559430	b_OTU537965066	0.903075	0		b_OTU187360821	b_OTU261644965	0.915888	0
										b_OTU855955679	b_OTU682838384	0.903078	0		b_OTU187360821	b_OTU985721721	0.916523	0
										b_OTU21975256	b_OTU884001281	0.903082	0		b_OTU187360821	b_OTU245490001	0.916923	0
										b_OTU74526241	b_OTU794896770	0.903096	0		b_OTU187360821	b_OTU458359679	0.917245	0
										b_OTU413559430	b_OTU617601125	0.903144	0		b_OTU187360821	b_OTU13916026	0.917865	0
										b_OTU96493311	b_OTU473213218	0.903169	0		b_OTU187360821	b_OTU776795094	0.920371	0
										b_OTU727792355	b_OTU401472770	0.903197	0		b_OTU187360821	b_OTU465967244	0.920418	0
										p_OTU174408364	f_OTU796488890	0.90322	0		b_OTU187360821	b_OTU5229266	0.920641	0
										b_OTU854090010	b_OTU410259553	0.903227	0		b_OTU187360821	b_OTU449694002	0.921762	0
										b_OTU463001097	b_OTU727792355	0.903229	0		b_OTU187360821	b_OTU973399343	0.922944	0
										p_OTU157152683	p_OTU128303259	0.903272	0		b_OTU187360821	b_OTU14755906	0.923775	0
										b_OTU637852715	b_OTU742199171	0.903284	0		b_OTU187360821	b_OTU282698289	0.926223	0
										b_OTU169657206	b_OTU613841852	0.903303	0		b_OTU187360821	b_OTU817526726	0.92653	0
										b_OTU748274292	b_OTU486277521	0.903309	0		b_OTU187360821	b_OTU91007337	0.927299	0
										b_OTU297724966	b_OTU242117276	0.903324	0		b_OTU187360821	b_OTU21975256	0.927324	0
										b_OTU884917241	b_OTU536001041	0.903342	0		b_OTU187360821	b_OTU884001281	0.927547	0
										b_OTU200145133	b_OTU74526241	0.903342	0		b_OTU187360821	b_OTU481160732	0.928268	0
										b_OTU245265827	b_OTU854090010	0.903366	0		b_OTU187360821	b_OTU900378679	0.930387	0
										b_OTU293877868	b_OTU900378679	0.903376	0		b_OTU187360821	b_OTU355258150	0.936635	0
										b_OTU62411185	b_OTU716819518	0.903386	0		b_OTU187360821	b_OTU260342645	0.940667	0
										b_OTU187360821	b_OTU868712374	0.90342	0		b_OTU187360821	b_OTU407687869	0.94075	0
										b_OTU716819518	b_OTU182249173	0.903422	0		b_OTU187360821	b_OTU87435812	0.941749	0
										b_OTU617601125	b_OTU294734419	0.903529	0		b_OTU187360821	b_OTU488553311	0.942366	0
										p_OTU358189761	p_OTU144232421	0.903563	0		b_OTU187360821	b_OTU169657206	0.964431	0
										b_OTU371345975	b_OTU5229266	0.90359	0		b_OTU187360821	b_OTU578404380	0.965679	0
										b_OTU565932929	b_OTU628001586	0.903606	0		b_OTU200145133	b_OTU985721721	0.907418	0
										b_OTU690406351	b_OTU971570708	0.903632	0		b_OTU200145133	b_OTU946633741	0.90881	0
										b_OTU463001097	b_OTU449694002	0.903646	0		b_OTU200145133	b_OTU5229266	0.909301	0
										b_OTU413559430	b_OTU581083827	0.903659	0		b_OTU200145133	b_OTU261644965	0.910667	0
										b_OTU371345975	b_OTU983911052	0.903681	0		b_OTU200145133	b_OTU401472770	0.911173	0
										b_OTU436081132	b_OTU628001586	0.903686	0		b_OTU200145133	b_OTU251312187	0.911287	0
										b_OTU169657206	b_OTU21975256	0.903696	0		b_OTU200145133	b_OTU809186407	0.914474	0
										b_OTU868712374	b_OTU661767019	0.903777	0		b_OTU200145133	b_OTU169657206	0.916673	0
										b_OTU495086646	b_OTU228872041	0.903813	0		b_OTU200145133	b_OTU14755906	0.91698	0
										b_OTU630139560	b_OTU884671414	0.903824	0		b_OTU200145133	b_OTU733001906	0.917169	0
										b_OTU317057428	b_OTU125932340	0.903847	0		b_OTU200145133	b_OTU282698289	0.918724	0
										b_OTU413559430	b_OTU983911052	0.903866	0		b_OTU200145133	b_OTU869377100	0.921003	0
										b_OTU495086646	b_OTU465967244	0.903867	0		b_OTU200145133	b_OTU87435812	0.925467	0
										b_OTU790688863	b_OTU377676247	0.903869	0		b_OTU200145133	b_OTU449694002	0.928442	0
										b_OTU153257010	b_OTU428681633	0.903898	0		b_OTU200145133	b_OTU481160732	0.930317	0
										b_OTU200145133	b_OTU242117276	0.903902	0		b_OTU200145133	b_OTU401020166	0.932535	0
										b_OTU125543611	b_OTU428681633	0.903926	0		b_OTU200145133	b_OTU355258150	0.934018	0
										b_OTU617601125	b_OTU108551589	0.903967	0		b_OTU200145133	b_OTU371361503	0.936187	0
										b_OTU506153488	b_OTU125543611	0.903971	0		b_OTU200145133	b_OTU187360821	0.938463	0
										b_OTU690406351	b_OTU5229266	0.904042	0		b_OTU200145133	b_OTU578404380	0.940767	0
										b_OTU263353763	b_OTU377676247	0.90405	0		b_OTU200145133	b_OTU170310242	0.94459	0
										b_OTU245265827	b_OTU865649855	0.904054	0		b_OTU200145133	b_OTU245490001	0.947375	0
										b_OTU449694002	b_OTU983911052	0.904067	0		b_OTU205417747	b_OTU264138612	0.902295	0
										b_OTU428681633	b_OTU528439131	0.904091	0		b_OTU205417747	b_OTU656901825	0.935648	0
										b_OTU404906306	b_OTU109631908	0.904099	0		b_OTU21975256	b_OTU355258150	0.906474	0
										b_OTU382099375	b_OTU394299624	0.904103	0		b_OTU21975256	b_OTU87435812	0.907208	0
										b_OTU495086646	b_OTU575208928	0.904103	0		b_OTU21975256	b_OTU817526726	0.908242	0
										b_OTU884671414	b_OTU739601908	0.904106	0		b_OTU21975256	b_OTU487409043	0.921391	0
										b_OTU884671414	b_OTU424270239	0.904123	0		b_OTU232075618	b_OTU839806328	0.900262	0
										b_OTU371345975	b_OTU293877868	0.904124	0		b_OTU242117276	b_OTU232075618	0.907059	0
										b_OTU96493311	b_OTU37473808	0.904132	0		b_OTU242117276	b_OTU302829765	0.924188	0
										b_OTU406597266	b_OTU778735491	0.904135	0		b_OTU245490001	b_OTU638796417	0.903133	0
										b_OTU463185103	b_OTU884671414	0.904158	0		b_OTU245490001	b_OTU970486159	0.904287	0
										b_OTU187360821	b_OTU578404380	0.904174	0		b_OTU245490001	b_OTU344355767	0.908077	0
										b_OTU690557711	b_OTU544737674	0.904184	0		b_OTU245490001	b_OTU528439131	0.908457	0
										b_OTU600936150	b_OTU458359679	0.90419	0		b_OTU245490001	b_OTU30810557	0.908879	0
										b_OTU169657206	b_OTU424270239	0.904198	0		b_OTU245490001	b_OTU978520015	0.910383	0
										b_OTU205855165	b_OTU86230168	0.904208	0		b_OTU245490001	b_OTU120276571	0.912344	0
										b_OTU884917241	b_OTU442590650	0.904226	0		b_OTU245490001	b_OTU458359679	0.913681	0
										b_OTU169657206	b_OTU428681633	0.904235	0		b_OTU245490001	b_OTU261644965	0.918677	0
										b_OTU167110677	b_OTU463001097	0.904251	0		b_OTU245490001	b_OTU884240209	0.922301	0
										b_OTU428681633	b_OTU382099375	0.904297	0		b_OTU245490001	b_OTU401020166	0.925328	0
										b_OTU317057428	b_OTU900378679	0.904298	0		b_OTU245490001	b_OTU530590771	0.927861	0
										b_OTU245490001	b_OTU394299624	0.904318	0		b_OTU245490001	b_OTU900378679	0.92909	0
										b_OTU428681633	b_OTU458359679	0.904334	0		b_OTU245490001	b_OTU628852200	0.932139	0
										b_OTU436081132	b_OTU727792355	0.904353	0		b_OTU245490001	b_OTU87435812	0.936236	0
										b_OTU137737330	b_OTU394299624	0.904361	0		b_OTU245490001	b_OTU158216470	0.937939	0
										b_OTU125543611	b_OTU716819518	0.904364	0		b_OTU245490001	b_OTU733001906	0.941339	0
										b_OTU5229266	b_OTU382099375	0.904367	0		b_OTU245490001	b_OTU13916026	0.945454	0
										b_OTU22923790	b_OTU796002290	0.904404	0		b_OTU245490001	b_OTU827244418	0.946154	0
										b_OTU22923790	b_OTU445567298	0.904461	0		b_OTU245490001	b_OTU946633741	0.946873	0
										b_OTU676596494	b_OTU249023596	0.904495	0		b_OTU245490001	b_OTU355258150	0.94817	0
										b_OTU473213218	b_OTU935165041	0.904506	0		b_OTU245490001	b_OTU14755906	0.951722	0
										b_OTU245265827	b_OTU79308993	0.904553	0		b_OTU245490001	b_OTU481160732	0.954498	0
										b_OTU630139560	b_OTU486277521	0.904576	0		b_OTU245490001	b_OTU784764338	0.955235	0
										b_OTU23806384	b_OTU428681633	0.904603	0		b_OTU245490001	b_OTU376277623	0.959681	0
										b_OTU170310242	b_OTU245490001	0.90461	0		b_OTU251312187	b_OTU809186407	0.932539	0
										b_OTU945616329	b_OTU750057883	0.904615	0		b_OTU260342645	b_OTU560822851	0.900212	0
										p_OTU358189761	p_OTU998772586	0.904671	0		b_OTU260342645	b_OTU776795094	0.900781	0
										b_OTU205417747	b_OTU79308993	0.904677	0		b_OTU260342645	b_OTU405118225	0.902758	0
										b_OTU369163727	b_OTU693678528	0.904699	0		b_OTU260342645	b_OTU465967244	0.902872	0
										b_OTU23806384	b_OTU868712374	0.904725	0		b_OTU260342645	b_OTU978520015	0.909402	0
										b_OTU245490001	b_OTU935165041	0.904735	0		b_OTU260342645	b_OTU13916026	0.909455	0
										b_OTU716819518	b_OTU669849423	0.904737	0		b_OTU260342645	b_OTU424514306	0.916836	0
										b_OTU630139560	b_OTU155998071	0.90474	0		b_OTU260342645	b_OTU355258150	0.920806	0
										b_OTU406597266	b_OTU74526241	0.904793	0		b_OTU260342645	b_OTU21975256	0.9212	0
										b_OTU109631908	b_OTU228872041	0.904877	0		b_OTU260342645	b_OTU389082399	0.921587	0
										b_OTU200145133	b_OTU137737330	0.904881	0		b_OTU260342645	b_OTU407687869	0.92225	0
										b_OTU750057883	b_OTU865649855	0.904922	0		b_OTU260342645	b_OTU14755906	0.924194	0
										b_OTU117894790	b_OTU205417747	0.904938	0		b_OTU260342645	b_OTU970486159	0.927214	0
										b_OTU401472770	b_OTU846214060	0.904946	0		b_OTU260342645	b_OTU900378679	0.933634	0
										b_OTU21975256	b_OTU410259553	0.90495	0		b_OTU260342645	b_OTU91007337	0.938552	0
										b_OTU413559430	b_OTU463185103	0.904967	0		b_OTU260342645	b_OTU488553311	0.945854	0
										b_OTU41576344	b_OTU428681633	0.904979	0		b_OTU260342645	b_OTU80266851	0.946641	0
										b_OTU884917241	b_OTU382099375	0.904981	0		b_OTU260342645	b_OTU817526726	0.972285	0
										b_OTU187360821	b_OTU445567298	0.90503	0		b_OTU261644965	b_OTU983911052	0.901555	0
										b_OTU510942159	b_OTU865649855	0.90508	0		b_OTU261644965	b_OTU884240209	0.904572	0
										b_OTU692923291	b_OTU5229266	0.905117	0		b_OTU261644965	b_OTU14755906	0.905238	0
										b_OTU692923291	b_OTU261644965	0.90512	0		b_OTU261644965	b_OTU628852200	0.908034	0
										b_OTU187360821	b_OTU498365030	0.905127	0		b_OTU261644965	b_OTU510613195	0.912435	0
										b_OTU317057428	b_OTU52008961	0.905132	0		b_OTU261644965	b_OTU784764338	0.912765	0
										b_OTU401472770	b_OTU884001281	0.905132	0		b_OTU261644965	b_OTU884001281	0.913557	0
										b_OTU669849423	b_OTU34976014	0.905147	0		b_OTU261644965	b_OTU158314019	0.916526	0
										b_OTU306603574	b_OTU74526241	0.90515	0		b_OTU261644965	b_OTU827244418	0.917637	0
										b_OTU125543611	b_OTU690406351	0.905154	0		b_OTU261644965	b_OTU733001906	0.918996	0
										b_OTU705679105	b_OTU920040023	0.905197	0		b_OTU261644965	b_OTU481160732	0.919371	0
										b_OTU137737330	b_OTU578404380	0.905238	0		b_OTU261644965	b_OTU809186407	0.924236	0
										b_OTU245265827	b_OTU778735491	0.905251	0		b_OTU261644965	b_OTU13916026	0.924505	0
										p_OTU233880247	f_OTU706368935	0.905266	0		b_OTU261644965	b_OTU668347535	0.930711	0
										b_OTU404906306	b_OTU465967244	0.905313	0		b_OTU261644965	b_OTU30810557	0.932151	0
										b_OTU985721721	b_OTU465967244	0.90535	0		b_OTU261644965	b_OTU973399343	0.935749	0
										b_OTU738976606	b_OTU428681633	0.905358	0		b_OTU261644965	b_OTU371361503	0.941837	0
										b_OTU637852715	b_OTU676596494	0.905415	0		b_OTU261644965	b_OTU528439131	0.943458	0
										b_OTU868196891	b_OTU37473808	0.905422	0		b_OTU282698289	b_OTU578404380	0.901584	0
										b_OTU874826812	b_OTU50601262	0.905452	0		b_OTU282698289	b_OTU784764338	0.902733	0
										b_OTU413559430	b_OTU884671414	0.905497	0		b_OTU282698289	b_OTU13916026	0.904848	0
										p_OTU233880247	f_OTU227127001	0.90552	0		b_OTU282698289	b_OTU488553311	0.904858	0
										b_OTU917822516	b_OTU578404380	0.905522	0		b_OTU282698289	b_OTU668347535	0.9053	0
										b_OTU306603574	b_OTU906264942	0.905531	0		b_OTU282698289	b_OTU738976606	0.905862	0
										b_OTU917822516	b_OTU137737330	0.905601	0		b_OTU282698289	b_OTU14755906	0.907665	0
										b_OTU916414065	b_OTU410259553	0.905678	0		b_OTU282698289	b_OTU245490001	0.907884	0
										b_OTU874826812	b_OTU169657206	0.905679	0		b_OTU282698289	b_OTU372015410	0.908166	0
										b_OTU187360821	b_OTU205417747	0.905708	0		b_OTU282698289	b_OTU355258150	0.911208	0
										b_OTU96493311	b_OTU945616329	0.905731	0		b_OTU282698289	b_OTU776795094	0.913293	0
										b_OTU23806384	b_OTU528439131	0.905745	0		b_OTU282698289	b_OTU900378679	0.913859	0
										b_OTU117894790	b_OTU317057428	0.90575	0		b_OTU282698289	b_OTU628852200	0.914778	0
										b_OTU37473808	b_OTU693678528	0.905758	0		b_OTU282698289	b_OTU973399343	0.917517	0
										b_OTU869377100	b_OTU382099375	0.905769	0		b_OTU282698289	b_OTU169657206	0.918227	0
										b_OTU23806384	b_OTU50601262	0.905786	0		b_OTU282698289	b_OTU528439131	0.922938	0
										b_OTU200145133	b_OTU884671414	0.905832	0		b_OTU282698289	b_OTU827125320	0.923726	0
										b_OTU297724966	b_OTU125932340	0.905869	0		b_OTU282698289	b_OTU884671414	0.927612	0
										b_OTU41576344	b_OTU424270239	0.905888	0		b_OTU282698289	b_OTU481160732	0.929288	0
										b_OTU510942159	b_OTU827125320	0.905891	0		b_OTU282698289	b_OTU809186407	0.929823	0
										b_OTU449694002	b_OTU401472770	0.905921	0		b_OTU282698289	b_OTU733001906	0.930152	0
										b_OTU985721721	b_OTU669849423	0.905981	0		b_OTU282698289	b_OTU884001281	0.935569	0
										b_OTU495086646	b_OTU528439131	0.905991	0		b_OTU282698289	b_OTU401472770	0.942998	0
										p_OTU769148253	p_OTU998772586	0.905996	0		b_OTU282698289	b_OTU617601125	0.945206	0
										b_OTU153257010	b_OTU465967244	0.906006	0		b_OTU282698289	b_OTU449694002	0.954237	0
										b_OTU738976606	b_OTU245490001	0.906024	0		b_OTU282698289	b_OTU5229266	0.956153	0
										b_OTU690406351	b_OTU317057428	0.906082	0		b_OTU282698289	b_OTU371361503	0.956555	0
										b_OTU690406351	b_OTU79308993	0.906085	0		b_OTU282698289	b_OTU170310242	0.972851	0
										b_OTU884671414	b_OTU846214060	0.906095	0		b_OTU282698289	b_OTU261644965	0.977538	0
										b_OTU369163727	b_OTU445567298	0.906105	0		b_OTU297724966	b_OTU117894790	0.90898	0
										b_OTU369163727	b_OTU581083827	0.906118	0		b_OTU297724966	b_OTU200145133	0.912068	0
										b_OTU406597266	b_OTU676596494	0.90612	0		b_OTU297724966	b_OTU401472770	0.912521	0
										p_OTU679836165	p_OTU653491326	0.906121	0		b_OTU297724966	b_OTU983911052	0.916782	0
										b_OTU855955679	b_OTU108551589	0.906126	0		b_OTU297724966	b_OTU428681633	0.91731	0
										b_OTU406597266	b_OTU125932340	0.906153	0		b_OTU297724966	b_OTU5229266	0.918296	0
										b_OTU404906306	b_OTU613841852	0.906161	0		b_OTU297724966	b_OTU449694002	0.921828	0
										b_OTU884001281	b_OTU458359679	0.906185	0		b_OTU297724966	b_OTU158314019	0.924406	0
										b_OTU314863300	b_OTU449624343	0.906203	0		b_OTU297724966	b_OTU733001906	0.92684	0
										b_OTU537965066	b_OTU983911052	0.906214	0		b_OTU297724966	b_OTU809186407	0.92742	0
										b_OTU506153488	b_OTU865649855	0.90625	0		b_OTU297724966	b_OTU617601125	0.930825	0
										b_OTU865784231	b_OTU884001281	0.906282	0		b_OTU297724966	b_OTU371361503	0.936106	0
										b_OTU600936150	b_OTU79308993	0.906298	0		b_OTU297724966	b_OTU495086646	0.937991	0
										b_OTU630139560	b_OTU868712374	0.906328	0		b_OTU297724966	b_OTU985721721	0.952404	0
										b_OTU690574779	b_OTU647376465	0.906386	0		b_OTU297724966	b_OTU170310242	0.9547	0
										b_OTU404906306	b_OTU260342645	0.906394	0		b_OTU297724966	b_OTU528439131	0.958415	0
										b_OTU782272849	b_OTU869377100	0.906398	0		b_OTU297724966	b_OTU282698289	0.959073	0
										b_OTU314863300	b_OTU846214060	0.906416	0		b_OTU297724966	b_OTU261644965	0.963523	0
										b_OTU628001586	b_OTU750057883	0.906437	0		b_OTU297724966	b_OTU463001097	0.968261	0
										b_OTU854090010	b_OTU187360821	0.906478	0		b_OTU302829765	b_OTU232075618	0.902471	0
										b_OTU406597266	b_OTU5229266	0.906493	0		b_OTU306603574	b_OTU827874465	0.911278	0
										b_OTU465967244	b_OTU536001041	0.906505	0		b_OTU30810557	b_OTU158314019	0.910151	0
										a_OTU312163290	f_OTU430448485	0.906519	0		b_OTU317057428	b_OTU487409043	0.905084	0
										b_OTU117894790	b_OTU884917241	0.906542	0		b_OTU317057428	b_OTU313839183	0.930767	0
										b_OTU371345975	b_OTU693678528	0.906542	0		b_OTU335311452	b_OTU640712983	0.906834	0
										b_OTU282698289	b_OTU727792355	0.906555	0		b_OTU344355767	b_OTU970486159	0.908047	0
										b_OTU406597266	b_OTU463149879	0.906578	0		b_OTU344355767	b_OTU441980221	0.911732	0
										b_OTU406597266	b_OTU884001281	0.90662	0		b_OTU344355767	b_OTU590641094	0.926431	0
										b_OTU125543611	b_OTU846214060	0.906623	0		b_OTU355258150	b_OTU407687869	0.902579	0
										b_OTU297724966	b_OTU869377100	0.90666	0		b_OTU355258150	b_OTU776795094	0.907422	0
										b_OTU846214060	b_OTU249023596	0.906691	0		b_OTU355258150	b_OTU401020166	0.91817	0
										b_OTU170310242	b_OTU249023596	0.906707	0		b_OTU355258150	b_OTU376277623	0.918255	0
										b_OTU170310242	b_OTU401472770	0.906728	0		b_OTU355258150	b_OTU970486159	0.920453	0
										b_OTU317057428	b_OTU137737330	0.906748	0		b_OTU355258150	b_OTU784764338	0.920632	0
										b_OTU917822516	b_OTU808933348	0.906761	0		b_OTU355258150	b_OTU817526726	0.922235	0
										b_OTU117894790	b_OTU565932929	0.906768	0		b_OTU355258150	b_OTU946633741	0.932386	0
										b_OTU868196891	b_OTU716819518	0.906791	0		b_OTU355258150	b_OTU481160732	0.95063	0
										b_OTU868196891	b_OTU985721721	0.906797	0		b_OTU355258150	b_OTU14755906	0.950715	0
										b_OTU22923790	b_OTU261644965	0.9068	0		b_OTU369163727	b_OTU832865782	0.900364	0
										b_OTU294734419	b_OTU234165521	0.906811	0		b_OTU369163727	b_OTU970486159	0.900391	0
										b_OTU578404380	b_OTU884001281	0.906829	0		b_OTU369163727	b_OTU914006892	0.901943	0
										b_OTU738976606	b_OTU846214060	0.906838	0		b_OTU369163727	b_OTU590641094	0.902287	0
										b_OTU790688863	b_OTU784001282	0.906847	0		b_OTU369163727	b_OTU30810557	0.905347	0
										b_OTU153257010	b_OTU445567298	0.906847	0		b_OTU369163727	b_OTU733001906	0.906532	0
										b_OTU105739104	b_OTU90848161	0.906848	0		b_OTU369163727	b_OTU985721721	0.90659	0
										b_OTU537965066	b_OTU739601908	0.906906	0		b_OTU369163727	b_OTU501236133	0.906915	0
										b_OTU705679105	b_OTU906264942	0.906926	0		b_OTU369163727	b_OTU187360821	0.910569	0
										b_OTU884917241	b_OTU628001586	0.906934	0		b_OTU369163727	b_OTU401020166	0.910612	0
										b_OTU245265827	b_OTU868712374	0.906959	0		b_OTU369163727	b_OTU978520015	0.913597	0
										b_OTU750057883	b_OTU294734419	0.906991	0		b_OTU369163727	b_OTU458359679	0.914234	0
										b_OTU200145133	b_OTU581083827	0.906997	0		b_OTU369163727	b_OTU884240209	0.914839	0
										b_OTU617601125	b_OTU486277521	0.907005	0		b_OTU369163727	b_OTU510613195	0.917373	0
										b_OTU555096197	b_OTU449624343	0.907021	0		b_OTU369163727	b_OTU617601125	0.917771	0
										b_OTU428681633	b_OTU245490001	0.907036	0		b_OTU369163727	b_OTU261644965	0.918642	0
										b_OTU74526241	b_OTU622103875	0.907048	0		b_OTU369163727	b_OTU200145133	0.921054	0
										b_OTU637852715	b_OTU5229266	0.907048	0		b_OTU369163727	b_OTU638796417	0.921177	0
										b_OTU692923291	b_OTU205417747	0.907077	0		b_OTU369163727	b_OTU530590771	0.921825	0
										b_OTU22923790	b_OTU690406351	0.90714	0		b_OTU369163727	b_OTU344355767	0.922494	0
										b_OTU727792355	b_OTU445567298	0.907172	0		b_OTU369163727	b_OTU488553311	0.922551	0
										b_OTU442590650	b_OTU510942159	0.907218	0		b_OTU369163727	b_OTU449694002	0.927914	0
										b_OTU404906306	b_OTU669849423	0.907242	0		b_OTU369163727	b_OTU26429731	0.93769	0
										b_OTU748274292	b_OTU669849423	0.90728	0		b_OTU369163727	b_OTU900378679	0.938957	0
										b_OTU748274292	b_OTU170310242	0.907338	0		b_OTU369163727	b_OTU372015410	0.939638	0
										p_OTU233880247	p_OTU312639842	0.90736	0		b_OTU369163727	b_OTU946633741	0.940406	0
										b_OTU287268799	b_OTU21975256	0.907368	0		b_OTU369163727	b_OTU37473808	0.941787	0
										b_OTU442590650	b_OTU846214060	0.907369	0		b_OTU369163727	b_OTU481160732	0.941989	0
										b_OTU306603574	b_OTU800792270	0.907378	0		b_OTU369163727	b_OTU87435812	0.94414	0
										b_OTU676596494	b_OTU79308993	0.907379	0		b_OTU369163727	b_OTU376277623	0.944414	0
										b_OTU473213218	b_OTU800792270	0.907381	0		b_OTU369163727	b_OTU784764338	0.951168	0
										b_OTU125543611	b_OTU34976014	0.907398	0		b_OTU369163727	b_OTU827244418	0.95121	0
										b_OTU125543611	b_OTU465967244	0.907399	0		b_OTU369163727	b_OTU13916026	0.951652	0
										p_OTU312639842	p_OTU326561250	0.907401	0		b_OTU369163727	b_OTU14755906	0.957183	0
										b_OTU23806384	b_OTU458359679	0.907401	0		b_OTU369163727	b_OTU158216470	0.958702	0
										b_OTU884917241	b_OTU170310242	0.90743	0		b_OTU369163727	b_OTU355258150	0.959781	0
										b_OTU705679105	b_OTU382099375	0.907456	0		b_OTU369163727	b_OTU869377100	0.96123	0
										b_OTU404906306	b_OTU705679105	0.907463	0		b_OTU369163727	b_OTU169657206	0.961743	0
										b_OTU14525879	b_OTU461547412	0.907494	0		b_OTU369163727	b_OTU245490001	0.979753	0
										b_OTU79308993	b_OTU21975256	0.907511	0		b_OTU371345975	b_OTU560822851	0.901724	0
										b_OTU297724966	b_OTU465967244	0.907518	0		b_OTU371345975	b_OTU187360821	0.902431	0
										b_OTU617601125	b_OTU90848161	0.907524	0		b_OTU371345975	b_OTU200145133	0.904172	0
										b_OTU297724966	b_OTU796002290	0.907532	0		b_OTU371345975	b_OTU534243270	0.904453	0
										b_OTU748274292	b_OTU41576344	0.907551	0		b_OTU371345975	b_OTU5229266	0.905165	0
										b_OTU692923291	b_OTU613841852	0.907561	0		b_OTU371345975	b_OTU676596494	0.905737	0
										b_OTU125543611	b_OTU261644965	0.907571	0		b_OTU371345975	b_OTU14755906	0.906735	0
										b_OTU245265827	b_OTU463185103	0.907612	0		b_OTU371345975	b_OTU488553311	0.906901	0
										b_OTU413559430	b_OTU916414065	0.907621	0		b_OTU371345975	b_OTU481160732	0.907405	0
										b_OTU62411185	b_OTU23806384	0.907624	0		b_OTU371345975	b_OTU376277623	0.907809	0
										b_OTU692923291	b_OTU317057428	0.907632	0		b_OTU371345975	b_OTU371361503	0.90976	0
										b_OTU528439131	b_OTU50601262	0.907641	0		b_OTU371345975	b_OTU344355767	0.91249	0
										b_OTU50601262	b_OTU388904537	0.907654	0		b_OTU371345975	b_OTU401472770	0.912689	0
										b_OTU72357913	b_OTU865649855	0.907672	0		b_OTU371345975	b_OTU170310242	0.913167	0
										b_OTU371345975	b_OTU245490001	0.907694	0		b_OTU371345975	b_OTU41576344	0.916019	0
										b_OTU693678528	b_OTU600936150	0.907695	0		b_OTU371345975	b_OTU37473808	0.917295	0
										b_OTU884917241	b_OTU896030530	0.907696	0		b_OTU371345975	b_OTU26429731	0.917386	0
										b_OTU245490001	b_OTU983911052	0.907696	0		b_OTU371345975	b_OTU441980221	0.918347	0
										b_OTU978583477	b_OTU983911052	0.907699	0		b_OTU371345975	b_OTU355258150	0.919578	0
										b_OTU153257010	b_OTU293877868	0.907704	0		b_OTU371345975	b_OTU637852715	0.920934	0
										b_OTU96493311	b_OTU449694002	0.90771	0		b_OTU371345975	b_OTU428681633	0.922971	0
										b_OTU498365030	b_OTU410259553	0.907726	0		b_OTU371345975	b_OTU809186407	0.924528	0
										b_OTU287268799	b_OTU692923291	0.907793	0		b_OTU371345975	b_OTU900378679	0.925318	0
										b_OTU50601262	b_OTU926359430	0.907835	0		b_OTU371345975	b_OTU738976606	0.925432	0
										b_OTU153257010	b_OTU137737330	0.907847	0		b_OTU371345975	b_OTU372015410	0.929931	0
										b_OTU506153488	b_OTU865784231	0.907875	0		b_OTU371345975	b_OTU784764338	0.930015	0
										b_OTU371345975	b_OTU205417747	0.907929	0		b_OTU371345975	b_OTU978583477	0.932131	0
										b_OTU50601262	b_OTU983911052	0.907961	0		b_OTU371345975	b_OTU30810557	0.932669	0
										b_OTU37473808	b_OTU317057428	0.907975	0		b_OTU371345975	b_OTU117894790	0.933237	0
										b_OTU742199171	b_OTU750145158	0.90798	0		b_OTU371345975	b_OTU733001906	0.933472	0
										b_OTU495086646	b_OTU260342645	0.908028	0		b_OTU371345975	b_OTU169657206	0.937128	0
										b_OTU41576344	b_OTU52008961	0.90806	0		b_OTU371345975	b_OTU449694002	0.937211	0
										b_OTU105739104	b_OTU21975256	0.908066	0		b_OTU371345975	b_OTU668347535	0.937468	0
										b_OTU716819518	b_OTU916414065	0.908074	0		b_OTU371345975	b_OTU528439131	0.93777	0
										b_OTU495086646	b_OTU738976606	0.908109	0		b_OTU371345975	b_OTU245490001	0.941578	0
										b_OTU978583477	b_OTU884917241	0.908135	0		b_OTU371345975	b_OTU282698289	0.942725	0
										b_OTU105739104	b_OTU52008961	0.908143	0		b_OTU371345975	b_OTU13916026	0.943679	0
										b_OTU369163727	b_OTU422779932	0.90815	0		b_OTU371345975	b_OTU158314019	0.944546	0
										b_OTU537965066	b_OTU669849423	0.908183	0		b_OTU371345975	b_OTU510613195	0.948876	0
										b_OTU750057883	b_OTU388904537	0.908187	0		b_OTU371345975	b_OTU463001097	0.949254	0
										b_OTU630139560	b_OTU424270239	0.908233	0		b_OTU371345975	b_OTU985721721	0.95199	0
										b_OTU37473808	b_OTU137737330	0.908238	0		b_OTU371345975	b_OTU692923291	0.952753	0
										b_OTU153257010	b_OTU170310242	0.908251	0		b_OTU371345975	b_OTU369163727	0.954181	0
										b_OTU874826812	b_OTU645339153	0.908267	0		b_OTU371345975	b_OTU827244418	0.954816	0
										b_OTU369163727	b_OTU401472770	0.908331	0		b_OTU371345975	b_OTU617601125	0.957473	0
										b_OTU105739104	b_OTU628001586	0.90836	0		b_OTU371345975	b_OTU297724966	0.959092	0
										b_OTU167110677	b_OTU705679105	0.908372	0		b_OTU371345975	b_OTU261644965	0.975906	0
										b_OTU105739104	b_OTU884671414	0.908435	0		b_OTU371361503	b_OTU973399343	0.920084	0
										b_OTU917822516	b_OTU652525673	0.908455	0		b_OTU371361503	b_OTU251312187	0.932113	0
										b_OTU297724966	b_OTU260342645	0.908458	0		b_OTU371361503	b_OTU809186407	0.946178	0
										b_OTU287268799	b_OTU935165041	0.908492	0		b_OTU372015410	b_OTU534243270	0.900008	0
										b_OTU23806384	b_OTU125932340	0.908501	0		b_OTU372015410	b_OTU44261477	0.901164	0
										b_OTU62411185	b_OTU449694002	0.908524	0		b_OTU372015410	b_OTU832865782	0.906191	0
										b_OTU96493311	b_OTU622103875	0.908551	0		b_OTU372015410	b_OTU946633741	0.90703	0
										b_OTU117894790	b_OTU971570708	0.908558	0		b_OTU372015410	b_OTU712733507	0.907867	0
										b_OTU692923291	b_OTU537965066	0.908618	0		b_OTU372015410	b_OTU158216470	0.908598	0
										b_OTU669849423	b_OTU401472770	0.908644	0		b_OTU372015410	b_OTU158314019	0.909555	0
										b_OTU738976606	b_OTU401472770	0.908657	0		b_OTU372015410	b_OTU30810557	0.909583	0
										b_OTU985721721	b_OTU205417747	0.908722	0		b_OTU372015410	b_OTU733001906	0.910066	0
										b_OTU297724966	b_OTU449694002	0.908728	0		b_OTU372015410	b_OTU14755906	0.910194	0
										b_OTU413559430	b_OTU109631908	0.908736	0		b_OTU372015410	b_OTU628852200	0.913003	0
										b_OTU637852715	b_OTU170310242	0.908788	0		b_OTU372015410	b_OTU528439131	0.913091	0
										b_OTU782272849	b_OTU79308993	0.908798	0		b_OTU372015410	b_OTU481160732	0.917092	0
										b_OTU600936150	b_OTU868712374	0.908799	0		b_OTU372015410	b_OTU436143774	0.91805	0
										b_OTU790688863	b_OTU282698289	0.908807	0		b_OTU372015410	b_OTU668347535	0.918222	0
										b_OTU413559430	b_OTU249023596	0.908871	0		b_OTU372015410	b_OTU376277623	0.9188	0
										b_OTU442590650	b_OTU382099375	0.908873	0		b_OTU372015410	b_OTU13916026	0.92559	0
										b_OTU79308993	b_OTU536001041	0.908875	0		b_OTU372015410	b_OTU530590771	0.926099	0
										b_OTU72357913	b_OTU573234927	0.908898	0		b_OTU372015410	b_OTU261644965	0.929924	0
										b_OTU510942159	b_OTU739601908	0.908904	0		b_OTU372015410	b_OTU827244418	0.935069	0
										b_OTU105739104	b_OTU245490001	0.908911	0		b_OTU372015410	b_OTU884240209	0.93572	0
										p_OTU312639842	f_OTU949758499	0.90892	0		b_OTU372015410	b_OTU245490001	0.936282	0
										b_OTU167110677	b_OTU718488476	0.908986	0		b_OTU372015410	b_OTU784764338	0.9367	0
										b_OTU495086646	b_OTU473213218	0.909012	0		b_OTU37473808	b_OTU978520015	0.903276	0
										b_OTU748274292	b_OTU983911052	0.909116	0		b_OTU37473808	b_OTU449694002	0.903908	0
										b_OTU442590650	b_OTU645339153	0.909134	0		b_OTU37473808	b_OTU344355767	0.904494	0
										b_OTU245265827	b_OTU846214060	0.909181	0		b_OTU37473808	b_OTU46948677	0.905558	0
										b_OTU371345975	b_OTU676596494	0.909252	0		b_OTU37473808	b_OTU738976606	0.906921	0
										b_OTU137737330	b_OTU561509733	0.909261	0		b_OTU37473808	b_OTU784764338	0.908465	0
										b_OTU96493311	b_OTU182249173	0.909306	0		b_OTU37473808	b_OTU510613195	0.908811	0
										b_OTU37473808	b_OTU401472770	0.909315	0		b_OTU37473808	b_OTU985721721	0.909371	0
										b_OTU263353763	b_OTU229296718	0.909315	0		b_OTU37473808	b_OTU245490001	0.910179	0
										b_OTU404906306	b_OTU463185103	0.909318	0		b_OTU37473808	b_OTU617601125	0.911138	0
										b_OTU536001041	b_OTU143332612	0.909335	0		b_OTU37473808	b_OTU661767019	0.911988	0
										b_OTU458359679	b_OTU249023596	0.909391	0		b_OTU37473808	b_OTU970486159	0.913986	0
										b_OTU22923790	b_OTU5229266	0.909405	0		b_OTU37473808	b_OTU946633741	0.91877	0
										b_OTU565932929	b_OTU690406351	0.909441	0		b_OTU37473808	b_OTU260342645	0.919353	0
										b_OTU790688863	b_OTU716819518	0.909443	0		b_OTU37473808	b_OTU890250685	0.920744	0
										p_OTU358189761	f_OTU796488890	0.909449	0		b_OTU37473808	b_OTU355258150	0.921878	0
										b_OTU748274292	b_OTU137737330	0.909496	0		b_OTU37473808	b_OTU26429731	0.92224	0
										b_OTU637852715	b_OTU260342645	0.909523	0		b_OTU37473808	b_OTU87435812	0.925118	0
										b_OTU79308993	b_OTU578404380	0.909539	0		b_OTU37473808	b_OTU187360821	0.927028	0
										b_OTU170310242	b_OTU137737330	0.909555	0		b_OTU37473808	b_OTU653084625	0.931097	0
										b_OTU72357913	b_OTU140029119	0.909557	0		b_OTU37473808	b_OTU14755906	0.932815	0
										b_OTU306603574	b_OTU21975256	0.909563	0		b_OTU37473808	b_OTU424514306	0.935156	0
										b_OTU854090010	b_OTU465967244	0.909605	0		b_OTU37473808	b_OTU560822851	0.93659	0
										b_OTU676596494	b_OTU712733507	0.909607	0		b_OTU37473808	b_OTU158216470	0.937946	0
										b_OTU463185103	b_OTU105739104	0.909652	0		b_OTU37473808	b_OTU389082399	0.946951	0
										b_OTU917822516	b_OTU52008961	0.909662	0		b_OTU37473808	b_OTU900378679	0.950321	0
										b_OTU506153488	b_OTU170310242	0.909689	0		b_OTU37473808	b_OTU488553311	0.956176	0
										b_OTU428681633	b_OTU50601262	0.909706	0		b_OTU37473808	b_OTU13916026	0.95652	0
										b_OTU750057883	b_OTU50601262	0.909718	0		b_OTU37473808	b_OTU169657206	0.967262	0
										b_OTU187360821	b_OTU428681633	0.909799	0		b_OTU376277623	b_OTU970486159	0.916139	0
										b_OTU705679105	b_OTU52978573	0.909831	0		b_OTU376277623	b_OTU120276571	0.919112	0
										b_OTU413559430	b_OTU167110677	0.909833	0		b_OTU376277623	b_OTU530590771	0.92193	0
										b_OTU868196891	b_OTU169657206	0.909837	0		b_OTU376277623	b_OTU784764338	0.924464	0
										p_OTU233880247	p_OTU144232421	0.909847	0		b_OTU376277623	b_OTU827244418	0.925398	0
										b_OTU748274292	b_OTU79308993	0.909855	0		b_OTU376277623	b_OTU14755906	0.92664	0
										b_OTU404906306	b_OTU22923790	0.909903	0		b_OTU389082399	b_OTU560822851	0.90045	0
										b_OTU495086646	b_OTU537965066	0.909966	0		b_OTU389082399	b_OTU970486159	0.904329	0
										b_OTU287268799	b_OTU369163727	0.909976	0		b_OTU389082399	b_OTU653084625	0.919305	0
										b_OTU442590650	b_OTU449694002	0.910011	0		b_OTU401472770	b_OTU465967244	0.90074	0
										f_OTU706368935	f_OTU808980112	0.910028	0		b_OTU401472770	b_OTU578404380	0.901286	0
										b_OTU748274292	b_OTU884917241	0.910047	0		b_OTU401472770	b_OTU13916026	0.903621	0
										b_OTU41576344	b_OTU34976014	0.910058	0		b_OTU401472770	b_OTU946633741	0.905999	0
										p_OTU34541281	f_OTU473357060	0.910103	0		b_OTU401472770	b_OTU776795094	0.907977	0
										b_OTU506153488	b_OTU463149879	0.910138	0		b_OTU401472770	b_OTU355258150	0.908831	0
										b_OTU868712374	b_OTU26429731	0.910144	0		b_OTU401472770	b_OTU733001906	0.912382	0
										b_OTU884917241	b_OTU868712374	0.910157	0		b_OTU401472770	b_OTU784764338	0.913425	0
										b_OTU537965066	b_OTU40478916	0.910158	0		b_OTU401472770	b_OTU668347535	0.913594	0
										b_OTU705679105	b_OTU565932929	0.910167	0		b_OTU401472770	b_OTU5229266	0.914227	0
										b_OTU413559430	b_OTU854090010	0.910214	0		b_OTU401472770	b_OTU14755906	0.915653	0
										b_OTU879409239	b_OTU754762500	0.910236	0		b_OTU401472770	b_OTU251312187	0.916242	0
										b_OTU37473808	b_OTU613841852	0.910263	0		b_OTU401472770	b_OTU488553311	0.918305	0
										b_OTU41576344	b_OTU137737330	0.910267	0		b_OTU401472770	b_OTU261644965	0.919396	0
										b_OTU750057883	b_OTU109631908	0.910292	0		b_OTU401472770	b_OTU884001281	0.92931	0
										f_OTU473357060	p_OTU128303259	0.910297	0		b_OTU401472770	b_OTU371361503	0.948139	0
										b_OTU117894790	b_OTU23806384	0.910329	0		b_OTU401472770	b_OTU809186407	0.962687	0
										b_OTU510942159	b_OTU540480073	0.910342	0		b_OTU401472770	b_OTU900378679	0.966836	0
										b_OTU565932929	b_OTU442590650	0.910376	0		b_OTU404906306	b_OTU727792355	0.911863	0
										b_OTU537965066	b_OTU486277521	0.910431	0		b_OTU404906306	b_OTU669849423	0.917554	0
										b_OTU874826812	b_OTU600936150	0.910471	0		b_OTU404906306	b_OTU935165041	0.918203	0
										b_OTU463185103	b_OTU282698289	0.910483	0		b_OTU404906306	b_OTU125543611	0.92836	0
										b_OTU705679105	b_OTU716819518	0.910576	0		b_OTU404906306	b_OTU96493311	0.954096	0
										b_OTU884917241	b_OTU693678528	0.910584	0		b_OTU406597266	b_OTU170310242	0.90305	0
										b_OTU868196891	b_OTU424270239	0.910622	0		b_OTU406597266	b_OTU90848161	0.904538	0
										b_OTU865784231	b_OTU424270239	0.910644	0		b_OTU406597266	b_OTU528439131	0.905883	0
										b_OTU62411185	b_OTU935165041	0.910674	0		b_OTU406597266	b_OTU973399343	0.910037	0
										b_OTU245265827	b_OTU458359679	0.910675	0		b_OTU406597266	b_OTU983911052	0.91159	0
										b_OTU917822516	b_OTU712733507	0.910687	0		b_OTU406597266	b_OTU372015410	0.91246	0
										b_OTU727792355	b_OTU865649855	0.910726	0		b_OTU406597266	b_OTU713238360	0.914326	0
										b_OTU96493311	b_OTU727792355	0.910763	0		b_OTU406597266	b_OTU668347535	0.914687	0
										b_OTU917822516	b_OTU868712374	0.910809	0		b_OTU406597266	b_OTU985721721	0.91516	0
										f_OTU406660800	p_OTU389052723	0.910821	0		b_OTU406597266	b_OTU506153488	0.918529	0
										b_OTU287268799	b_OTU985721721	0.91083	0		b_OTU406597266	b_OTU297724966	0.918656	0
										b_OTU137737330	b_OTU465967244	0.910841	0		b_OTU406597266	b_OTU30810557	0.919326	0
										b_OTU22923790	b_OTU900378679	0.91087	0		b_OTU406597266	b_OTU158314019	0.924399	0
										b_OTU630139560	b_OTU463001097	0.910903	0		b_OTU406597266	b_OTU5229266	0.926209	0
										b_OTU125543611	b_OTU868712374	0.910923	0		b_OTU406597266	b_OTU105739104	0.930569	0
										b_OTU790688863	b_OTU510942159	0.910925	0		b_OTU406597266	b_OTU371345975	0.931543	0
										b_OTU669849423	b_OTU382099375	0.910954	0		b_OTU406597266	b_OTU282698289	0.935354	0
										b_OTU245265827	b_OTU463001097	0.910993	0		b_OTU406597266	b_OTU575208928	0.93792	0
										b_OTU868196891	b_OTU449694002	0.910999	0		b_OTU406597266	b_OTU463001097	0.949246	0
										b_OTU884671414	b_OTU983911052	0.911032	0		b_OTU406597266	b_OTU428681633	0.950089	0
										b_OTU170310242	b_OTU169657206	0.911076	0		b_OTU406597266	b_OTU495086646	0.961722	0
										f_OTU227127001	p_OTU998772586	0.911077	0		b_OTU406597266	b_OTU261644965	0.96299	0
										b_OTU442590650	b_OTU169657206	0.91109	0		b_OTU406597266	b_OTU153257010	0.968989	0
										b_OTU317057428	b_OTU21975256	0.911092	0		b_OTU406597266	b_OTU617601125	0.975468	0
										b_OTU473213218	b_OTU228872041	0.911131	0		b_OTU407687869	b_OTU978520015	0.908731	0
										b_OTU868196891	b_OTU865649855	0.911134	0		b_OTU407687869	b_OTU995374904	0.924591	0
										b_OTU242117276	b_OTU690406351	0.911147	0		b_OTU407687869	b_OTU91007337	0.946421	0
										b_OTU369163727	b_OTU170310242	0.911224	0		b_OTU413559430	b_OTU389082399	0.900862	0
										b_OTU874826812	b_OTU458359679	0.911264	0		b_OTU413559430	b_OTU784764338	0.901584	0
										b_OTU167110677	b_OTU40478916	0.911269	0		b_OTU413559430	b_OTU463149879	0.904461	0
										b_OTU187360821	b_OTU581083827	0.911296	0		b_OTU413559430	b_OTU369163727	0.905715	0
										b_OTU578404380	b_OTU382099375	0.911308	0		b_OTU413559430	b_OTU712733507	0.90583	0
										b_OTU404906306	b_OTU261644965	0.91133	0		b_OTU413559430	b_OTU355258150	0.9066	0
										b_OTU884917241	b_OTU5229266	0.911343	0		b_OTU413559430	b_OTU424514306	0.906741	0
										b_OTU170310242	b_OTU669849423	0.91135	0		b_OTU413559430	b_OTU401472770	0.90842	0
										a_OTU312163290	f_OTU338055331	0.911379	0		b_OTU413559430	b_OTU978583477	0.909572	0
										b_OTU463185103	b_OTU617601125	0.911381	0		b_OTU413559430	b_OTU776795094	0.909995	0
										b_OTU369163727	b_OTU330152770	0.91144	0		b_OTU413559430	b_OTU170310242	0.910754	0
										b_OTU865784231	b_OTU669849423	0.911444	0		b_OTU413559430	b_OTU200145133	0.910899	0
										b_OTU293877868	b_OTU888719333	0.911446	0		b_OTU413559430	b_OTU970486159	0.911009	0
										b_OTU297724966	b_OTU865784231	0.911581	0		b_OTU413559430	b_OTU481160732	0.911385	0
										b_OTU105739104	b_OTU242117276	0.911585	0		b_OTU413559430	b_OTU978520015	0.911419	0
										b_OTU62411185	b_OTU401472770	0.911609	0		b_OTU413559430	b_OTU692923291	0.916656	0
										b_OTU884671414	b_OTU137737330	0.911626	0		b_OTU413559430	b_OTU245490001	0.91745	0
										b_OTU37473808	b_OTU465967244	0.911656	0		b_OTU413559430	b_OTU436081132	0.917935	0
										b_OTU21975256	b_OTU261644965	0.911662	0		b_OTU413559430	b_OTU260342645	0.919008	0
										b_OTU463149879	b_OTU368988708	0.911671	0		b_OTU413559430	b_OTU371361503	0.920276	0
										b_OTU428681633	b_OTU906264942	0.911688	0		b_OTU413559430	b_OTU617601125	0.92079	0
										b_OTU137737330	b_OTU5229266	0.91169	0		b_OTU413559430	b_OTU900378679	0.9223	0
										b_OTU874826812	b_OTU486277521	0.9117	0		b_OTU413559430	b_OTU297724966	0.922971	0
										b_OTU705679105	b_OTU983911052	0.911709	0		b_OTU413559430	b_OTU37473808	0.923003	0
										b_OTU245265827	b_OTU463149879	0.911712	0		b_OTU413559430	b_OTU14755906	0.923592	0
										b_OTU565932929	b_OTU170310242	0.911725	0		b_OTU413559430	b_OTU884001281	0.924161	0
										b_OTU628001586	b_OTU228872041	0.911733	0		b_OTU413559430	b_OTU488553311	0.924552	0
										p_OTU769148253	p_OTU128303259	0.911749	0		b_OTU413559430	b_OTU628852200	0.925582	0
										b_OTU287268799	b_OTU37473808	0.911826	0		b_OTU413559430	b_OTU676596494	0.928576	0
										b_OTU96493311	b_OTU750057883	0.911842	0		b_OTU413559430	b_OTU733001906	0.928589	0
										b_OTU41576344	b_OTU935165041	0.91187	0		b_OTU413559430	b_OTU748274292	0.929775	0
										b_OTU778735491	b_OTU261644965	0.911893	0		b_OTU413559430	b_OTU371345975	0.936217	0
										b_OTU874826812	b_OTU170310242	0.911894	0		b_OTU413559430	b_OTU261644965	0.939785	0
										b_OTU282698289	b_OTU245490001	0.911968	0		b_OTU413559430	b_OTU282698289	0.942399	0
										b_OTU630139560	b_OTU428681633	0.911995	0		b_OTU413559430	b_OTU5229266	0.943051	0
										b_OTU369163727	b_OTU105739104	0.91201	0		b_OTU413559430	b_OTU117894790	0.948267	0
										b_OTU978583477	b_OTU884001281	0.912036	0		b_OTU413559430	b_OTU637852715	0.950841	0
										b_OTU369163727	b_OTU317057428	0.912052	0		b_OTU413559430	b_OTU449694002	0.953236	0
										b_OTU868196891	b_OTU125543611	0.912106	0		b_OTU413559430	b_OTU985721721	0.953843	0
										b_OTU205417747	b_OTU382099375	0.912115	0		b_OTU413559430	b_OTU13916026	0.954778	0
										b_OTU637852715	b_OTU205417747	0.912132	0		b_OTU413559430	b_OTU187360821	0.95556	0
										b_OTU125543611	b_OTU739601908	0.912132	0		b_OTU413559430	b_OTU169657206	0.960862	0
										b_OTU600936150	b_OTU282698289	0.912135	0		b_OTU41576344	b_OTU158314019	0.906941	0
										b_OTU748274292	b_OTU5229266	0.91216	0		b_OTU41576344	b_OTU428681633	0.945027	0
										b_OTU495086646	b_OTU74526241	0.912163	0		b_OTU424514306	b_OTU900378679	0.900974	0
										b_OTU537965066	b_OTU200145133	0.912178	0		b_OTU424514306	b_OTU87435812	0.901908	0
										b_OTU169657206	b_OTU458359679	0.912198	0		b_OTU424514306	b_OTU488553311	0.904807	0
										b_OTU442590650	b_OTU225578422	0.912227	0		b_OTU424514306	b_OTU970486159	0.905042	0
										b_OTU917822516	b_OTU249023596	0.912285	0		b_OTU424514306	b_OTU978520015	0.905439	0
										b_OTU630139560	b_OTU856978013	0.912294	0		b_OTU424514306	b_OTU13916026	0.910375	0
										b_OTU676596494	b_OTU578404380	0.912331	0		b_OTU425603944	b_OTU365167117	0.901421	0
										b_OTU41576344	b_OTU846214060	0.912341	0		b_OTU428681633	b_OTU983911052	0.907655	0
										b_OTU442590650	b_OTU916414065	0.912371	0		b_OTU428681633	b_OTU261644965	0.910049	0
										b_OTU945616329	b_OTU62415294	0.912412	0		b_OTU436081132	b_OTU488553311	0.900711	0
										b_OTU37473808	b_OTU442590650	0.912441	0		b_OTU436081132	b_OTU369163727	0.900947	0
										b_OTU617601125	b_OTU827125320	0.912447	0		b_OTU436081132	b_OTU376277623	0.90227	0
										b_OTU868196891	b_OTU690406351	0.912495	0		b_OTU436081132	b_OTU869377100	0.902636	0
										b_OTU690406351	b_OTU23806384	0.912516	0		b_OTU436081132	b_OTU14755906	0.90417	0
										b_OTU782272849	b_OTU935165041	0.91255	0		b_OTU436081132	b_OTU37473808	0.906409	0
										b_OTU449694002	b_OTU528439131	0.912557	0		b_OTU436081132	b_OTU712733507	0.906432	0
										b_OTU117894790	b_OTU463001097	0.912562	0		b_OTU436081132	b_OTU458359679	0.909854	0
										b_OTU784001282	b_OTU510942159	0.912571	0		b_OTU436081132	b_OTU424514306	0.912845	0
										b_OTU637852715	b_OTU693678528	0.912572	0		b_OTU436081132	b_OTU158216470	0.913737	0
										b_OTU874826812	b_OTU225578422	0.912574	0		b_OTU436081132	b_OTU389082399	0.922555	0
										b_OTU105739104	b_OTU428681633	0.912592	0		b_OTU436081132	b_OTU970486159	0.923004	0
										b_OTU413559430	b_OTU669849423	0.912607	0		b_OTU436081132	b_OTU13916026	0.923415	0
										b_OTU676596494	b_OTU917822516	0.912614	0		b_OTU436081132	b_OTU260342645	0.925875	0
										b_OTU796002290	b_OTU935165041	0.912624	0		b_OTU436081132	b_OTU978520015	0.934036	0
										b_OTU245265827	b_OTU428681633	0.912637	0		b_OTU436081132	b_OTU676596494	0.934224	0
										b_OTU463149879	b_OTU750057883	0.912652	0		b_OTU436081132	b_OTU169657206	0.941456	0
										b_OTU630139560	b_OTU170310242	0.912697	0		b_OTU436143774	b_OTU44261477	0.9089	0
										b_OTU917822516	b_OTU314863300	0.912699	0		b_OTU442590650	b_OTU916414065	0.901301	0
										b_OTU413559430	b_OTU790688863	0.912703	0		b_OTU442590650	b_OTU669849423	0.902758	0
										b_OTU96493311	b_OTU916414065	0.912711	0		b_OTU449694002	b_OTU668347535	0.900103	0
										b_OTU884917241	b_OTU200145133	0.91272	0		b_OTU449694002	b_OTU355258150	0.900614	0
										b_OTU167110677	b_OTU784001282	0.912727	0		b_OTU449694002	b_OTU534243270	0.900919	0
										b_OTU917822516	b_OTU935165041	0.912729	0		b_OTU449694002	b_OTU868204641	0.901138	0
										f_OTU796488890	p_OTU128303259	0.912731	0		b_OTU449694002	b_OTU973399343	0.903895	0
										b_OTU782272849	b_OTU22923790	0.912783	0		b_OTU449694002	b_OTU488553311	0.907306	0
										b_OTU978583477	b_OTU565932929	0.912786	0		b_OTU449694002	b_OTU528439131	0.91122	0
										b_OTU690406351	b_OTU712733507	0.91282	0		b_OTU449694002	b_OTU712733507	0.912205	0
										b_OTU917822516	b_OTU205417747	0.912886	0		b_OTU449694002	b_OTU887894647	0.912266	0
										p_OTU144232421	p_OTU128303259	0.912912	0		b_OTU449694002	b_OTU376277623	0.915224	0
										b_OTU463001097	b_OTU428681633	0.912945	0		b_OTU449694002	b_OTU738976606	0.91744	0
										b_OTU428681633	b_OTU661767019	0.912951	0		b_OTU449694002	b_OTU809186407	0.923969	0
										b_OTU245265827	b_OTU884001281	0.912953	0		b_OTU449694002	b_OTU827244418	0.924321	0
										b_OTU628001586	b_OTU865649855	0.912977	0		b_OTU449694002	b_OTU946633741	0.933508	0
										b_OTU245265827	b_OTU74526241	0.913036	0		b_OTU449694002	b_OTU481160732	0.935147	0
										b_OTU62411185	b_OTU865784231	0.913048	0		b_OTU449694002	b_OTU900378679	0.936525	0
										b_OTU297724966	b_OTU458359679	0.913056	0		b_OTU449694002	b_OTU14755906	0.936627	0
										b_OTU565932929	b_OTU445567298	0.913081	0		b_OTU449694002	b_OTU617601125	0.939505	0
										f_OTU227127001	f_OTU949758499	0.913127	0		b_OTU449694002	b_OTU169657206	0.939665	0
										b_OTU153257010	b_OTU249023596	0.913137	0		b_OTU449694002	b_OTU261644965	0.940413	0
										b_OTU868196891	b_OTU628001586	0.913143	0		b_OTU449694002	b_OTU884001281	0.943046	0
										b_OTU506153488	b_OTU445567298	0.913147	0		b_OTU449694002	b_OTU372015410	0.944134	0
										b_OTU784001282	b_OTU108551589	0.91315	0		b_OTU449694002	b_OTU784764338	0.944946	0
										b_OTU692923291	b_OTU137737330	0.913152	0		b_OTU449694002	b_OTU733001906	0.94505	0
										b_OTU705679105	b_OTU410259553	0.91319	0		b_OTU449694002	b_OTU371361503	0.945107	0
										b_OTU153257010	b_OTU41576344	0.913202	0		b_OTU449694002	b_OTU13916026	0.945318	0
										b_OTU506153488	b_OTU868712374	0.913208	0		b_OTU449694002	b_OTU245490001	0.945356	0
										b_OTU170310242	b_OTU661767019	0.913224	0		b_OTU449694002	b_OTU401472770	0.947814	0
										b_OTU537965066	b_OTU21975256	0.913247	0		b_OTU449694002	b_OTU628852200	0.95241	0
										b_OTU578404380	b_OTU465967244	0.913249	0		b_OTU449694002	b_OTU5229266	0.952872	0
										b_OTU406597266	b_OTU637852715	0.913292	0		b_OTU458359679	b_OTU817526726	0.900896	0
										b_OTU710746054	b_OTU527533333	0.913296	0		b_OTU458359679	b_OTU946633741	0.902044	0
										b_OTU153257010	b_OTU637852715	0.913296	0		b_OTU458359679	b_OTU978520015	0.911292	0
										b_OTU868196891	b_OTU74526241	0.913298	0		b_OTU458359679	b_OTU407687869	0.913433	0
										b_OTU868712374	b_OTU52008961	0.91337	0		b_OTU458359679	b_OTU995374904	0.916577	0
										b_OTU153257010	b_OTU676596494	0.913377	0		b_OTU458359679	b_OTU14755906	0.91848	0
										b_OTU406597266	b_OTU170310242	0.913381	0		b_OTU458359679	b_OTU91007337	0.922318	0
										b_OTU404906306	b_OTU868712374	0.913382	0		b_OTU458359679	b_OTU355258150	0.925592	0
										b_OTU90848161	b_OTU739601908	0.913395	0		b_OTU458359679	b_OTU481160732	0.96804	0
										b_OTU153257010	b_OTU884917241	0.913409	0		b_OTU463001097	b_OTU809186407	0.911341	0
										b_OTU260342645	b_OTU935165041	0.913412	0		b_OTU463001097	b_OTU41576344	0.913488	0
										b_OTU868196891	b_OTU34976014	0.913418	0		b_OTU463001097	b_OTU371361503	0.916761	0
										b_OTU369163727	b_OTU869377100	0.913422	0		b_OTU463001097	b_OTU575208928	0.91716	0
										b_OTU495086646	b_OTU727792355	0.913426	0		b_OTU463001097	b_OTU158314019	0.920406	0
										b_OTU778735491	b_OTU465967244	0.913442	0		b_OTU463001097	b_OTU282698289	0.921422	0
										b_OTU528439131	b_OTU473454390	0.913467	0		b_OTU463001097	b_OTU528439131	0.923252	0
										b_OTU748274292	b_OTU613841852	0.913496	0		b_OTU463001097	b_OTU170310242	0.930977	0
										b_OTU690406351	b_OTU884001281	0.913504	0		b_OTU463001097	b_OTU983911052	0.932056	0
										b_OTU782272849	b_OTU473213218	0.913528	0		b_OTU463001097	b_OTU617601125	0.936245	0
										b_OTU108551589	b_OTU573234927	0.913568	0		b_OTU463001097	b_OTU428681633	0.940134	0
										b_OTU669849423	b_OTU983911052	0.913569	0		b_OTU463001097	b_OTU261644965	0.954457	0
										b_OTU985721721	b_OTU917822516	0.913581	0		b_OTU463149879	b_OTU260342645	0.903693	0
										b_OTU628001586	b_OTU486277521	0.913584	0		b_OTU463149879	b_OTU424514306	0.910968	0
										b_OTU406597266	b_OTU463001097	0.913591	0		b_OTU463149879	b_OTU653084625	0.921622	0
										b_OTU406597266	b_OTU205417747	0.913631	0		b_OTU463185103	b_OTU839806328	0.923517	0
										b_OTU137737330	b_OTU382099375	0.913653	0		b_OTU465967244	b_OTU776795094	0.900946	0
										b_OTU854090010	b_OTU727792355	0.913667	0		b_OTU465967244	b_OTU355258150	0.901052	0
										b_OTU978583477	b_OTU617601125	0.913687	0		b_OTU465967244	b_OTU14755906	0.902222	0
										b_OTU692923291	b_OTU581083827	0.913732	0		b_OTU465967244	b_OTU817526726	0.90385	0
										b_OTU442590650	b_OTU473213218	0.913759	0		b_OTU465967244	b_OTU407687869	0.905788	0
										b_OTU187360821	b_OTU170310242	0.913776	0		b_OTU465967244	b_OTU510765785	0.918592	0
										b_OTU436081132	b_OTU125543611	0.91379	0		b_OTU481160732	b_OTU376277623	0.901003	0
										b_OTU790688863	b_OTU628001586	0.913816	0		b_OTU481160732	b_OTU973399343	0.903139	0
										b_OTU153257010	b_OTU96493311	0.913875	0		b_OTU481160732	b_OTU784764338	0.912621	0
										b_OTU495086646	b_OTU242117276	0.913876	0		b_OTU481160732	b_OTU978520015	0.913982	0
										b_OTU62411185	b_OTU428681633	0.913887	0		b_OTU481160732	b_OTU407687869	0.914324	0
										b_OTU50601262	b_OTU827125320	0.913938	0		b_OTU481160732	b_OTU946633741	0.923249	0
										b_OTU874826812	b_OTU727792355	0.913954	0		b_OTU481160732	b_OTU884240209	0.930276	0
										b_OTU510942159	b_OTU50601262	0.913957	0		b_OTU481160732	b_OTU14755906	0.950313	0
										b_OTU727792355	b_OTU109631908	0.914	0		b_OTU488553311	b_OTU344355767	0.900163	0
										b_OTU617601125	b_OTU528439131	0.914002	0		b_OTU488553311	b_OTU158216470	0.902674	0
										b_OTU738976606	b_OTU260342645	0.914029	0		b_OTU488553311	b_OTU661767019	0.908289	0
										b_OTU868196891	b_OTU388904537	0.91404	0		b_OTU488553311	b_OTU560822851	0.909808	0
										b_OTU369163727	b_OTU428681633	0.914078	0		b_OTU488553311	b_OTU827244418	0.910798	0
										b_OTU445567298	b_OTU225578422	0.914092	0		b_OTU488553311	b_OTU946633741	0.912014	0
										b_OTU748274292	b_OTU22923790	0.914111	0		b_OTU488553311	b_OTU817526726	0.918657	0
										b_OTU884917241	b_OTU445567298	0.914124	0		b_OTU488553311	b_OTU776795094	0.919678	0
										b_OTU125543611	b_OTU401472770	0.914131	0		b_OTU488553311	b_OTU970486159	0.922657	0
										b_OTU442590650	b_OTU906264942	0.914136	0		b_OTU488553311	b_OTU46948677	0.927733	0
										b_OTU287268799	b_OTU555096197	0.914157	0		b_OTU488553311	b_OTU355258150	0.936491	0
										b_OTU404906306	b_OTU983911052	0.914165	0		b_OTU488553311	b_OTU13916026	0.937151	0
										b_OTU401472770	b_OTU34976014	0.914193	0		b_OTU488553311	b_OTU389082399	0.939212	0
										b_OTU371345975	b_OTU317057428	0.914203	0		b_OTU488553311	b_OTU653084625	0.939549	0
										b_OTU854090010	b_OTU79308993	0.914213	0		b_OTU488553311	b_OTU14755906	0.941588	0
										b_OTU293877868	b_OTU369163727	0.914215	0		b_OTU495086646	b_OTU282698289	0.900555	0
										b_OTU79308993	b_OTU846214060	0.914228	0		b_OTU495086646	b_OTU34976014	0.902677	0
										b_OTU620682892	b_OTU14525879	0.914229	0		b_OTU495086646	b_OTU90848161	0.912728	0
										b_OTU935165041	b_OTU578404380	0.914232	0		b_OTU495086646	b_OTU170310242	0.916794	0
										b_OTU436081132	b_OTU693678528	0.914259	0		b_OTU495086646	b_OTU617601125	0.923279	0
										b_OTU916414065	b_OTU21975256	0.914261	0		b_OTU495086646	b_OTU261644965	0.9246	0
										b_OTU690406351	b_OTU628001586	0.914261	0		b_OTU495086646	b_OTU575208928	0.925583	0
										b_OTU413559430	b_OTU778735491	0.914302	0		b_OTU495086646	b_OTU428681633	0.927414	0
										b_OTU117894790	b_OTU669849423	0.914337	0		b_OTU495086646	b_OTU983911052	0.930158	0
										b_OTU637852715	b_OTU137737330	0.914342	0		b_OTU495086646	b_OTU528439131	0.930279	0
										b_OTU782272849	b_OTU382099375	0.914352	0		b_OTU495086646	b_OTU463001097	0.960997	0
										b_OTU463185103	b_OTU442590650	0.914371	0		b_OTU501236133	b_OTU638796417	0.930623	0
										b_OTU692923291	b_OTU228872041	0.914403	0		b_OTU506153488	b_OTU372015410	0.902458	0
										b_OTU855955679	b_OTU690574779	0.914444	0		b_OTU506153488	b_OTU261644965	0.90408	0
										b_OTU716819518	b_OTU865649855	0.914452	0		b_OTU506153488	b_OTU44261477	0.906046	0
										b_OTU978583477	b_OTU613841852	0.914463	0		b_OTU506153488	b_OTU125543611	0.914542	0
										b_OTU37473808	b_OTU628001586	0.914587	0		b_OTU506153488	b_OTU935165041	0.922413	0
										b_OTU317057428	b_OTU555096197	0.914594	0		b_OTU506153488	b_OTU105739104	0.924362	0
										b_OTU245490001	b_OTU868712374	0.914608	0		b_OTU506153488	b_OTU575208928	0.924612	0
										b_OTU22923790	b_OTU125543611	0.914626	0		b_OTU506153488	b_OTU600936150	0.927591	0
										b_OTU23806384	b_OTU109631908	0.914702	0		b_OTU506153488	b_OTU617601125	0.932124	0
										b_OTU404906306	b_OTU249023596	0.914764	0		b_OTU510613195	b_OTU441980221	0.90372	0
										b_OTU187360821	b_OTU463001097	0.914777	0		b_OTU510765785	b_OTU561509733	0.918996	0
										b_OTU167110677	b_OTU96493311	0.914939	0		b_OTU5229266	b_OTU578404380	0.904904	0
										b_OTU287268799	b_OTU750145158	0.914951	0		b_OTU5229266	b_OTU677158350	0.905142	0
										f_OTU706368935	p_OTU128303259	0.914967	0		b_OTU5229266	b_OTU13916026	0.905518	0
										b_OTU506153488	b_OTU382099375	0.91497	0		b_OTU5229266	b_OTU628852200	0.910494	0
										b_OTU41576344	b_OTU21975256	0.915012	0		b_OTU5229266	b_OTU809186407	0.911936	0
										b_OTU506153488	b_OTU37473808	0.915014	0		b_OTU5229266	b_OTU481160732	0.912368	0
										b_OTU401472770	b_OTU935165041	0.915015	0		b_OTU5229266	b_OTU733001906	0.919049	0
										b_OTU790688863	b_OTU442590650	0.91503	0		b_OTU5229266	b_OTU973399343	0.934216	0
										b_OTU628001586	b_OTU884001281	0.915052	0		b_OTU5229266	b_OTU371361503	0.941914	0
										f_OTU4601262	p_OTU144232421	0.915104	0		b_OTU5229266	b_OTU261644965	0.949592	0
										b_OTU692923291	b_OTU245490001	0.915137	0		b_OTU5229266	b_OTU884001281	0.967371	0
										b_OTU868712374	b_OTU382099375	0.915194	0		b_OTU528439131	b_OTU809186407	0.904564	0
										b_OTU917822516	b_OTU5229266	0.915213	0		b_OTU528439131	b_OTU733001906	0.913781	0
										b_OTU705679105	b_OTU21975256	0.915213	0		b_OTU528439131	b_OTU534243270	0.921315	0
										b_OTU945616329	b_OTU716819518	0.915238	0		b_OTU528439131	b_OTU371361503	0.922936	0
										b_OTU282698289	b_OTU884001281	0.91524	0		b_OTU528439131	b_OTU158314019	0.930774	0
										b_OTU187360821	b_OTU228872041	0.915298	0		b_OTU528439131	b_OTU30810557	0.940647	0
										b_OTU716819518	b_OTU510942159	0.915302	0		b_OTU537965066	b_OTU40478916	0.908946	0
										b_OTU297724966	b_OTU537965066	0.915302	0		b_OTU565932929	b_OTU750145158	0.915794	0
										b_OTU382099375	b_OTU249023596	0.915306	0		b_OTU565932929	b_OTU104177875	0.93299	0
										b_OTU245490001	b_OTU846214060	0.915322	0		b_OTU567617607	b_OTU638796417	0.924782	0
										b_OTU62411185	b_OTU125543611	0.915366	0		b_OTU575208928	b_OTU963206954	0.902506	0
										b_OTU985721721	b_OTU394299624	0.915384	0		b_OTU575208928	b_OTU935165041	0.902678	0
										b_OTU282698289	b_OTU242117276	0.915387	0		b_OTU575208928	b_OTU44261477	0.907884	0
										b_OTU748274292	b_OTU565932929	0.915434	0		b_OTU575208928	b_OTU617601125	0.909462	0
										b_OTU528439131	b_OTU983911052	0.915468	0		b_OTU575208928	b_OTU125543611	0.909535	0
										b_OTU371345975	b_OTU137737330	0.915512	0		b_OTU575208928	b_OTU645339153	0.910274	0
										b_OTU449694002	b_OTU428681633	0.915513	0		b_OTU575208928	b_OTU90848161	0.931437	0
										b_OTU727792355	b_OTU690406351	0.915537	0		b_OTU575208928	b_OTU428681633	0.938307	0
										b_OTU846214060	b_OTU465967244	0.915551	0		b_OTU575208928	b_OTU285764448	0.943462	0
										b_OTU245265827	b_OTU109631908	0.915579	0		b_OTU578404380	b_OTU946633741	0.900963	0
										b_OTU884917241	b_OTU125543611	0.915602	0		b_OTU578404380	b_OTU884001281	0.900965	0
										b_OTU506153488	b_OTU935165041	0.915621	0		b_OTU578404380	b_OTU561509733	0.904772	0
										b_OTU750057883	b_OTU975405904	0.915623	0		b_OTU578404380	b_OTU401020166	0.905656	0
										b_OTU404906306	b_OTU796002290	0.915628	0		b_OTU578404380	b_OTU87435812	0.907699	0
										b_OTU398286278	b_OTU914279532	0.91563	0		b_OTU578404380	b_OTU371361503	0.908768	0
										b_OTU413559430	b_OTU242117276	0.915672	0		b_OTU578404380	b_OTU355258150	0.915569	0
										b_OTU495086646	b_OTU884001281	0.915694	0		b_OTU578404380	b_OTU481160732	0.916201	0
										b_OTU869377100	b_OTU105739104	0.915812	0		b_OTU578404380	b_OTU510765785	0.925435	0
										b_OTU22923790	b_OTU846214060	0.915822	0		b_OTU578404380	b_OTU407687869	0.929749	0
										b_OTU879409239	b_OTU544737674	0.915859	0		b_OTU578404380	b_OTU465967244	0.933744	0
										b_OTU37473808	b_OTU578404380	0.915864	0		b_OTU600936150	b_OTU510613195	0.903519	0
										b_OTU692923291	b_OTU74526241	0.915866	0		b_OTU600936150	b_OTU833185469	0.906639	0
										b_OTU404906306	b_OTU41576344	0.915889	0		b_OTU600936150	b_OTU617601125	0.908394	0
										b_OTU406597266	b_OTU630139560	0.915908	0		b_OTU600936150	b_OTU44261477	0.911441	0
										b_OTU167110677	b_OTU23806384	0.915999	0		b_OTU600936150	b_OTU971570708	0.912748	0
										b_OTU692923291	b_OTU854090010	0.916022	0		b_OTU600936150	b_OTU15222791	0.916013	0
										b_OTU796002290	b_OTU884671414	0.916042	0		b_OTU600936150	b_OTU173684372	0.93888	0
										b_OTU510942159	b_OTU182249173	0.916092	0		b_OTU617601125	b_OTU245490001	0.901393	0
										b_OTU382099375	b_OTU34976014	0.916108	0		b_OTU617601125	b_OTU481160732	0.902302	0
										b_OTU117894790	b_OTU868712374	0.91612	0		b_OTU617601125	b_OTU14755906	0.902905	0
										b_OTU413559430	b_OTU74526241	0.916143	0		b_OTU617601125	b_OTU784764338	0.904167	0
										b_OTU382099375	b_OTU458359679	0.916152	0		b_OTU617601125	b_OTU528439131	0.904874	0
										b_OTU578404380	b_OTU536001041	0.916175	0		b_OTU617601125	b_OTU30810557	0.905413	0
										b_OTU874826812	b_OTU382099375	0.916186	0		b_OTU617601125	b_OTU488553311	0.906964	0
										b_OTU748274292	b_OTU261644965	0.91621	0		b_OTU617601125	b_OTU900378679	0.908865	0
										b_OTU287268799	b_OTU465967244	0.916263	0		b_OTU617601125	b_OTU401472770	0.913933	0
										b_OTU978583477	b_OTU228872041	0.916287	0		b_OTU617601125	b_OTU26429731	0.915203	0
										b_OTU242117276	b_OTU449694002	0.9163	0		b_OTU617601125	b_OTU884001281	0.915622	0
										b_OTU413559430	b_OTU261644965	0.916322	0		b_OTU617601125	b_OTU827244418	0.920184	0
										b_OTU200145133	b_OTU170310242	0.916325	0		b_OTU617601125	b_OTU738976606	0.921235	0
										b_OTU692923291	b_OTU41576344	0.916351	0		b_OTU617601125	b_OTU809186407	0.92493	0
										b_OTU41576344	b_OTU884671414	0.916384	0		b_OTU617601125	b_OTU371361503	0.925903	0
										b_OTU537965066	b_OTU528439131	0.916389	0		b_OTU617601125	b_OTU169657206	0.926803	0
										b_OTU790688863	b_OTU182249173	0.916417	0		b_OTU617601125	b_OTU510613195	0.929077	0
										b_OTU169657206	b_OTU41576344	0.916429	0		b_OTU617601125	b_OTU13916026	0.932146	0
										b_OTU727792355	b_OTU916414065	0.916429	0		b_OTU617601125	b_OTU428681633	0.93312	0
										b_OTU153257010	b_OTU5229266	0.916449	0		b_OTU617601125	b_OTU158314019	0.936635	0
										b_OTU865784231	b_OTU21975256	0.916465	0		b_OTU617601125	b_OTU372015410	0.937541	0
										b_OTU978583477	b_OTU669849423	0.916467	0		b_OTU617601125	b_OTU668347535	0.93931	0
										b_OTU242117276	b_OTU225578422	0.916505	0		b_OTU617601125	b_OTU5229266	0.941502	0
										b_OTU369163727	b_OTU261644965	0.916507	0		b_OTU617601125	b_OTU261644965	0.970642	0
										b_OTU978583477	b_OTU428681633	0.916514	0		b_OTU62411185	b_OTU242117276	0.900824	0
										b_OTU782272849	b_OTU297724966	0.916536	0		b_OTU62411185	b_OTU630139560	0.903547	0
										b_OTU413559430	b_OTU428681633	0.916572	0		b_OTU62411185	b_OTU839806328	0.91206	0
										b_OTU854090010	b_OTU349443502	0.916584	0		b_OTU62411185	b_OTU40478916	0.912497	0
										b_OTU245490001	b_OTU712733507	0.916595	0		b_OTU62411185	b_OTU167110677	0.914479	0
										b_OTU705679105	b_OTU442590650	0.916603	0		b_OTU62411185	b_OTU261245621	0.926561	0
										b_OTU537965066	b_OTU182249173	0.916619	0		b_OTU628001586	b_OTU651253621	0.909267	0
										b_OTU62411185	b_OTU985721721	0.916621	0		b_OTU628852200	b_OTU481160732	0.901658	0
										b_OTU600936150	b_OTU473213218	0.916718	0		b_OTU628852200	b_OTU14755906	0.905882	0
										b_OTU297724966	b_OTU846214060	0.916731	0		b_OTU628852200	b_OTU946633741	0.917287	0
										b_OTU865784231	b_OTU869377100	0.916738	0		b_OTU628852200	b_OTU784764338	0.920817	0
										b_OTU72357913	b_OTU945616329	0.916747	0		b_OTU628852200	b_OTU887894647	0.923052	0
										b_OTU630139560	b_OTU187360821	0.916749	0		b_OTU628852200	b_OTU376277623	0.950637	0
										b_OTU985721721	b_OTU463001097	0.91678	0		b_OTU628852200	b_OTU733001906	0.95659	0
										b_OTU445567298	b_OTU23806384	0.916787	0		b_OTU630139560	b_OTU575208928	0.908901	0
										b_OTU200145133	b_OTU261644965	0.916801	0		b_OTU630139560	b_OTU916414065	0.921125	0
										b_OTU495086646	b_OTU245490001	0.916807	0		b_OTU630139560	b_OTU142265905	0.921713	0
										b_OTU600936150	b_OTU846214060	0.916812	0		b_OTU637852715	b_OTU978520015	0.900241	0
										b_OTU784001282	b_OTU647376465	0.916872	0		b_OTU637852715	b_OTU407687869	0.900707	0
										b_OTU205417747	b_OTU796002290	0.916876	0		b_OTU637852715	b_OTU653084625	0.900947	0
										p_OTU769148253	f_OTU406660800	0.916902	0		b_OTU637852715	b_OTU887894647	0.901361	0
										b_OTU436081132	b_OTU21975256	0.916902	0		b_OTU637852715	b_OTU200145133	0.905588	0
										b_OTU738976606	b_OTU935165041	0.916921	0		b_OTU637852715	b_OTU158216470	0.906505	0
										b_OTU369163727	b_OTU868712374	0.916921	0		b_OTU637852715	b_OTU424514306	0.906775	0
										b_OTU575208928	b_OTU105739104	0.916935	0		b_OTU637852715	b_OTU458359679	0.908481	0
										b_OTU62411185	b_OTU74526241	0.916938	0		b_OTU637852715	b_OTU978583477	0.90865	0
										b_OTU874826812	b_OTU983911052	0.916938	0		b_OTU637852715	b_OTU80266851	0.909369	0
										b_OTU600936150	b_OTU428681633	0.916966	0		b_OTU637852715	b_OTU738976606	0.909692	0
										b_OTU371345975	b_OTU465967244	0.91699	0		b_OTU637852715	b_OTU5229266	0.911393	0
										b_OTU473213218	b_OTU330152770	0.916993	0		b_OTU637852715	b_OTU261644965	0.91279	0
										b_OTU879409239	b_OTU750057883	0.917025	0		b_OTU637852715	b_OTU372015410	0.91632	0
										b_OTU22923790	b_OTU382099375	0.917073	0		b_OTU637852715	b_OTU436081132	0.917352	0
										b_OTU449694002	b_OTU34976014	0.917145	0		b_OTU637852715	b_OTU884001281	0.918158	0
										b_OTU167110677	b_OTU200145133	0.917159	0		b_OTU637852715	b_OTU827244418	0.918807	0
										b_OTU406597266	b_OTU137737330	0.917164	0		b_OTU637852715	b_OTU985721721	0.919782	0
										b_OTU978583477	b_OTU170310242	0.917166	0		b_OTU637852715	b_OTU481160732	0.920277	0
										b_OTU37473808	b_OTU228872041	0.91718	0		b_OTU637852715	b_OTU37473808	0.923195	0
										b_OTU782272849	b_OTU796002290	0.91721	0		b_OTU637852715	b_OTU817526726	0.924048	0
										b_OTU105739104	b_OTU581083827	0.917215	0		b_OTU637852715	b_OTU369163727	0.924503	0
										b_OTU105739104	b_OTU458359679	0.917233	0		b_OTU637852715	b_OTU692923291	0.925725	0
										b_OTU187360821	b_OTU473213218	0.917263	0		b_OTU637852715	b_OTU869377100	0.929451	0
										b_OTU874826812	b_OTU21975256	0.917288	0		b_OTU637852715	b_OTU970486159	0.930845	0
										b_OTU790688863	b_OTU630139560	0.917289	0		b_OTU637852715	b_OTU282698289	0.932595	0
										b_OTU74526241	b_OTU109631908	0.917324	0		b_OTU637852715	b_OTU187360821	0.933648	0
										b_OTU445567298	b_OTU424270239	0.917335	0		b_OTU637852715	b_OTU260342645	0.93539	0
										b_OTU978583477	b_OTU22923790	0.917353	0		b_OTU637852715	b_OTU401472770	0.937379	0
										b_OTU985721721	b_OTU41576344	0.917385	0		b_OTU637852715	b_OTU355258150	0.93827	0
										b_OTU74526241	b_OTU50601262	0.91739	0		b_OTU637852715	b_OTU13916026	0.941833	0
										b_OTU62411185	b_OTU727792355	0.917396	0		b_OTU637852715	b_OTU245490001	0.945975	0
										b_OTU617601125	b_OTU750057883	0.917402	0		b_OTU637852715	b_OTU946633741	0.946151	0
										b_OTU692923291	b_OTU79308993	0.917416	0		b_OTU637852715	b_OTU376277623	0.947917	0
										b_OTU742199171	b_OTU888719333	0.917496	0		b_OTU637852715	b_OTU733001906	0.948556	0
										b_OTU187360821	b_OTU261644965	0.917534	0		b_OTU637852715	b_OTU488553311	0.949023	0
										b_OTU22923790	b_OTU865784231	0.917548	0		b_OTU637852715	b_OTU784764338	0.952324	0
										b_OTU778735491	b_OTU750145158	0.917582	0		b_OTU637852715	b_OTU117894790	0.952601	0
										b_OTU600936150	b_OTU382099375	0.917601	0		b_OTU637852715	b_OTU169657206	0.955276	0
										b_OTU985721721	b_OTU628001586	0.917612	0		b_OTU637852715	b_OTU14755906	0.956586	0
										b_OTU748274292	b_OTU23806384	0.917648	0		b_OTU637852715	b_OTU676596494	0.963713	0
										b_OTU117894790	b_OTU242117276	0.917653	0		b_OTU637852715	b_OTU900378679	0.966938	0
										b_OTU62411185	b_OTU169657206	0.917665	0		b_OTU637852715	b_OTU449694002	0.967245	0
										b_OTU854090010	b_OTU21975256	0.917709	0		b_OTU637852715	b_OTU628852200	0.971341	0
										b_OTU945616329	b_OTU573234927	0.917723	0		b_OTU645339153	b_OTU44261477	0.904131	0
										b_OTU182249173	b_OTU62415294	0.917734	0		b_OTU645339153	b_OTU935165041	0.924169	0
										b_OTU413559430	b_OTU79308993	0.917762	0		b_OTU645339153	b_OTU285764448	0.938528	0
										b_OTU506153488	b_OTU537965066	0.917774	0		b_OTU661767019	b_OTU441980221	0.90215	0
										b_OTU463149879	b_OTU628001586	0.917787	0		b_OTU661767019	b_OTU560822851	0.905167	0
										b_OTU369163727	b_OTU778735491	0.917797	0		b_OTU661767019	b_OTU827244418	0.911484	0
										b_OTU630139560	b_OTU357110945	0.917812	0		b_OTU661767019	b_OTU653084625	0.926638	0
										b_OTU21975256	b_OTU125932340	0.917814	0		b_OTU661767019	b_OTU381308173	0.928469	0
										b_OTU79308993	b_OTU382099375	0.917852	0		b_OTU661767019	b_OTU970486159	0.9293	0
										b_OTU282698289	b_OTU90848161	0.917853	0		b_OTU661767019	b_OTU344355767	0.936223	0
										b_OTU200145133	b_OTU600936150	0.917899	0		b_OTU668347535	b_OTU809186407	0.900016	0
										b_OTU692923291	b_OTU738976606	0.91796	0		b_OTU668347535	b_OTU827244418	0.906973	0
										b_OTU565932929	b_OTU260342645	0.917975	0		b_OTU668347535	b_OTU158314019	0.932757	0
										b_OTU935165041	b_OTU125932340	0.918011	0		b_OTU669849423	b_OTU916414065	0.906053	0
										b_OTU442590650	b_OTU41576344	0.918013	0		b_OTU669849423	b_OTU935165041	0.90828	0
										b_OTU617601125	b_OTU388904537	0.91807	0		b_OTU676596494	b_OTU638796417	0.905562	0
										b_OTU705679105	b_OTU800792270	0.918092	0		b_OTU676596494	b_OTU80266851	0.907597	0
										b_OTU705679105	b_OTU868712374	0.918128	0		b_OTU676596494	b_OTU578404380	0.909346	0
										b_OTU742199171	b_OTU293877868	0.918141	0		b_OTU676596494	b_OTU91007337	0.911933	0
										b_OTU22923790	b_OTU205417747	0.918197	0		b_OTU676596494	b_OTU372015410	0.912496	0
										b_OTU600936150	b_OTU260342645	0.918245	0		b_OTU676596494	b_OTU817526726	0.91297	0
										b_OTU978583477	b_OTU473213218	0.918251	0		b_OTU676596494	b_OTU120276571	0.914467	0
										b_OTU874826812	b_OTU125543611	0.918334	0		b_OTU676596494	b_OTU884240209	0.914958	0
										b_OTU869377100	b_OTU458359679	0.918342	0		b_OTU676596494	b_OTU530590771	0.91727	0
										b_OTU293877868	b_OTU750145158	0.918343	0		b_OTU676596494	b_OTU424514306	0.919088	0
										b_OTU369163727	b_OTU628001586	0.918396	0		b_OTU676596494	b_OTU407687869	0.921005	0
										b_OTU565932929	b_OTU778735491	0.918398	0		b_OTU676596494	b_OTU733001906	0.922405	0
										b_OTU167110677	b_OTU125543611	0.918418	0		b_OTU676596494	b_OTU827244418	0.92379	0
										b_OTU369163727	b_OTU249023596	0.91842	0		b_OTU676596494	b_OTU970486159	0.924222	0
										b_OTU369163727	b_OTU865784231	0.918429	0		b_OTU676596494	b_OTU488553311	0.927373	0
										b_OTU917822516	b_OTU600936150	0.918442	0		b_OTU676596494	b_OTU260342645	0.929172	0
										b_OTU750057883	b_OTU62415294	0.918467	0		b_OTU676596494	b_OTU37473808	0.930871	0
										b_OTU748274292	b_OTU473213218	0.91851	0		b_OTU676596494	b_OTU401020166	0.932703	0
										b_OTU167110677	b_OTU622103875	0.91855	0		b_OTU676596494	b_OTU200145133	0.933999	0
										b_OTU96493311	b_OTU985721721	0.918574	0		b_OTU676596494	b_OTU900378679	0.934758	0
										b_OTU382099375	b_OTU613841852	0.918585	0		b_OTU676596494	b_OTU13916026	0.938913	0
										b_OTU449694002	b_OTU617601125	0.91866	0		b_OTU676596494	b_OTU628852200	0.9396	0
										b_OTU404906306	b_OTU617601125	0.918662	0		b_OTU676596494	b_OTU449694002	0.942442	0
										b_OTU40478916	b_OTU750057883	0.91867	0		b_OTU676596494	b_OTU784764338	0.94511	0
										p_OTU312639842	f_OTU796488890	0.918673	0		b_OTU676596494	b_OTU158216470	0.945166	0
										b_OTU74526241	b_OTU945616329	0.9187	0		b_OTU676596494	b_OTU187360821	0.946978	0
										b_OTU600936150	b_OTU249023596	0.918737	0		b_OTU676596494	b_OTU458359679	0.951262	0
										p_OTU34541281	f_OTU406660800	0.918754	0		b_OTU676596494	b_OTU87435812	0.951493	0
										b_OTU23806384	b_OTU916414065	0.918771	0		b_OTU676596494	b_OTU978520015	0.95309	0
										b_OTU782272849	b_OTU565932929	0.91884	0		b_OTU676596494	b_OTU376277623	0.956355	0
										b_OTU884917241	b_OTU917822516	0.918864	0		b_OTU676596494	b_OTU355258150	0.961914	0
										b_OTU413559430	b_OTU41576344	0.918866	0		b_OTU676596494	b_OTU946633741	0.962866	0
										b_OTU865784231	b_OTU983911052	0.91893	0		b_OTU676596494	b_OTU481160732	0.962881	0
										b_OTU537965066	b_OTU424270239	0.918965	0		b_OTU676596494	b_OTU369163727	0.965314	0
										b_OTU985721721	b_OTU317057428	0.918971	0		b_OTU676596494	b_OTU14755906	0.971545	0
										b_OTU868712374	b_OTU846214060	0.919052	0		b_OTU676596494	b_OTU245490001	0.972867	0
										b_OTU22923790	b_OTU600936150	0.919089	0		b_OTU676596494	b_OTU169657206	0.974027	0
										b_OTU565932929	b_OTU330152770	0.919096	0		b_OTU676596494	b_OTU869377100	0.981135	0
										b_OTU790688863	b_OTU463001097	0.919101	0		b_OTU687914100	b_OTU142265905	0.911525	0
										b_OTU74526241	b_OTU473213218	0.919171	0		b_OTU690406351	b_OTU5229266	0.903086	0
										b_OTU865784231	b_OTU613841852	0.919223	0		b_OTU690406351	b_OTU90848161	0.910238	0
										b_OTU40478916	b_OTU502993432	0.919272	0		b_OTU690406351	b_OTU868204641	0.916735	0
										b_OTU742199171	b_OTU314863300	0.919379	0		b_OTU692923291	b_OTU832865782	0.902613	0
										b_OTU790688863	b_OTU669849423	0.919396	0		b_OTU692923291	b_OTU458359679	0.90515	0
										b_OTU245265827	b_OTU424270239	0.919488	0		b_OTU692923291	b_OTU638796417	0.905639	0
										b_OTU874826812	b_OTU41576344	0.919489	0		b_OTU692923291	b_OTU978520015	0.9062	0
										b_OTU575208928	b_OTU617601125	0.919492	0		b_OTU692923291	b_OTU488553311	0.907294	0
										b_OTU630139560	b_OTU401472770	0.919496	0		b_OTU692923291	b_OTU560822851	0.90734	0
										b_OTU125543611	b_OTU109631908	0.919532	0		b_OTU692923291	b_OTU30810557	0.907515	0
										b_OTU690406351	b_OTU983911052	0.919569	0		b_OTU692923291	b_OTU590641094	0.907728	0
										b_OTU742199171	b_OTU22923790	0.919574	0		b_OTU692923291	b_OTU401020166	0.907731	0
										b_OTU294734419	b_OTU86230168	0.919583	0		b_OTU692923291	b_OTU985721721	0.910392	0
										b_OTU637852715	b_OTU692923291	0.919619	0		b_OTU692923291	b_OTU617601125	0.911965	0
										b_OTU37473808	b_OTU205417747	0.919622	0		b_OTU692923291	b_OTU436081132	0.911988	0
										b_OTU317057428	b_OTU14525879	0.91966	0		b_OTU692923291	b_OTU200145133	0.912452	0
										b_OTU287268799	b_OTU297724966	0.919662	0		b_OTU692923291	b_OTU120276571	0.912708	0
										b_OTU692923291	b_OTU983911052	0.919694	0		b_OTU692923291	b_OTU261644965	0.916368	0
										b_OTU369163727	b_OTU282698289	0.9197	0		b_OTU692923291	b_OTU543834579	0.916572	0
										b_OTU978583477	b_OTU463185103	0.919759	0		b_OTU692923291	b_OTU970486159	0.921327	0
										b_OTU96493311	b_OTU528439131	0.919808	0		b_OTU692923291	b_OTU946633741	0.923242	0
										b_OTU117894790	b_OTU575208928	0.919811	0		b_OTU692923291	b_OTU900378679	0.923523	0
										b_OTU442590650	b_OTU865649855	0.919874	0		b_OTU692923291	b_OTU449694002	0.926278	0
										b_OTU37473808	b_OTU445567298	0.919881	0		b_OTU692923291	b_OTU372015410	0.927962	0
										b_OTU506153488	b_OTU436081132	0.919926	0		b_OTU692923291	b_OTU87435812	0.928165	0
										b_OTU37473808	b_OTU261644965	0.919931	0		b_OTU692923291	b_OTU344355767	0.929441	0
										b_OTU86230168	b_OTU827125320	0.919968	0		b_OTU692923291	b_OTU26429731	0.932467	0
										b_OTU96493311	b_OTU716819518	0.919981	0		b_OTU692923291	b_OTU37473808	0.933481	0
										b_OTU200145133	b_OTU473213218	0.919995	0		b_OTU692923291	b_OTU481160732	0.936599	0
										b_OTU978583477	b_OTU869377100	0.920002	0		b_OTU692923291	b_OTU117894790	0.941111	0
										b_OTU297724966	b_OTU463001097	0.920007	0		b_OTU692923291	b_OTU376277623	0.94348	0
										b_OTU506153488	b_OTU21975256	0.92001	0		b_OTU692923291	b_OTU14755906	0.944529	0
										p_OTU34541281	f_OTU796488890	0.920051	0		b_OTU692923291	b_OTU827244418	0.944709	0
										b_OTU637852715	b_OTU808933348	0.920054	0		b_OTU692923291	b_OTU355258150	0.94473	0
										b_OTU413559430	b_OTU465967244	0.920077	0		b_OTU692923291	b_OTU784764338	0.955188	0
										b_OTU985721721	b_OTU869377100	0.920116	0		b_OTU692923291	b_OTU13916026	0.95601	0
										b_OTU62411185	b_OTU628001586	0.92015	0		b_OTU692923291	b_OTU169657206	0.956104	0
										b_OTU245265827	b_OTU170310242	0.920154	0		b_OTU692923291	b_OTU869377100	0.958519	0
										b_OTU628001586	b_OTU916414065	0.920159	0		b_OTU692923291	b_OTU158216470	0.960882	0
										b_OTU617601125	b_OTU182249173	0.920161	0		b_OTU692923291	b_OTU676596494	0.966511	0
										b_OTU874826812	b_OTU187360821	0.92021	0		b_OTU692923291	b_OTU245490001	0.978414	0
										b_OTU884917241	b_OTU985721721	0.920254	0		b_OTU692923291	b_OTU369163727	0.989651	0
										b_OTU630139560	b_OTU90848161	0.920266	0		b_OTU727792355	b_OTU669849423	0.900902	0
										b_OTU167110677	b_OTU739601908	0.920278	0		b_OTU727792355	b_OTU645339153	0.927169	0
										b_OTU62411185	b_OTU21975256	0.920304	0		b_OTU727792355	b_OTU935165041	0.954759	0
										b_OTU748274292	b_OTU228872041	0.920326	0		b_OTU733001906	b_OTU887894647	0.907962	0
										b_OTU442590650	b_OTU617601125	0.920335	0		b_OTU733001906	b_OTU371361503	0.911536	0
										b_OTU424270239	b_OTU983911052	0.920347	0		b_OTU733001906	b_OTU827244418	0.91645	0
										b_OTU690406351	b_OTU465967244	0.920365	0		b_OTU733001906	b_OTU784764338	0.921413	0
										b_OTU565932929	b_OTU738976606	0.920375	0		b_OTU733001906	b_OTU376277623	0.945935	0
										b_OTU690406351	b_OTU125932340	0.920409	0		b_OTU738976606	b_OTU261644965	0.90194	0
										b_OTU617601125	b_OTU669849423	0.920411	0		b_OTU738976606	b_OTU14755906	0.90233	0
										b_OTU371345975	b_OTU125932340	0.920456	0		b_OTU738976606	b_OTU173684372	0.909747	0
										b_OTU404906306	b_OTU916414065	0.920504	0		b_OTU738976606	b_OTU158314019	0.913101	0
										b_OTU436081132	b_OTU565932929	0.920545	0		b_OTU738976606	b_OTU251312187	0.913738	0
										b_OTU293877868	b_OTU555096197	0.920554	0		b_OTU738976606	b_OTU371361503	0.919821	0
										b_OTU287268799	b_OTU371345975	0.920555	0		b_OTU738976606	b_OTU488553311	0.920882	0
										b_OTU869377100	b_OTU169657206	0.920566	0		b_OTU738976606	b_OTU668347535	0.928194	0
										b_OTU782272849	b_OTU369163727	0.920577	0		b_OTU738976606	b_OTU809186407	0.958276	0
										b_OTU388904537	b_OTU182249173	0.920579	0		b_OTU738976606	b_OTU900378679	0.962303	0
										b_OTU790688863	b_OTU200145133	0.92058	0		b_OTU738976606	b_OTU401472770	0.976363	0
										b_OTU617601125	b_OTU628001586	0.920583	0		b_OTU74526241	b_OTU935165041	0.903107	0
										b_OTU884917241	b_OTU109631908	0.920637	0		b_OTU748274292	b_OTU578404380	0.900754	0
										b_OTU137737330	b_OTU34976014	0.920667	0		b_OTU748274292	b_OTU376277623	0.901391	0
										b_OTU436081132	b_OTU382099375	0.920686	0		b_OTU748274292	b_OTU355258150	0.901433	0
										b_OTU137737330	b_OTU935165041	0.920701	0		b_OTU748274292	b_OTU839550965	0.90197	0
										b_OTU282698289	b_OTU137737330	0.920705	0		b_OTU748274292	b_OTU14755906	0.902241	0
										b_OTU463185103	b_OTU739601908	0.92074	0		b_OTU748274292	b_OTU401472770	0.906954	0
										b_OTU369163727	b_OTU738976606	0.920745	0		b_OTU748274292	b_OTU5229266	0.908528	0
										b_OTU442590650	b_OTU401472770	0.920799	0		b_OTU748274292	b_OTU869377100	0.910961	0
										b_OTU449694002	b_OTU458359679	0.920808	0		b_OTU748274292	b_OTU282698289	0.912973	0
										b_OTU978583477	b_OTU23806384	0.920837	0		b_OTU748274292	b_OTU187360821	0.914678	0
										b_OTU205417747	b_OTU578404380	0.920852	0		b_OTU748274292	b_OTU481160732	0.914685	0
										b_OTU506153488	b_OTU34976014	0.920891	0		b_OTU748274292	b_OTU371361503	0.920426	0
										b_OTU874826812	b_OTU985721721	0.920921	0		b_OTU748274292	b_OTU676596494	0.927055	0
										b_OTU874826812	b_OTU575208928	0.920923	0		b_OTU748274292	b_OTU170310242	0.930192	0
										b_OTU167110677	b_OTU790688863	0.920932	0		b_OTU748274292	b_OTU637852715	0.931198	0
										b_OTU200145133	b_OTU463149879	0.920936	0		b_OTU748274292	b_OTU628852200	0.931723	0
										b_OTU868196891	b_OTU537965066	0.92094	0		b_OTU748274292	b_OTU245490001	0.932535	0
										b_OTU617601125	b_OTU945616329	0.920992	0		b_OTU748274292	b_OTU449694002	0.943182	0
										b_OTU382099375	b_OTU983911052	0.921016	0		b_OTU748274292	b_OTU733001906	0.943954	0
										b_OTU242117276	b_OTU865649855	0.921016	0		b_OTU748274292	b_OTU117894790	0.948422	0
										b_OTU463001097	b_OTU50601262	0.921019	0		b_OTU748274292	b_OTU200145133	0.969471	0
										b_OTU200145133	b_OTU669849423	0.92118	0		b_OTU778735491	b_OTU747144521	0.918959	0
										b_OTU436081132	b_OTU34976014	0.921204	0		b_OTU784764338	b_OTU530590771	0.902761	0
										b_OTU630139560	b_OTU382099375	0.921222	0		b_OTU784764338	b_OTU970486159	0.903006	0
										b_OTU463149879	b_OTU727792355	0.921242	0		b_OTU784764338	b_OTU884240209	0.907128	0
										b_OTU170310242	b_OTU41576344	0.921279	0		b_OTU784764338	b_OTU827244418	0.925789	0
										b_OTU109631908	b_OTU21975256	0.921283	0		b_OTU796002290	b_OTU687914100	0.912562	0
										b_OTU495086646	b_OTU884917241	0.9213	0		b_OTU80266851	b_OTU405118225	0.917088	0
										f_OTU4601262	f_OTU796488890	0.921317	0		b_OTU806919815	b_OTU654428260	0.907319	0
										b_OTU846214060	b_OTU983911052	0.921317	0		b_OTU808933348	b_OTU80266851	0.9259	0
										b_OTU630139560	b_OTU628001586	0.921319	0		b_OTU808933348	b_OTU994094644	0.926415	0
										b_OTU463001097	b_OTU128360445	0.921353	0		b_OTU817526726	b_OTU14755906	0.902241	0
										b_OTU282698289	b_OTU884671414	0.921377	0		b_OTU817526726	b_OTU776795094	0.903314	0
										p_OTU144232421	f_OTU796488890	0.92138	0		b_OTU817526726	b_OTU407687869	0.919795	0
										b_OTU565932929	b_OTU23806384	0.921387	0		b_OTU817526726	b_OTU80266851	0.926621	0
										b_OTU21975256	b_OTU613841852	0.921396	0		b_OTU817526726	b_OTU970486159	0.929823	0
										b_OTU985721721	b_OTU34976014	0.921402	0		b_OTU817526726	b_OTU91007337	0.933421	0
										b_OTU406597266	b_OTU23806384	0.921405	0		b_OTU827244418	b_OTU884240209	0.901139	0
										b_OTU293877868	b_OTU37473808	0.921442	0		b_OTU827244418	b_OTU510613195	0.901293	0
										b_OTU917822516	b_OTU21975256	0.92148	0		b_OTU827244418	b_OTU832865782	0.905095	0
										b_OTU187360821	b_OTU23806384	0.921481	0		b_OTU827244418	b_OTU530590771	0.911479	0
										b_OTU869377100	b_OTU628001586	0.921547	0		b_OTU827244418	b_OTU560822851	0.912513	0
										b_OTU935165041	b_OTU983911052	0.921572	0		b_OTU854090010	b_OTU314863300	0.906806	0
										b_OTU978583477	b_OTU242117276	0.921589	0		b_OTU868196891	b_OTU302829765	0.915485	0
										b_OTU782272849	b_OTU21975256	0.921615	0		b_OTU868196891	b_OTU220265629	0.92432	0
										b_OTU628001586	b_OTU109631908	0.921633	0		b_OTU868196891	b_OTU463185103	0.927559	0
										b_OTU117894790	b_OTU249023596	0.921641	0		b_OTU868196891	b_OTU839806328	0.930776	0
										b_OTU293877868	b_OTU465967244	0.921702	0		b_OTU868196891	b_OTU232075618	0.945392	0
										b_OTU22923790	b_OTU314863300	0.921723	0		b_OTU868196891	b_OTU242117276	0.945518	0
										b_OTU21975256	b_OTU228872041	0.921757	0		b_OTU869377100	b_OTU884240209	0.903856	0
										b_OTU125543611	b_OTU613841852	0.921804	0		b_OTU869377100	b_OTU424514306	0.903891	0
										b_OTU463001097	b_OTU125543611	0.921808	0		b_OTU869377100	b_OTU13916026	0.905419	0
										b_OTU692923291	b_OTU463001097	0.921826	0		b_OTU869377100	b_OTU501236133	0.907419	0
										b_OTU690406351	b_OTU137737330	0.921863	0		b_OTU869377100	b_OTU733001906	0.908927	0
										b_OTU406597266	b_OTU465967244	0.921907	0		b_OTU869377100	b_OTU827244418	0.909326	0
										b_OTU916414065	b_OTU739601908	0.921924	0		b_OTU869377100	b_OTU449694002	0.912503	0
										b_OTU442590650	b_OTU424270239	0.921945	0		b_OTU869377100	b_OTU628852200	0.915542	0
										b_OTU317057428	b_OTU449624343	0.921968	0		b_OTU869377100	b_OTU784764338	0.919966	0
										b_OTU495086646	b_OTU249023596	0.921977	0		b_OTU869377100	b_OTU590641094	0.920334	0
										b_OTU105739104	b_OTU983911052	0.922032	0		b_OTU869377100	b_OTU638796417	0.930202	0
										b_OTU245265827	b_OTU41576344	0.922055	0		b_OTU869377100	b_OTU530590771	0.930331	0
										b_OTU404906306	b_OTU242117276	0.922057	0		b_OTU869377100	b_OTU401020166	0.935397	0
										b_OTU62411185	b_OTU225578422	0.922151	0		b_OTU869377100	b_OTU158216470	0.936319	0
										b_OTU748274292	b_OTU445567298	0.922169	0		b_OTU869377100	b_OTU458359679	0.936471	0
										b_OTU187360821	b_OTU565932929	0.922186	0		b_OTU869377100	b_OTU87435812	0.939182	0
										b_OTU874826812	b_OTU401472770	0.922204	0		b_OTU869377100	b_OTU946633741	0.939594	0
										b_OTU874826812	b_OTU935165041	0.922208	0		b_OTU869377100	b_OTU355258150	0.940327	0
										b_OTU868196891	b_OTU357110945	0.922234	0		b_OTU869377100	b_OTU481160732	0.940808	0
										b_OTU790688863	b_OTU404906306	0.92226	0		b_OTU869377100	b_OTU14755906	0.94106	0
										p_OTU312639842	p_OTU358189761	0.922272	0		b_OTU869377100	b_OTU978520015	0.942661	0
										b_OTU868196891	b_OTU105739104	0.922315	0		b_OTU869377100	b_OTU169657206	0.94373	0
										b_OTU153257010	b_OTU630139560	0.92232	0		b_OTU869377100	b_OTU120276571	0.949084	0
										b_OTU297724966	b_OTU637852715	0.922345	0		b_OTU869377100	b_OTU376277623	0.959895	0
										b_OTU167110677	b_OTU306603574	0.922356	0		b_OTU869377100	b_OTU245490001	0.97447	0
										b_OTU748274292	b_OTU401472770	0.922367	0		b_OTU87435812	b_OTU401020166	0.901432	0
										b_OTU978583477	b_OTU369163727	0.922442	0		b_OTU87435812	b_OTU481160732	0.901668	0
										b_OTU153257010	b_OTU205417747	0.922464	0		b_OTU87435812	b_OTU827244418	0.902303	0
										b_OTU916414065	b_OTU528439131	0.922466	0		b_OTU87435812	b_OTU530590771	0.903175	0
										b_OTU382099375	b_OTU884001281	0.922475	0		b_OTU87435812	b_OTU567617607	0.905762	0
										f_OTU406660800	p_OTU128303259	0.922495	0		b_OTU87435812	b_OTU376277623	0.906197	0
										b_OTU495086646	b_OTU22923790	0.922499	0		b_OTU87435812	b_OTU158216470	0.906734	0
										b_OTU306603574	b_OTU410259553	0.9225	0		b_OTU87435812	b_OTU13916026	0.907665	0
										b_OTU153257010	b_OTU79308993	0.922511	0		b_OTU87435812	b_OTU14755906	0.913332	0
										b_OTU187360821	b_OTU449694002	0.922535	0		b_OTU87435812	b_OTU355258150	0.91791	0
										b_OTU782272849	b_OTU690406351	0.922558	0		b_OTU87435812	b_OTU501236133	0.925866	0
										b_OTU917822516	b_OTU125932340	0.92257	0		b_OTU87435812	b_OTU946633741	0.928653	0
										b_OTU600936150	b_OTU628001586	0.922576	0		b_OTU87435812	b_OTU638796417	0.928836	0
										b_OTU854090010	b_OTU473213218	0.922587	0		b_OTU874826812	b_OTU205855165	0.907135	0
										b_OTU137737330	b_OTU712733507	0.922599	0		b_OTU874826812	b_OTU754762500	0.907737	0
										b_OTU637852715	b_OTU846214060	0.922605	0		b_OTU874826812	b_OTU630139560	0.909632	0
										b_OTU436081132	b_OTU884917241	0.922608	0		b_OTU874826812	b_OTU916414065	0.918999	0
										b_OTU463001097	b_OTU528439131	0.92261	0		b_OTU879409239	b_OTU843841032	0.901019	0
										b_OTU401472770	b_OTU21975256	0.922614	0		b_OTU879409239	b_OTU155998071	0.903201	0
										b_OTU187360821	b_OTU22923790	0.922636	0		b_OTU879409239	b_OTU40478916	0.923832	0
										b_OTU200145133	b_OTU463185103	0.922673	0		b_OTU884001281	b_OTU809186407	0.900161	0
										b_OTU846214060	b_OTU884001281	0.922705	0		b_OTU884001281	b_OTU973399343	0.902308	0
										b_OTU245265827	b_OTU34976014	0.922711	0		b_OTU884001281	b_OTU733001906	0.910463	0
										b_OTU868196891	b_OTU445567298	0.922723	0		b_OTU884001281	b_OTU628852200	0.919505	0
										b_OTU754762500	b_OTU784001282	0.922771	0		b_OTU884001281	b_OTU371361503	0.932773	0
										b_OTU637852715	b_OTU935165041	0.922782	0		b_OTU884240209	b_OTU530590771	0.92645	0
										b_OTU72357913	b_OTU74526241	0.922799	0		b_OTU884671414	b_OTU371361503	0.900213	0
										b_OTU884671414	b_OTU382099375	0.92281	0		b_OTU884671414	b_OTU776795094	0.905928	0
										b_OTU463149879	b_OTU424514306	0.922886	0		b_OTU884671414	b_OTU5229266	0.911894	0
										b_OTU716819518	b_OTU50601262	0.922897	0		b_OTU900378679	b_OTU827244418	0.900322	0
										b_OTU692923291	b_OTU449694002	0.922947	0		b_OTU900378679	b_OTU481160732	0.903474	0
										b_OTU413559430	b_OTU228872041	0.922955	0		b_OTU900378679	b_OTU87435812	0.9037	0
										b_OTU371345975	b_OTU637852715	0.922961	0		b_OTU900378679	b_OTU389082399	0.904389	0
										b_OTU79308993	b_OTU465967244	0.922978	0		b_OTU900378679	b_OTU80266851	0.904957	0
										b_OTU369163727	b_OTU125543611	0.922989	0		b_OTU900378679	b_OTU668347535	0.905075	0
										b_OTU297724966	b_OTU74526241	0.923011	0		b_OTU900378679	b_OTU261644965	0.905324	0
										b_OTU498365030	b_OTU628001586	0.923035	0		b_OTU900378679	b_OTU158216470	0.905597	0
										b_OTU297724966	b_OTU105739104	0.92306	0		b_OTU900378679	b_OTU628852200	0.909458	0
										b_OTU371345975	b_OTU463001097	0.92307	0		b_OTU900378679	b_OTU884001281	0.911835	0
										b_OTU260342645	b_OTU422779932	0.923072	0		b_OTU900378679	b_OTU653084625	0.914291	0
										b_OTU985721721	b_OTU565932929	0.923076	0		b_OTU900378679	b_OTU970486159	0.915217	0
										b_OTU153257010	b_OTU874826812	0.923086	0		b_OTU900378679	b_OTU817526726	0.915259	0
										b_OTU506153488	b_OTU600936150	0.923123	0		b_OTU900378679	b_OTU465967244	0.917157	0
										b_OTU506153488	b_OTU41576344	0.923138	0		b_OTU900378679	b_OTU776795094	0.922943	0
										b_OTU404906306	b_OTU228872041	0.923144	0		b_OTU900378679	b_OTU809186407	0.924757	0
										b_OTU242117276	b_OTU442590650	0.923173	0		b_OTU900378679	b_OTU46948677	0.930188	0
										b_OTU62411185	b_OTU463001097	0.923174	0		b_OTU900378679	b_OTU784764338	0.931651	0
										b_OTU37473808	b_OTU34976014	0.923182	0		b_OTU900378679	b_OTU946633741	0.937387	0
										b_OTU784001282	b_OTU377676247	0.923232	0		b_OTU900378679	b_OTU13916026	0.942735	0
										b_OTU637852715	b_OTU21975256	0.923251	0		b_OTU900378679	b_OTU355258150	0.948802	0
										b_OTU705679105	b_OTU23806384	0.923313	0		b_OTU900378679	b_OTU14755906	0.952753	0
										b_OTU985721721	b_OTU125543611	0.92332	0		b_OTU900378679	b_OTU488553311	0.962504	0
										b_OTU153257010	b_OTU565932929	0.923354	0		b_OTU90848161	b_OTU478397917	0.906453	0
										b_OTU917822516	b_OTU465967244	0.923395	0		b_OTU916414065	b_OTU142265905	0.901691	0
										b_OTU692923291	b_OTU884001281	0.923398	0		b_OTU916414065	b_OTU935165041	0.91158	0
										b_OTU978583477	b_OTU575208928	0.92341	0		b_OTU935165041	b_OTU631673665	0.906275	0
										b_OTU371345975	b_OTU242117276	0.923413	0		b_OTU935165041	b_OTU285764448	0.907521	0
										b_OTU105739104	b_OTU442590650	0.923435	0		b_OTU946633741	b_OTU827244418	0.904382	0
										b_OTU978583477	b_OTU463149879	0.923457	0		b_OTU946633741	b_OTU530590771	0.906963	0
										b_OTU317057428	b_OTU846214060	0.923526	0		b_OTU946633741	b_OTU401020166	0.920635	0
										b_OTU406597266	b_OTU249023596	0.923536	0		b_OTU946633741	b_OTU376277623	0.922476	0
										b_OTU125543611	b_OTU669849423	0.92354	0		b_OTU946633741	b_OTU784764338	0.934429	0
										b_OTU782272849	b_OTU228872041	0.923564	0		b_OTU946633741	b_OTU14755906	0.952613	0
										b_OTU495086646	b_OTU137737330	0.923576	0		b_OTU949714232	b_OTU534243270	0.901317	0
										b_OTU369163727	b_OTU854090010	0.9236	0		b_OTU963206954	b_OTU833185469	0.914677	0
										b_OTU790688863	b_OTU573234927	0.923604	0		b_OTU96493311	b_OTU347345546	0.904572	0
										b_OTU790688863	b_OTU245265827	0.923608	0		b_OTU96493311	b_OTU669849423	0.913996	0
										b_OTU676596494	b_OTU690406351	0.923638	0		b_OTU96493311	b_OTU125543611	0.931981	0
										b_OTU879409239	b_OTU855955679	0.92364	0		b_OTU96731243	b_OTU173684372	0.918236	0
										b_OTU72357913	b_OTU182249173	0.923648	0		b_OTU970486159	b_OTU560822851	0.903105	0
										b_OTU369163727	b_OTU410259553	0.923662	0		b_OTU970486159	b_OTU80266851	0.916528	0
										b_OTU782272849	b_OTU854090010	0.923663	0		b_OTU971570708	b_OTU382099375	0.904048	0
										b_OTU506153488	b_OTU669849423	0.923689	0		b_OTU971570708	b_OTU254641825	0.926123	0
										b_OTU37473808	b_OTU854090010	0.92371	0		b_OTU971570708	b_OTU15222791	0.93394	0
										p_OTU769148253	f_OTU227127001	0.923718	0		b_OTU978520015	b_OTU995374904	0.905137	0
										b_OTU790688863	b_OTU74526241	0.923722	0		b_OTU978583477	b_OTU560822851	0.900025	0
										b_OTU74526241	b_OTU182249173	0.923757	0		b_OTU978583477	b_OTU401020166	0.90054	0
										b_OTU879409239	b_OTU647376465	0.923759	0		b_OTU978583477	b_OTU344355767	0.902108	0
										b_OTU169657206	b_OTU669849423	0.923787	0		b_OTU978583477	b_OTU978520015	0.902133	0
										b_OTU727792355	b_OTU935165041	0.923788	0		b_OTU978583477	b_OTU449694002	0.904626	0
										b_OTU693678528	b_OTU79308993	0.92379	0		b_OTU978583477	b_OTU809186407	0.905104	0
										b_OTU37473808	b_OTU727792355	0.923829	0		b_OTU978583477	b_OTU26429731	0.90595	0
										f_OTU227127001	p_OTU389052723	0.923837	0		b_OTU978583477	b_OTU261644965	0.905976	0
										b_OTU96493311	b_OTU401472770	0.923845	0		b_OTU978583477	b_OTU260342645	0.906375	0
										b_OTU200145133	b_OTU727792355	0.92386	0		b_OTU978583477	b_OTU510613195	0.908223	0
										b_OTU371345975	b_OTU249023596	0.923865	0		b_OTU978583477	b_OTU376277623	0.908391	0
										b_OTU167110677	b_OTU245265827	0.923885	0		b_OTU978583477	b_OTU985721721	0.910021	0
										b_OTU169657206	b_OTU884671414	0.924035	0		b_OTU978583477	b_OTU784764338	0.910869	0
										b_OTU371345975	b_OTU868712374	0.924035	0		b_OTU978583477	b_OTU617601125	0.91318	0
										b_OTU473213218	b_OTU261644965	0.924071	0		b_OTU978583477	b_OTU827244418	0.913825	0
										b_OTU637852715	b_OTU738976606	0.924083	0		b_OTU978583477	b_OTU458359679	0.914269	0
										b_OTU245265827	b_OTU242117276	0.92409	0		b_OTU978583477	b_OTU501236133	0.918507	0
										b_OTU117894790	b_OTU884001281	0.924105	0		b_OTU978583477	b_OTU578404380	0.918798	0
										b_OTU796002290	b_OTU846214060	0.924106	0		b_OTU978583477	b_OTU158216470	0.92464	0
										b_OTU884917241	b_OTU125932340	0.924118	0		b_OTU978583477	b_OTU946633741	0.925172	0
										b_OTU506153488	b_OTU428681633	0.924129	0		b_OTU978583477	b_OTU488553311	0.930114	0
										b_OTU62411185	b_OTU537965066	0.924129	0		b_OTU978583477	b_OTU21975256	0.931417	0
										a_OTU312163290	f_OTU808980112	0.924141	0		b_OTU978583477	b_OTU900378679	0.931958	0
										b_OTU406597266	b_OTU445567298	0.924165	0		b_OTU978583477	b_OTU13916026	0.932169	0
										b_OTU404906306	b_OTU170310242	0.924203	0		b_OTU978583477	b_OTU481160732	0.938696	0
										b_OTU748274292	b_OTU463149879	0.924215	0		b_OTU978583477	b_OTU14755906	0.939978	0
										b_OTU79308993	b_OTU5229266	0.924223	0		b_OTU978583477	b_OTU200145133	0.940256	0
										b_OTU96493311	b_OTU865784231	0.924226	0		b_OTU978583477	b_OTU869377100	0.94033	0
										b_OTU293877868	b_OTU778735491	0.924252	0		b_OTU978583477	b_OTU638796417	0.942192	0
										b_OTU62411185	b_OTU463185103	0.924253	0		b_OTU978583477	b_OTU245490001	0.948429	0
										b_OTU622103875	b_OTU916414065	0.924291	0		b_OTU978583477	b_OTU187360821	0.952525	0
										b_OTU297724966	b_OTU983911052	0.924307	0		b_OTU978583477	b_OTU117894790	0.952925	0
										b_OTU495086646	b_OTU983911052	0.92432	0		b_OTU978583477	b_OTU37473808	0.954001	0
										b_OTU297724966	b_OTU382099375	0.924323	0		b_OTU978583477	b_OTU676596494	0.95705	0
										b_OTU37473808	b_OTU170310242	0.924349	0		b_OTU978583477	b_OTU355258150	0.960294	0
										b_OTU750057883	b_OTU510942159	0.924381	0		b_OTU978583477	b_OTU692923291	0.960496	0
										b_OTU879409239	b_OTU263353763	0.924394	0		b_OTU978583477	b_OTU87435812	0.966489	0
										b_OTU413559430	b_OTU884001281	0.924459	0		b_OTU978583477	b_OTU169657206	0.968424	0
										b_OTU369163727	b_OTU727792355	0.924472	0		b_OTU978583477	b_OTU369163727	0.972039	0
										b_OTU404906306	b_OTU528439131	0.924494	0		b_OTU985721721	b_OTU245490001	0.900029	0
										b_OTU445567298	b_OTU401472770	0.924525	0		b_OTU985721721	b_OTU884001281	0.900276	0
										b_OTU575208928	b_OTU357110945	0.924571	0		b_OTU985721721	b_OTU105739104	0.900994	0
										b_OTU600936150	b_OTU465967244	0.924584	0		b_OTU985721721	b_OTU158314019	0.901187	0
										b_OTU406597266	b_OTU428681633	0.924597	0		b_OTU985721721	b_OTU428681633	0.902687	0
										b_OTU96493311	b_OTU23806384	0.924691	0		b_OTU985721721	b_OTU668347535	0.903736	0
										b_OTU436081132	b_OTU458359679	0.924699	0		b_OTU985721721	b_OTU14755906	0.905976	0
										b_OTU200145133	b_OTU41576344	0.924732	0		b_OTU985721721	b_OTU884671414	0.90668	0
										b_OTU690406351	b_OTU205417747	0.924761	0		b_OTU985721721	b_OTU983911052	0.906804	0
										b_OTU245265827	b_OTU369163727	0.924765	0		b_OTU985721721	b_OTU355258150	0.916194	0
										b_OTU565932929	b_OTU79308993	0.924803	0		b_OTU985721721	b_OTU5229266	0.917142	0
										b_OTU404906306	b_OTU846214060	0.924838	0		b_OTU985721721	b_OTU510613195	0.922601	0
										b_OTU855955679	b_OTU784001282	0.924871	0		b_OTU985721721	b_OTU463001097	0.924939	0
										b_OTU245265827	b_OTU22923790	0.92489	0		b_OTU985721721	b_OTU371361503	0.925251	0
										b_OTU869377100	b_OTU401472770	0.924944	0		b_OTU985721721	b_OTU169657206	0.928189	0
										b_OTU790688863	b_OTU463185103	0.924949	0		b_OTU985721721	b_OTU488553311	0.929654	0
										b_OTU506153488	b_OTU985721721	0.92495	0		b_OTU985721721	b_OTU13916026	0.930075	0
										b_OTU125543611	b_OTU727792355	0.924962	0		b_OTU985721721	b_OTU900378679	0.932826	0
										b_OTU96493311	b_OTU690406351	0.924977	0		b_OTU985721721	b_OTU809186407	0.935109	0
										b_OTU544737674	b_OTU62415294	0.924978	0		b_OTU985721721	b_OTU776795094	0.9364	0
										b_OTU565932929	b_OTU125543611	0.925	0		b_OTU985721721	b_OTU738976606	0.937766	0
										b_OTU282698289	b_OTU23806384	0.92501	0		b_OTU985721721	b_OTU449694002	0.938441	0
										b_OTU637852715	b_OTU690406351	0.925022	0		b_OTU985721721	b_OTU170310242	0.940761	0
										b_OTU109631908	b_OTU800792270	0.925044	0		b_OTU985721721	b_OTU617601125	0.953756	0
										p_OTU144232421	f_OTU227127001	0.925079	0		b_OTU985721721	b_OTU401472770	0.954402	0
										b_OTU297724966	b_OTU249023596	0.925082	0		b_OTU985721721	b_OTU261644965	0.955132	0
										b_OTU369163727	b_OTU23806384	0.925085	0		b_OTU985721721	b_OTU282698289	0.964126	0
										b_OTU917822516	b_OTU449624343	0.925092	0		b_OTU994094644	b_OTU80266851	0.925182	0
										b_OTU62411185	b_OTU105739104	0.925098	0		f_OTU116104500	p_OTU332188674	0.901155	0
										b_OTU96493311	b_OTU428681633	0.925101	0		f_OTU116104500	p_OTU128303259	0.901541	0
										b_OTU865784231	b_OTU458359679	0.925132	0		f_OTU116104500	p_OTU284926952	0.913269	0
										b_OTU985721721	b_OTU22923790	0.925164	0		f_OTU227127001	p_OTU990376828	0.917821	0
										b_OTU637852715	b_OTU436081132	0.925169	0		f_OTU227127001	p_OTU128303259	0.922386	0
										b_OTU263353763	b_OTU647376465	0.925216	0		f_OTU227127001	p_OTU389052723	0.929288	0
										p_OTU166512943	f_OTU796488890	0.925219	0		f_OTU274730376	b_OTU630139560	-0.95149	0
										b_OTU117894790	b_OTU727792355	0.925242	0		f_OTU274730376	b_OTU916414065	-0.91163	0
										b_OTU498365030	b_OTU422779932	0.925292	0		f_OTU274730376	b_OTU142265905	-0.901671	0
										b_OTU187360821	b_OTU401472770	0.925306	0		f_OTU274730376	p_OTU767232587	0.937504	0
										b_OTU153257010	b_OTU868196891	0.925351	0		f_OTU346712275	b_OTU690406351	-0.922136	0
										b_OTU782272849	b_OTU778735491	0.925353	0		f_OTU406660800	p_OTU128303259	0.906616	0
										b_OTU401472770	b_OTU868712374	0.925446	0		f_OTU406660800	f_OTU796488890	0.911063	0
										b_OTU692923291	b_OTU630139560	0.92547	0		f_OTU4601262	f_OTU658146539	0.90152	0
										b_OTU676596494	b_OTU369163727	0.925476	0		f_OTU4601262	p_OTU540968321	0.906237	0
										b_OTU317057428	b_OTU935165041	0.925523	0		f_OTU4601262	p_OTU144232421	0.911132	0
										b_OTU90848161	b_OTU128360445	0.925525	0		f_OTU4601262	f_OTU387484002	0.911286	0
										b_OTU865784231	b_OTU170310242	0.925533	0		f_OTU4601262	f_OTU808980112	0.91537	0
										b_OTU676596494	b_OTU37473808	0.925534	0		f_OTU4601262	p_OTU990376828	0.928345	0
										b_OTU22923790	b_OTU693678528	0.925536	0		f_OTU473357060	f_OTU796488890	0.906485	0
										b_OTU874826812	b_OTU537965066	0.925545	0		f_OTU473357060	f_OTU474368470	0.906831	0
										b_OTU369163727	b_OTU205417747	0.925554	0		f_OTU473357060	p_OTU389052723	0.910124	0
										b_OTU287268799	b_OTU436081132	0.925578	0		f_OTU473357060	f_OTU706368935	0.927318	0
										b_OTU297724966	b_OTU125543611	0.925584	0		f_OTU473357060	f_OTU227127001	0.931261	0
										b_OTU555096197	b_OTU888719333	0.925587	0		f_OTU473357060	p_OTU128303259	0.935135	0
										b_OTU413559430	b_OTU846214060	0.925623	0		f_OTU473357060	f_OTU808980112	0.935965	0
										b_OTU537965066	b_OTU617601125	0.92564	0		f_OTU473357060	f_OTU863189088	0.94402	0
										b_OTU167110677	b_OTU727792355	0.925648	0		f_OTU474368470	b_OTU382099375	-0.914384	0
										b_OTU865784231	b_OTU935165041	0.925668	0		f_OTU474368470	p_OTU389052723	0.901643	0
										b_OTU170310242	b_OTU690406351	0.925716	0		f_OTU474368470	p_OTU128303259	0.90644	0
										f_OTU796488890	f_OTU227127001	0.925717	0		f_OTU474368470	p_OTU284926952	0.907605	0
										b_OTU72357913	b_OTU617601125	0.925719	0		f_OTU474368470	f_OTU796488890	0.92457	0
										b_OTU125543611	b_OTU228872041	0.925759	0		f_OTU474368470	f_OTU706368935	0.936061	0
										b_OTU495086646	b_OTU23806384	0.925786	0		f_OTU499158981	f_OTU522347610	0.900101	0
										b_OTU406597266	b_OTU79308993	0.925832	0		f_OTU625467677	f_OTU850173013	0.926977	0
										b_OTU463185103	b_OTU424270239	0.925837	0		f_OTU706368935	f_OTU796488890	0.916453	0
										b_OTU748274292	b_OTU428681633	0.92585	0		f_OTU706368935	f_OTU808980112	0.925129	0
										b_OTU105739104	b_OTU445567298	0.925863	0		f_OTU706368935	f_OTU227127001	0.92576	0
										b_OTU170310242	b_OTU442590650	0.92587	0		f_OTU757099016	b_OTU170310242	-0.948522	0
										b_OTU369163727	b_OTU125932340	0.92598	0		f_OTU757099016	b_OTU297724966	-0.946754	0
										b_OTU463001097	b_OTU645339153	0.926007	0		f_OTU757099016	b_OTU463001097	-0.935992	0
										b_OTU297724966	b_OTU738976606	0.926025	0		f_OTU757099016	b_OTU371361503	-0.928605	0
										b_OTU117894790	b_OTU676596494	0.926107	0		f_OTU757099016	b_OTU200145133	-0.928459	0
										b_OTU260342645	b_OTU261644965	0.926112	0		f_OTU757099016	b_OTU985721721	-0.922452	0
										b_OTU630139560	b_OTU617601125	0.926145	0		f_OTU757099016	b_OTU282698289	-0.922256	0
										p_OTU389052723	p_OTU128303259	0.926166	0		f_OTU757099016	b_OTU187360821	-0.921083	0
										b_OTU669849423	b_OTU424270239	0.926183	0		f_OTU757099016	b_OTU261644965	-0.91608	0
										b_OTU575208928	b_OTU282698289	0.926202	0		f_OTU757099016	b_OTU809186407	-0.915177	0
										b_OTU442590650	b_OTU528439131	0.926217	0		f_OTU757099016	b_OTU371345975	-0.912827	0
										b_OTU128360445	b_OTU739601908	0.926245	0		f_OTU757099016	b_OTU117894790	-0.910916	0
										b_OTU884917241	b_OTU690406351	0.926278	0		f_OTU757099016	b_OTU413559430	-0.90923	0
										b_OTU404906306	b_OTU34976014	0.926371	0		f_OTU757099016	b_OTU251312187	-0.907844	0
										b_OTU105739104	b_OTU935165041	0.926412	0		f_OTU796488890	b_OTU382099375	-0.933488	0
										b_OTU297724966	b_OTU473213218	0.926416	0		f_OTU796488890	b_OTU796002290	-0.903304	0
										b_OTU306603574	b_OTU537965066	0.926427	0		f_OTU796488890	p_OTU284926952	0.901407	0
										b_OTU436081132	b_OTU137737330	0.926455	0		f_OTU796488890	p_OTU389052723	0.910897	0
										b_OTU200145133	b_OTU983911052	0.926477	0		f_OTU796488890	f_OTU808980112	0.924646	0
										b_OTU117894790	b_OTU137737330	0.926485	0		f_OTU796488890	p_OTU128303259	0.951108	0
										b_OTU778735491	b_OTU284276596	0.926499	0		f_OTU796488890	f_OTU227127001	0.955281	0
										b_OTU782272849	b_OTU169657206	0.926536	0		f_OTU808980112	p_OTU389052723	0.901278	0
										b_OTU406597266	b_OTU96493311	0.926555	0		f_OTU808980112	p_OTU332188674	0.902618	0
										b_OTU637852715	b_OTU985721721	0.926566	0		f_OTU808980112	p_OTU128303259	0.904779	0
										b_OTU975405904	b_OTU377676247	0.926574	0		f_OTU808980112	p_OTU998772586	0.907259	0
										b_OTU510942159	b_OTU388904537	0.926587	0		f_OTU808980112	p_OTU990376828	0.921823	0
										p_OTU312639842	p_OTU128303259	0.926588	0		f_OTU808980112	p_OTU284926952	0.92224	0
										b_OTU705679105	b_OTU424270239	0.926606	0		f_OTU808980112	f_OTU227127001	0.939795	0
										b_OTU371345975	b_OTU41576344	0.926608	0		f_OTU818825107	b_OTU510765785	-0.907031	0
										b_OTU617601125	b_OTU573234927	0.926649	0		f_OTU850173013	p_OTU284926952	0.915978	0
										b_OTU537965066	b_OTU445567298	0.926661	0		f_OTU863189088	f_OTU706368935	0.905229	0
										b_OTU187360821	b_OTU463149879	0.926708	0		f_OTU863189088	p_OTU128303259	0.916721	0
										b_OTU935165041	b_OTU458359679	0.926712	0		f_OTU863189088	f_OTU871808150	0.92148	0
										b_OTU630139560	b_OTU125543611	0.926743	0		f_OTU863189088	p_OTU389052723	0.9278	0
										b_OTU630139560	b_OTU985721721	0.926761	0		f_OTU863189088	f_OTU796488890	0.929604	0
										b_OTU506153488	b_OTU23806384	0.9268	0		f_OTU863189088	f_OTU808980112	0.930236	0
										b_OTU37473808	b_OTU458359679	0.926883	0		f_OTU863189088	p_OTU990376828	0.932183	0
										b_OTU985721721	b_OTU249023596	0.926913	0		f_OTU863189088	f_OTU474368470	0.944033	0
										b_OTU705679105	b_OTU622103875	0.926933	0		f_OTU863189088	f_OTU227127001	0.956224	0
										b_OTU600936150	b_OTU442590650	0.926969	0		f_OTU871808150	b_OTU775398170	-0.90024	0
										b_OTU537965066	b_OTU727792355	0.926979	0		f_OTU871808150	f_OTU706368935	0.90428	0
										b_OTU413559430	b_OTU613841852	0.927007	0		f_OTU871808150	p_OTU332188674	0.917233	0
										b_OTU884917241	b_OTU846214060	0.927026	0		f_OTU871808150	f_OTU796488890	0.92306	0
										b_OTU869377100	b_OTU34976014	0.92705	0		f_OTU871808150	f_OTU227127001	0.941848	0
										b_OTU125543611	b_OTU884671414	0.927063	0		f_OTU976683322	f_OTU274730376	0.911867	0
										b_OTU297724966	b_OTU528439131	0.927101	0		n_OTU770703403	p_OTU619856511	0.901214	0
										b_OTU96493311	b_OTU21975256	0.927176	0		p_OTU101118219	p_OTU10503110	0.905901	0
										b_OTU413559430	b_OTU463149879	0.927177	0		p_OTU10503110	p_OTU144232421	0.90271	0
										b_OTU200145133	b_OTU565932929	0.927199	0		p_OTU10503110	p_OTU166512943	0.921865	0
										b_OTU985721721	b_OTU884671414	0.927221	0		p_OTU10503110	p_OTU186458092	0.93558	0
										b_OTU622103875	b_OTU510942159	0.927233	0		p_OTU128303259	p_OTU284926952	0.903803	0
										b_OTU748274292	b_OTU884001281	0.927251	0		p_OTU144232421	f_OTU474368470	0.905377	0
										b_OTU442590650	b_OTU50601262	0.927276	0		p_OTU144232421	f_OTU473357060	0.911116	0
										b_OTU442590650	b_OTU125543611	0.927283	0		p_OTU144232421	p_OTU284926952	0.914761	0
										b_OTU200145133	b_OTU846214060	0.927284	0		p_OTU144232421	p_OTU332188674	0.915293	0
										b_OTU96493311	b_OTU50601262	0.927315	0		p_OTU144232421	f_OTU706368935	0.915497	0
										b_OTU23806384	b_OTU935165041	0.92732	0		p_OTU144232421	f_OTU871808150	0.916866	0
										b_OTU906264942	b_OTU983911052	0.92733	0		p_OTU144232421	f_OTU796488890	0.925642	0
										b_OTU868196891	b_OTU41576344	0.92734	0		p_OTU144232421	p_OTU166512943	0.926387	0
										b_OTU676596494	b_OTU985721721	0.927367	0		p_OTU144232421	f_OTU227127001	0.934927	0
										b_OTU245265827	b_OTU796002290	0.9274	0		p_OTU144232421	p_OTU990376828	0.939824	0
										b_OTU79308993	b_OTU935165041	0.927437	0		p_OTU144232421	f_OTU863189088	0.943074	0
										b_OTU306603574	b_OTU705679105	0.927463	0		p_OTU144232421	f_OTU808980112	0.944332	0
										b_OTU187360821	b_OTU5229266	0.927469	0		p_OTU157152683	b_OTU809186407	-0.926363	0
										b_OTU630139560	b_OTU463185103	0.927525	0		p_OTU157152683	b_OTU617601125	-0.917669	0
										b_OTU537965066	b_OTU463001097	0.927594	0		p_OTU157152683	b_OTU406597266	-0.907036	0
										b_OTU617601125	b_OTU86230168	0.927619	0		p_OTU157152683	b_OTU153257010	-0.904317	0
										b_OTU21975256	b_OTU846214060	0.927691	0		p_OTU157152683	b_OTU401472770	-0.902273	0
										b_OTU617601125	b_OTU865649855	0.927701	0		p_OTU157152683	b_OTU371361503	-0.901562	0
										b_OTU869377100	b_OTU846214060	0.927713	0		p_OTU157152683	f_OTU227127001	0.903657	0
										b_OTU117894790	b_OTU125543611	0.92773	0		p_OTU157152683	f_OTU808980112	0.905056	0
										b_OTU436081132	b_OTU79308993	0.927754	0		p_OTU157152683	p_OTU332188674	0.910954	0
										b_OTU693678528	b_OTU778735491	0.927899	0		p_OTU166512943	f_OTU871808150	0.900075	0
										b_OTU884917241	b_OTU330152770	0.927908	0		p_OTU166512943	f_OTU116104500	0.90601	0
										b_OTU200145133	b_OTU796002290	0.927924	0		p_OTU166512943	p_OTU990376828	0.914716	0
										b_OTU153257010	b_OTU846214060	0.927974	0		p_OTU174408364	p_OTU326561250	0.916987	0
										b_OTU676596494	b_OTU796002290	0.928013	0		p_OTU186458092	f_OTU406660800	0.900702	0
										b_OTU442590650	b_OTU727792355	0.928021	0		p_OTU186458092	f_OTU116104500	0.909917	0
										b_OTU105739104	b_OTU137737330	0.928039	0		p_OTU186458092	f_OTU516713588	0.91706	0
										b_OTU282698289	b_OTU445567298	0.928062	0		p_OTU186458092	p_OTU645476226	0.924834	0
										b_OTU578404380	b_OTU846214060	0.928097	0		p_OTU186458092	p_OTU990376828	0.930903	0
										b_OTU245265827	b_OTU228872041	0.928131	0		p_OTU186458092	p_OTU166512943	0.942251	0
										b_OTU463001097	b_OTU74526241	0.928135	0		p_OTU22260907	b_OTU153257010	-0.923039	0
										b_OTU169657206	b_OTU846214060	0.928149	0		p_OTU22260907	b_OTU406597266	-0.911332	0
										b_OTU406597266	b_OTU458359679	0.928169	0		p_OTU22260907	b_OTU617601125	-0.909376	0
										b_OTU406597266	b_OTU868196891	0.928219	0		p_OTU22260907	b_OTU5229266	-0.907369	0
										b_OTU692923291	b_OTU125932340	0.928295	0		p_OTU22260907	b_OTU105739104	-0.90463	0
										b_OTU297724966	b_OTU628001586	0.928335	0		p_OTU233880247	f_OTU294864895	0.910222	0
										b_OTU917822516	b_OTU690406351	0.928337	0		p_OTU312639842	b_OTU865784231	-0.901706	0
										b_OTU436081132	b_OTU317057428	0.928362	0		p_OTU312639842	p_OTU540968321	0.902027	0
										b_OTU705679105	b_OTU445567298	0.928376	0		p_OTU312639842	p_OTU166512943	0.902844	0
										b_OTU41576344	b_OTU382099375	0.928382	0		p_OTU312639842	p_OTU990376828	0.903662	0
										b_OTU935165041	b_OTU249023596	0.928391	0		p_OTU312639842	p_OTU332188674	0.904136	0
										b_OTU406597266	b_OTU874826812	0.928392	0		p_OTU312639842	f_OTU294864895	0.907641	0
										b_OTU401472770	b_OTU52008961	0.928444	0		p_OTU312639842	f_OTU227127001	0.916082	0
										b_OTU287268799	b_OTU884917241	0.928472	0		p_OTU312639842	f_OTU4601262	0.920441	0
										b_OTU117894790	b_OTU41576344	0.928481	0		p_OTU312639842	p_OTU157152683	0.937322	0
										b_OTU537965066	b_OTU388904537	0.928486	0		p_OTU312639842	p_OTU144232421	0.938315	0
										p_OTU769148253	p_OTU389052723	0.928516	0		p_OTU312639842	f_OTU808980112	0.946029	0
										b_OTU369163727	b_OTU137737330	0.928547	0		p_OTU326561250	p_OTU645476226	0.901286	0
										b_OTU790688863	b_OTU108551589	0.928559	0		p_OTU326561250	f_OTU808980112	0.903499	0
										b_OTU245265827	b_OTU537965066	0.928591	0		p_OTU326561250	p_OTU144232421	0.903867	0
										b_OTU72357913	b_OTU62415294	0.928613	0		p_OTU326561250	p_OTU166512943	0.90418	0
										b_OTU74526241	b_OTU617601125	0.928632	0		p_OTU326561250	a_OTU362803421	0.919959	0
										b_OTU865784231	b_OTU445567298	0.928632	0		p_OTU326561250	p_OTU284926952	0.920216	0
										b_OTU170310242	b_OTU935165041	0.928694	0		p_OTU34541281	f_OTU406660800	0.900252	0
										b_OTU506153488	b_OTU974713768	0.92874	0		p_OTU34541281	a_OTU354923634	0.900444	0
										b_OTU884917241	b_OTU261644965	0.928762	0		p_OTU34541281	f_OTU274730376	0.903211	0
										b_OTU282698289	b_OTU983911052	0.928768	0		p_OTU34541281	p_OTU144232421	0.905387	0
										b_OTU436081132	b_OTU869377100	0.928791	0		p_OTU34541281	f_OTU625467677	0.907534	0
										b_OTU153257010	b_OTU628001586	0.928807	0		p_OTU34541281	f_OTU850173013	0.907947	0
										b_OTU463185103	b_OTU90848161	0.928819	0		p_OTU34541281	f_OTU706368935	0.908794	0
										b_OTU628001586	b_OTU382099375	0.928828	0		p_OTU34541281	p_OTU186458092	0.910294	0
										b_OTU170310242	b_OTU125543611	0.928851	0		p_OTU34541281	f_OTU796488890	0.912999	0
										b_OTU637852715	b_OTU600936150	0.928869	0		p_OTU34541281	p_OTU767232587	0.914739	0
										b_OTU782272849	b_OTU506153488	0.928893	0		p_OTU34541281	f_OTU808980112	0.916254	0
										b_OTU62411185	b_OTU37473808	0.928973	0		p_OTU34541281	p_OTU284926952	0.922466	0
										b_OTU297724966	b_OTU727792355	0.928985	0		p_OTU34541281	f_OTU863189088	0.924932	0
										b_OTU369163727	b_OTU536001041	0.929017	0		p_OTU34541281	p_OTU389052723	0.927011	0
										b_OTU622103875	b_OTU62415294	0.929043	0		p_OTU34541281	f_OTU473357060	0.930599	0
										b_OTU637852715	b_OTU900378679	0.929057	0		p_OTU34541281	f_OTU227127001	0.939469	0
										b_OTU750057883	b_OTU622103875	0.929075	0		p_OTU34541281	p_OTU128303259	0.958914	0
										b_OTU96493311	b_OTU169657206	0.929085	0		p_OTU34541281	p_OTU358189761	0.962333	0
										b_OTU600936150	b_OTU884001281	0.929153	0		p_OTU358189761	b_OTU382099375	-0.903642	0
										b_OTU796002290	b_OTU382099375	0.929156	0		p_OTU358189761	f_OTU796488890	0.901203	0
										b_OTU879409239	b_OTU690574779	0.929161	0		p_OTU358189761	f_OTU116104500	0.901858	0
										b_OTU690406351	b_OTU41576344	0.929174	0		p_OTU358189761	f_OTU274730376	0.903705	0
										b_OTU742199171	b_OTU555096197	0.929179	0		p_OTU358189761	p_OTU998772586	0.905028	0
										b_OTU96493311	b_OTU739601908	0.929211	0		p_OTU358189761	f_OTU227127001	0.905636	0
										b_OTU498365030	b_OTU109631908	0.929221	0		p_OTU358189761	f_OTU863189088	0.907843	0
										b_OTU369163727	b_OTU458359679	0.929223	0		p_OTU358189761	f_OTU594920979	0.91114	0
										b_OTU630139560	b_OTU690406351	0.929223	0		p_OTU358189761	p_OTU389052723	0.913205	0
										b_OTU442590650	b_OTU669849423	0.929247	0		p_OTU358189761	a_OTU848010331	0.92657	0
										b_OTU637852715	b_OTU37473808	0.929254	0		p_OTU358189761	p_OTU51940951	0.927632	0
										b_OTU287268799	b_OTU14525879	0.929281	0		p_OTU358189761	p_OTU767232587	0.935874	0
										b_OTU865784231	b_OTU581083827	0.929298	0		p_OTU358189761	p_OTU128303259	0.938742	0
										b_OTU868196891	b_OTU297724966	0.929344	0		p_OTU389052723	b_OTU382099375	-0.910822	0
										b_OTU463185103	b_OTU357110945	0.929359	0		p_OTU389052723	p_OTU128303259	0.905328	0
										b_OTU506153488	b_OTU458359679	0.929373	0		p_OTU576931548	p_OTU389052723	0.904841	0
										b_OTU153257010	b_OTU125543611	0.929479	0		p_OTU621054929	b_OTU137737330	-0.903266	0
										b_OTU317057428	b_OTU79308993	0.9295	0		p_OTU645476226	p_OTU51940951	0.929994	0
										b_OTU442590650	b_OTU935165041	0.929513	0		p_OTU686729603	p_OTU238743123	0.903931	0
										b_OTU945616329	b_OTU182249173	0.929513	0		p_OTU693316893	b_OTU865784231	-0.908344	0
										b_OTU153257010	b_OTU442590650	0.929518	0		p_OTU693316893	b_OTU463001097	-0.903211	0
										b_OTU125543611	b_OTU983911052	0.929535	0		p_OTU693316893	f_OTU808980112	0.900183	0
										b_OTU865784231	b_OTU137737330	0.929544	0		p_OTU693316893	f_OTU227127001	0.901026	0
										b_OTU748274292	b_OTU463001097	0.929571	0		p_OTU693316893	a_OTU258824764	0.905845	0
										b_OTU287268799	b_OTU900378679	0.929586	0		p_OTU693316893	f_OTU406660800	0.914353	0
										b_OTU442590650	b_OTU628001586	0.929598	0		p_OTU693316893	f_OTU757099016	0.916588	0
										b_OTU413559430	b_OTU449694002	0.929669	0		p_OTU727753398	a_OTU258824764	0.915297	0
										b_OTU371345975	b_OTU34976014	0.929675	0		p_OTU767232587	b_OTU630139560	-0.905583	0
										b_OTU297724966	b_OTU22923790	0.929701	0		p_OTU770361909	p_OTU34541281	0.90657	0
										b_OTU169657206	b_OTU382099375	0.92973	0		p_OTU770361909	p_OTU358189761	0.906831	0
										b_OTU200145133	b_OTU449694002	0.929742	0		p_OTU770361909	p_OTU128303259	0.907291	0
										b_OTU406597266	b_OTU125543611	0.92975	0		p_OTU770361909	p_OTU389052723	0.909635	0
										b_OTU442590650	b_OTU690406351	0.929788	0		p_OTU770361909	f_OTU227127001	0.91619	0
										b_OTU978583477	b_OTU41576344	0.92984	0		p_OTU906244208	f_OTU516713588	0.903389	0
										b_OTU37473808	b_OTU105739104	0.929847	0		p_OTU906426363	b_OTU382099375	-0.90264	0
										b_OTU41576344	b_OTU983911052	0.929887	0		p_OTU906426363	f_OTU474368470	0.900005	0
										b_OTU884917241	b_OTU900378679	0.929922	0		p_OTU906426363	f_OTU871808150	0.911778	0
										b_OTU463001097	b_OTU628001586	0.929965	0		p_OTU906426363	p_OTU128303259	0.91319	0
										b_OTU406597266	b_OTU22923790	0.929977	0		p_OTU906426363	f_OTU227127001	0.913742	0
										b_OTU96493311	b_OTU187360821	0.92998	0		p_OTU906426363	p_OTU389052723	0.924658	0
										b_OTU169657206	b_OTU628001586	0.930044	0		p_OTU906426363	f_OTU796488890	0.92725	0
										b_OTU153257010	b_OTU727792355	0.930147	0		p_OTU912294163	b_OTU687914100	-0.909018	0
										b_OTU109631908	b_OTU410259553	0.930181	0		p_OTU912294163	p_OTU34541281	0.901204	0
										b_OTU748274292	b_OTU868196891	0.930204	0		p_OTU912294163	p_OTU128303259	0.908715	0
										b_OTU628001586	b_OTU401472770	0.930205	0		p_OTU912294163	a_OTU848010331	0.926803	0
										b_OTU676596494	b_OTU137737330	0.930222	0		p_OTU919821504	b_OTU406597266	-0.917972	0
										b_OTU62411185	b_OTU575208928	0.930306	0		p_OTU919821504	b_OTU617601125	-0.906925	0
										b_OTU200145133	b_OTU868712374	0.930318	0		p_OTU919821504	b_OTU158314019	-0.905211	0
										b_OTU738976606	b_OTU21975256	0.930357	0		p_OTU919821504	b_OTU463001097	-0.902936	0
										b_OTU790688863	b_OTU750057883	0.930368	0		p_OTU919821504	b_OTU495086646	-0.902513	0
										b_OTU117894790	b_OTU382099375	0.930387	0		p_OTU919821504	p_OTU166512943	0.901851	0
										b_OTU565932929	b_OTU382099375	0.930389	0		p_OTU919821504	p_OTU990376828	0.903879	0
										b_OTU692923291	b_OTU868712374	0.930412	0		p_OTU919821504	a_OTU354923634	0.916737	0
										b_OTU62411185	b_OTU41576344	0.930433	0		p_OTU919821504	p_OTU332188674	0.93873	0
										b_OTU879409239	b_OTU377676247	0.930438	0		p_OTU988764872	f_OTU796488890	0.902412	0
										b_OTU200145133	b_OTU458359679	0.930447	0		p_OTU988764872	f_OTU227127001	0.909384	0
										b_OTU630139560	b_OTU983911052	0.930515	0		p_OTU988764872	p_OTU906426363	0.915287	0
										b_OTU748274292	b_OTU874826812	0.930529	0		p_OTU990376828	p_OTU332188674	0.902004	0
										b_OTU282698289	b_OTU401472770	0.930674	0
										b_OTU884917241	b_OTU187360821	0.930684	0
										b_OTU200145133	b_OTU228872041	0.930701	0
										b_OTU782272849	b_OTU985721721	0.930733	0
										b_OTU884917241	b_OTU245265827	0.93076	0
										b_OTU263353763	b_OTU690574779	0.930832	0
										b_OTU117894790	b_OTU21975256	0.930844	0
										b_OTU868196891	b_OTU117894790	0.93085	0
										b_OTU413559430	b_OTU473213218	0.930857	0
										b_OTU96493311	b_OTU510942159	0.930865	0
										b_OTU978583477	b_OTU458359679	0.930873	0
										b_OTU445567298	b_OTU428681633	0.930923	0
										b_OTU436081132	b_OTU105739104	0.930941	0
										b_OTU170310242	b_OTU884671414	0.930974	0
										b_OTU978583477	b_OTU449694002	0.930979	0
										b_OTU297724966	b_OTU868712374	0.931011	0
										b_OTU245265827	b_OTU401472770	0.931018	0
										b_OTU884917241	b_OTU23806384	0.931019	0
										b_OTU187360821	b_OTU105739104	0.931063	0
										b_OTU293877868	b_OTU436081132	0.931094	0
										b_OTU369163727	b_OTU200145133	0.931094	0
										b_OTU200145133	b_OTU613841852	0.931123	0
										b_OTU630139560	b_OTU575208928	0.931124	0
										b_OTU96493311	b_OTU463185103	0.931149	0
										b_OTU153257010	b_OTU22923790	0.93119	0
										b_OTU287268799	b_OTU79308993	0.931206	0
										b_OTU506153488	b_OTU869377100	0.931235	0
										b_OTU21975256	b_OTU465967244	0.931253	0
										b_OTU495086646	b_OTU669849423	0.93134	0
										b_OTU96493311	b_OTU382099375	0.931355	0
										b_OTU428681633	b_OTU868712374	0.931428	0
										b_OTU854090010	b_OTU22923790	0.931436	0
										b_OTU748274292	b_OTU449694002	0.931478	0
										b_OTU865784231	b_OTU690406351	0.931503	0
										b_OTU537965066	b_OTU510942159	0.931538	0
										b_OTU498365030	b_OTU473213218	0.93156	0
										b_OTU125543611	b_OTU23806384	0.931604	0
										b_OTU72357913	b_OTU750057883	0.931607	0
										b_OTU153257010	b_OTU449694002	0.931611	0
										b_OTU690406351	b_OTU249023596	0.931617	0
										b_OTU473213218	b_OTU628001586	0.93171	0
										b_OTU565932929	b_OTU727792355	0.931718	0
										b_OTU125543611	b_OTU916414065	0.931737	0
										b_OTU170310242	b_OTU846214060	0.931804	0
										b_OTU790688863	b_OTU978583477	0.931851	0
										b_OTU293877868	b_OTU884917241	0.931889	0
										b_OTU371345975	b_OTU23806384	0.932029	0
										b_OTU117894790	b_OTU96493311	0.932132	0
										b_OTU935165041	b_OTU465967244	0.93216	0
										b_OTU371345975	b_OTU79308993	0.932172	0
										b_OTU21975256	b_OTU382099375	0.932183	0
										b_OTU187360821	b_OTU796002290	0.932193	0
										b_OTU205417747	b_OTU137737330	0.932231	0
										b_OTU413559430	b_OTU22923790	0.932266	0
										b_OTU117894790	b_OTU170310242	0.932273	0
										b_OTU782272849	b_OTU117894790	0.932366	0
										b_OTU692923291	b_OTU34976014	0.932382	0
										p_OTU34541281	p_OTU157152683	0.932406	0
										b_OTU37473808	b_OTU5229266	0.932414	0
										b_OTU782272849	b_OTU62411185	0.932419	0
										b_OTU200145133	b_OTU428681633	0.932453	0
										b_OTU200145133	b_OTU424270239	0.932551	0
										b_OTU782272849	b_OTU628001586	0.93257	0
										b_OTU600936150	b_OTU23806384	0.932587	0
										b_OTU690406351	b_OTU428681633	0.932652	0
										b_OTU884917241	b_OTU317057428	0.932668	0
										b_OTU167110677	b_OTU628001586	0.932689	0
										b_OTU874826812	b_OTU105739104	0.932718	0
										b_OTU424270239	b_OTU739601908	0.932738	0
										b_OTU282698289	b_OTU868712374	0.932743	0
										b_OTU62411185	b_OTU617601125	0.932747	0
										b_OTU506153488	b_OTU727792355	0.932766	0
										b_OTU371345975	b_OTU628001586	0.932857	0
										b_OTU317057428	b_OTU465967244	0.932861	0
										b_OTU153257010	b_OTU458359679	0.932867	0
										b_OTU371345975	b_OTU96493311	0.932887	0
										b_OTU985721721	b_OTU442590650	0.932899	0
										b_OTU287268799	b_OTU620682892	0.932903	0
										b_OTU62411185	b_OTU690406351	0.932911	0
										b_OTU978583477	b_OTU846214060	0.932953	0
										b_OTU750057883	b_OTU647376465	0.932992	0
										b_OTU108551589	b_OTU377676247	0.933055	0
										b_OTU784001282	b_OTU750057883	0.933056	0
										b_OTU884917241	b_OTU727792355	0.933066	0
										b_OTU506153488	b_OTU169657206	0.933083	0
										b_OTU782272849	b_OTU600936150	0.933086	0
										b_OTU985721721	b_OTU600936150	0.933086	0
										b_OTU884917241	b_OTU260342645	0.933118	0
										b_OTU442590650	b_OTU388904537	0.933125	0
										b_OTU96493311	b_OTU170310242	0.933154	0
										b_OTU506153488	b_OTU74526241	0.933183	0
										b_OTU404906306	b_OTU463149879	0.933214	0
										b_OTU463001097	b_OTU983911052	0.933217	0
										b_OTU436081132	b_OTU169657206	0.93323	0
										b_OTU62411185	b_OTU865649855	0.933299	0
										b_OTU884917241	b_OTU79308993	0.933328	0
										b_OTU978583477	b_OTU463001097	0.933337	0
										b_OTU62411185	b_OTU187360821	0.933398	0
										b_OTU727792355	b_OTU21975256	0.933407	0
										b_OTU125543611	b_OTU935165041	0.933501	0
										b_OTU187360821	b_OTU869377100	0.933504	0
										b_OTU96493311	b_OTU868712374	0.933523	0
										b_OTU245265827	b_OTU669849423	0.933607	0
										b_OTU637852715	b_OTU565932929	0.933609	0
										b_OTU406597266	b_OTU34976014	0.933649	0
										b_OTU917822516	b_OTU738976606	0.9337	0
										b_OTU282698289	b_OTU21975256	0.933727	0
										b_OTU705679105	b_OTU628001586	0.93377	0
										b_OTU371345975	b_OTU874826812	0.933804	0
										b_OTU245265827	b_OTU600936150	0.933805	0
										b_OTU404906306	b_OTU458359679	0.933806	0
										b_OTU690406351	b_OTU245490001	0.933874	0
										b_OTU404906306	b_OTU428681633	0.933911	0
										b_OTU297724966	b_OTU874826812	0.933917	0
										b_OTU874826812	b_OTU974713768	0.933919	0
										b_OTU260342645	b_OTU21975256	0.933924	0
										b_OTU854090010	b_OTU536001041	0.933995	0
										b_OTU404906306	b_OTU884917241	0.934015	0
										b_OTU676596494	b_OTU846214060	0.934079	0
										b_OTU630139560	b_OTU449694002	0.934145	0
										b_OTU846214060	b_OTU458359679	0.93422	0
										b_OTU537965066	b_OTU945616329	0.934231	0
										b_OTU369163727	b_OTU473213218	0.934248	0
										b_OTU436081132	b_OTU22923790	0.934304	0
										b_OTU463001097	b_OTU617601125	0.934321	0
										b_OTU869377100	b_OTU449694002	0.934327	0
										b_OTU978583477	b_OTU401472770	0.93433	0
										b_OTU692923291	b_OTU170310242	0.934357	0
										b_OTU282698289	b_OTU935165041	0.934371	0
										b_OTU117894790	b_OTU445567298	0.93443	0
										b_OTU117894790	b_OTU628001586	0.934495	0
										b_OTU167110677	b_OTU404906306	0.934552	0
										b_OTU105739104	b_OTU382099375	0.93457	0
										b_OTU868196891	b_OTU692923291	0.934574	0
										b_OTU436081132	b_OTU935165041	0.93459	0
										b_OTU879409239	b_OTU975405904	0.934641	0
										b_OTU371345975	b_OTU630139560	0.934656	0
										b_OTU404906306	b_OTU473213218	0.934684	0
										b_OTU575208928	b_OTU155998071	0.934715	0
										b_OTU506153488	b_OTU401472770	0.934717	0
										b_OTU690406351	b_OTU445567298	0.934757	0
										b_OTU750057883	b_OTU377676247	0.93484	0
										b_OTU874826812	b_OTU463001097	0.934886	0
										b_OTU167110677	b_OTU473213218	0.934927	0
										b_OTU436081132	b_OTU846214060	0.934943	0
										b_OTU630139560	b_OTU169657206	0.935019	0
										b_OTU200145133	b_OTU445567298	0.935035	0
										b_OTU445567298	b_OTU716819518	0.935096	0
										b_OTU117894790	b_OTU458359679	0.935105	0
										b_OTU282698289	b_OTU428681633	0.935127	0
										b_OTU96493311	b_OTU463001097	0.935142	0
										b_OTU187360821	b_OTU34976014	0.935207	0
										b_OTU96493311	b_OTU41576344	0.935229	0
										b_OTU105739104	b_OTU401472770	0.935258	0
										b_OTU884917241	b_OTU410259553	0.935298	0
										p_OTU312639842	f_OTU227127001	0.935344	0
										b_OTU978583477	b_OTU600936150	0.935374	0
										b_OTU750057883	b_OTU916414065	0.935404	0
										b_OTU985721721	b_OTU449694002	0.935423	0
										b_OTU62411185	b_OTU117894790	0.935532	0
										b_OTU874826812	b_OTU23806384	0.935579	0
										b_OTU742199171	b_OTU317057428	0.935621	0
										b_OTU796002290	b_OTU137737330	0.935665	0
										b_OTU436081132	b_OTU600936150	0.935689	0
										b_OTU74526241	b_OTU528439131	0.935696	0
										b_OTU287268799	b_OTU693678528	0.93571	0
										b_OTU297724966	b_OTU96493311	0.935779	0
										b_OTU692923291	b_OTU249023596	0.935813	0
										b_OTU125543611	b_OTU169657206	0.935817	0
										b_OTU404906306	b_OTU445567298	0.935833	0
										b_OTU985721721	b_OTU245490001	0.935843	0
										b_OTU404906306	b_OTU565932929	0.935887	0
										b_OTU297724966	b_OTU506153488	0.935993	0
										b_OTU985721721	b_OTU169657206	0.936037	0
										b_OTU200145133	b_OTU23806384	0.936064	0
										b_OTU692923291	b_OTU260342645	0.936095	0
										b_OTU600936150	b_OTU738976606	0.936117	0
										b_OTU62411185	b_OTU669849423	0.936122	0
										b_OTU463001097	b_OTU90848161	0.936151	0
										b_OTU692923291	b_OTU796002290	0.93616	0
										b_OTU413559430	b_OTU170310242	0.936195	0
										b_OTU436081132	b_OTU245265827	0.936214	0
										b_OTU406597266	b_OTU884917241	0.936244	0
										b_OTU22923790	b_OTU21975256	0.936255	0
										b_OTU748274292	b_OTU96493311	0.936266	0
										b_OTU170310242	b_OTU868712374	0.936268	0
										b_OTU495086646	b_OTU796002290	0.936303	0
										b_OTU369163727	b_OTU22923790	0.936373	0
										b_OTU690406351	b_OTU169657206	0.93638	0
										b_OTU117894790	b_OTU369163727	0.936393	0
										b_OTU200145133	b_OTU869377100	0.936408	0
										b_OTU868712374	b_OTU983911052	0.936444	0
										b_OTU37473808	b_OTU846214060	0.936587	0
										b_OTU369163727	b_OTU884001281	0.936626	0
										b_OTU371345975	b_OTU449694002	0.936671	0
										b_OTU125543611	b_OTU41576344	0.936705	0
										b_OTU245265827	b_OTU565932929	0.936797	0
										b_OTU945616329	b_OTU622103875	0.936831	0
										b_OTU445567298	b_OTU382099375	0.936849	0
										b_OTU537965066	b_OTU622103875	0.936881	0
										b_OTU282698289	b_OTU628001586	0.937068	0
										b_OTU692923291	b_OTU465967244	0.937117	0
										b_OTU463001097	b_OTU916414065	0.937133	0
										b_OTU690406351	b_OTU449694002	0.93716	0
										b_OTU96493311	b_OTU983911052	0.937209	0
										b_OTU575208928	b_OTU449694002	0.937227	0
										b_OTU874826812	b_OTU428681633	0.937234	0
										b_OTU748274292	b_OTU600936150	0.937242	0
										b_OTU748274292	b_OTU727792355	0.937267	0
										b_OTU985721721	b_OTU458359679	0.937359	0
										b_OTU105739104	b_OTU449694002	0.93737	0
										b_OTU37473808	b_OTU600936150	0.937375	0
										b_OTU167110677	b_OTU463149879	0.937375	0
										b_OTU884917241	b_OTU738976606	0.937396	0
										b_OTU404906306	b_OTU401472770	0.937414	0
										b_OTU74526241	b_OTU628001586	0.937443	0
										b_OTU282698289	b_OTU669849423	0.937471	0
										b_OTU874826812	b_OTU528439131	0.937482	0
										b_OTU630139560	b_OTU445567298	0.937484	0
										b_OTU782272849	b_OTU865784231	0.937515	0
										b_OTU985721721	b_OTU983911052	0.93757	0
										b_OTU874826812	b_OTU445567298	0.937625	0
										b_OTU369163727	b_OTU578404380	0.937663	0
										b_OTU868196891	b_OTU575208928	0.937675	0
										b_OTU62411185	b_OTU297724966	0.937724	0
										b_OTU369163727	b_OTU5229266	0.937889	0
										b_OTU917822516	b_OTU317057428	0.93789	0
										b_OTU245265827	b_OTU105739104	0.937916	0
										b_OTU445567298	b_OTU935165041	0.938034	0
										b_OTU874826812	b_OTU868712374	0.938045	0
										b_OTU874826812	b_OTU690406351	0.938087	0
										b_OTU413559430	b_OTU463001097	0.938124	0
										b_OTU167110677	b_OTU916414065	0.938128	0
										b_OTU506153488	b_OTU463001097	0.938137	0
										b_OTU495086646	b_OTU565932929	0.938153	0
										b_OTU187360821	b_OTU442590650	0.938191	0
										b_OTU442590650	b_OTU868712374	0.938253	0
										b_OTU790688863	b_OTU72357913	0.938279	0
										b_OTU874826812	b_OTU74526241	0.9383	0
										b_OTU436081132	b_OTU5229266	0.938327	0
										b_OTU371345975	b_OTU170310242	0.938337	0
										b_OTU884917241	b_OTU778735491	0.938384	0
										b_OTU846214060	b_OTU394299624	0.938413	0
										b_OTU748274292	b_OTU935165041	0.938428	0
										b_OTU62411185	b_OTU748274292	0.938436	0
										b_OTU495086646	b_OTU125543611	0.93846	0
										b_OTU865649855	b_OTU182249173	0.938479	0
										b_OTU371345975	b_OTU869377100	0.938546	0
										b_OTU985721721	b_OTU868712374	0.938647	0
										b_OTU575208928	b_OTU242117276	0.93865	0
										b_OTU428681633	b_OTU21975256	0.93871	0
										b_OTU796002290	b_OTU34976014	0.938803	0
										b_OTU790688863	b_OTU537965066	0.938812	0
										b_OTU413559430	b_OTU445567298	0.938848	0
										b_OTU153257010	b_OTU34976014	0.938945	0
										b_OTU669849423	b_OTU868712374	0.938964	0
										b_OTU748274292	b_OTU442590650	0.938992	0
										b_OTU37473808	b_OTU565932929	0.938992	0
										b_OTU690406351	b_OTU34976014	0.939	0
										b_OTU495086646	b_OTU868712374	0.939021	0
										b_OTU200145133	b_OTU463001097	0.93905	0
										b_OTU600936150	b_OTU935165041	0.939088	0
										b_OTU74526241	b_OTU442590650	0.939156	0
										b_OTU985721721	b_OTU382099375	0.939168	0
										b_OTU96493311	b_OTU705679105	0.939186	0
										b_OTU630139560	b_OTU865784231	0.939224	0
										b_OTU705679105	b_OTU125543611	0.939236	0
										b_OTU748274292	b_OTU297724966	0.939253	0
										p_OTU358189761	f_OTU227127001	0.939254	0
										b_OTU406597266	b_OTU442590650	0.939266	0
										b_OTU637852715	b_OTU917822516	0.939279	0
										b_OTU371345975	b_OTU125543611	0.939332	0
										b_OTU690406351	b_OTU382099375	0.939385	0
										b_OTU169657206	b_OTU34976014	0.939401	0
										b_OTU242117276	b_OTU617601125	0.939422	0
										b_OTU537965066	b_OTU109631908	0.939446	0
										b_OTU628001586	b_OTU21975256	0.939463	0
										b_OTU692923291	b_OTU428681633	0.939464	0
										b_OTU96493311	b_OTU865649855	0.939471	0
										b_OTU297724966	b_OTU445567298	0.939478	0
										b_OTU935165041	b_OTU382099375	0.93957	0
										b_OTU5229266	b_OTU578404380	0.939611	0
										b_OTU170310242	b_OTU445567298	0.939613	0
										b_OTU748274292	b_OTU630139560	0.93965	0
										b_OTU495086646	b_OTU463001097	0.939662	0
										b_OTU153257010	b_OTU21975256	0.939672	0
										b_OTU72357913	b_OTU86230168	0.939708	0
										b_OTU782272849	b_OTU125543611	0.939726	0
										b_OTU436081132	b_OTU282698289	0.939742	0
										b_OTU506153488	b_OTU575208928	0.939779	0
										b_OTU41576344	b_OTU868712374	0.93981	0
										b_OTU282698289	b_OTU170310242	0.939816	0
										b_OTU260342645	b_OTU846214060	0.939824	0
										b_OTU637852715	b_OTU314863300	0.939827	0
										b_OTU96493311	b_OTU74526241	0.939847	0
										b_OTU125543611	b_OTU382099375	0.939849	0
										b_OTU884917241	b_OTU465967244	0.939896	0
										b_OTU153257010	b_OTU869377100	0.939916	0
										b_OTU170310242	b_OTU382099375	0.939947	0
										b_OTU153257010	b_OTU382099375	0.939968	0
										b_OTU306603574	b_OTU109631908	0.939976	0
										b_OTU117894790	b_OTU442590650	0.940032	0
										b_OTU74526241	b_OTU23806384	0.940098	0
										b_OTU692923291	b_OTU473213218	0.940115	0
										b_OTU985721721	b_OTU712733507	0.940147	0
										b_OTU404906306	b_OTU537965066	0.940154	0
										b_OTU413559430	b_OTU630139560	0.940184	0
										b_OTU884917241	b_OTU473213218	0.940222	0
										b_OTU495086646	b_OTU41576344	0.940227	0
										b_OTU782272849	b_OTU282698289	0.940238	0
										b_OTU874826812	b_OTU865649855	0.940285	0
										b_OTU690406351	b_OTU796002290	0.940289	0
										b_OTU874826812	b_OTU245265827	0.940298	0
										b_OTU413559430	b_OTU34976014	0.940323	0
										b_OTU436081132	b_OTU401472770	0.940355	0
										b_OTU287268799	b_OTU742199171	0.940359	0
										b_OTU125543611	b_OTU473213218	0.940434	0
										b_OTU537965066	b_OTU865649855	0.940471	0
										b_OTU369163727	b_OTU382099375	0.94052	0
										b_OTU404906306	b_OTU105739104	0.940531	0
										b_OTU874826812	b_OTU628001586	0.940531	0
										b_OTU105739104	b_OTU669849423	0.940597	0
										b_OTU637852715	b_OTU79308993	0.94061	0
										b_OTU105739104	b_OTU170310242	0.940758	0
										b_OTU978583477	b_OTU445567298	0.94076	0
										b_OTU630139560	b_OTU34976014	0.940775	0
										b_OTU436081132	b_OTU205417747	0.940781	0
										b_OTU537965066	b_OTU442590650	0.940841	0
										b_OTU125543611	b_OTU581083827	0.940842	0
										b_OTU170310242	b_OTU21975256	0.94085	0
										b_OTU705679105	b_OTU916414065	0.94089	0
										b_OTU537965066	b_OTU125543611	0.940933	0
										b_OTU495086646	b_OTU628001586	0.940948	0
										b_OTU884917241	b_OTU854090010	0.940971	0
										b_OTU406597266	b_OTU449694002	0.940995	0
										b_OTU200145133	b_OTU34976014	0.941046	0
										b_OTU371345975	b_OTU868196891	0.941086	0
										b_OTU74526241	b_OTU916414065	0.941134	0
										b_OTU692923291	b_OTU869377100	0.941156	0
										b_OTU884917241	b_OTU37473808	0.941221	0
										b_OTU404906306	b_OTU630139560	0.941328	0
										b_OTU537965066	b_OTU23806384	0.941363	0
										b_OTU565932929	b_OTU600936150	0.941372	0
										b_OTU442590650	b_OTU21975256	0.941383	0
										b_OTU630139560	b_OTU442590650	0.941438	0
										b_OTU445567298	b_OTU669849423	0.941447	0
										b_OTU884917241	b_OTU935165041	0.941515	0
										b_OTU297724966	b_OTU369163727	0.941597	0
										b_OTU705679105	b_OTU109631908	0.941607	0
										b_OTU413559430	b_OTU884917241	0.941611	0
										b_OTU537965066	b_OTU50601262	0.941648	0
										b_OTU105739104	b_OTU846214060	0.94169	0
										b_OTU445567298	b_OTU21975256	0.941718	0
										b_OTU406597266	b_OTU62411185	0.94174	0
										b_OTU537965066	b_OTU716819518	0.941762	0
										b_OTU167110677	b_OTU74526241	0.941764	0
										b_OTU676596494	b_OTU5229266	0.94179	0
										b_OTU869377100	b_OTU690406351	0.941839	0
										b_OTU495086646	b_OTU382099375	0.941844	0
										b_OTU790688863	b_OTU506153488	0.941967	0
										b_OTU874826812	b_OTU117894790	0.942003	0
										b_OTU874826812	b_OTU669849423	0.942142	0
										b_OTU622103875	b_OTU182249173	0.942177	0
										b_OTU630139560	b_OTU242117276	0.942187	0
										b_OTU37473808	b_OTU778735491	0.942203	0
										b_OTU404906306	b_OTU449694002	0.942229	0
										b_OTU565932929	b_OTU465967244	0.942236	0
										b_OTU245265827	b_OTU690406351	0.942247	0
										b_OTU565932929	b_OTU109631908	0.942247	0
										b_OTU245265827	b_OTU23806384	0.94227	0
										b_OTU916414065	b_OTU109631908	0.94229	0
										b_OTU187360821	b_OTU458359679	0.942332	0
										b_OTU630139560	b_OTU245265827	0.942362	0
										b_OTU5229266	b_OTU846214060	0.942474	0
										b_OTU874826812	b_OTU692923291	0.94249	0
										b_OTU978583477	b_OTU436081132	0.94252	0
										b_OTU74526241	b_OTU865649855	0.942541	0
										b_OTU153257010	b_OTU369163727	0.942658	0
										b_OTU692923291	b_OTU22923790	0.942702	0
										b_OTU985721721	b_OTU137737330	0.942716	0
										b_OTU187360821	b_OTU935165041	0.942737	0
										b_OTU473213218	b_OTU916414065	0.942744	0
										b_OTU406597266	b_OTU846214060	0.94282	0
										b_OTU297724966	b_OTU23806384	0.942838	0
										b_OTU628001586	b_OTU23806384	0.942863	0
										b_OTU153257010	b_OTU62411185	0.942873	0
										b_OTU406597266	b_OTU105739104	0.942874	0
										b_OTU74526241	b_OTU727792355	0.942901	0
										b_OTU406597266	b_OTU565932929	0.942917	0
										b_OTU428681633	b_OTU846214060	0.942934	0
										b_OTU125543611	b_OTU424270239	0.942935	0
										b_OTU692923291	b_OTU96493311	0.94296	0
										b_OTU96493311	b_OTU105739104	0.942962	0
										b_OTU748274292	b_OTU21975256	0.942974	0
										b_OTU96493311	b_OTU628001586	0.942977	0
										b_OTU117894790	b_OTU34976014	0.94304	0
										b_OTU187360821	b_OTU884001281	0.943085	0
										b_OTU436081132	b_OTU865784231	0.943096	0
										b_OTU169657206	b_OTU796002290	0.943097	0
										b_OTU205417747	b_OTU846214060	0.943118	0
										b_OTU187360821	b_OTU600936150	0.94313	0
										b_OTU442590650	b_OTU23806384	0.94315	0
										b_OTU293877868	b_OTU22923790	0.9432	0
										b_OTU200145133	b_OTU690406351	0.943262	0
										b_OTU865784231	b_OTU41576344	0.943288	0
										b_OTU600936150	b_OTU401472770	0.943305	0
										b_OTU117894790	b_OTU935165041	0.943321	0
										b_OTU868196891	b_OTU463001097	0.943359	0
										b_OTU868196891	b_OTU874826812	0.943361	0
										b_OTU637852715	b_OTU465967244	0.943373	0
										b_OTU105739104	b_OTU125543611	0.943402	0
										b_OTU282698289	b_OTU846214060	0.943408	0
										b_OTU22923790	b_OTU465967244	0.943439	0
										b_OTU537965066	b_OTU473213218	0.943649	0
										b_OTU105739104	b_OTU169657206	0.943652	0
										b_OTU748274292	b_OTU846214060	0.943679	0
										b_OTU125543611	b_OTU628001586	0.94369	0
										b_OTU306603574	b_OTU916414065	0.943738	0
										b_OTU436081132	b_OTU796002290	0.943745	0
										b_OTU282698289	b_OTU34976014	0.943771	0
										b_OTU868196891	b_OTU200145133	0.943805	0
										b_OTU117894790	b_OTU428681633	0.943835	0
										b_OTU782272849	b_OTU495086646	0.9439	0
										b_OTU297724966	b_OTU187360821	0.94392	0
										b_OTU495086646	b_OTU630139560	0.943951	0
										b_OTU369163727	b_OTU985721721	0.943957	0
										b_OTU306603574	b_OTU565932929	0.943974	0
										b_OTU778735491	b_OTU79308993	0.943982	0
										b_OTU637852715	b_OTU369163727	0.943995	0
										b_OTU37473808	b_OTU282698289	0.944024	0
										b_OTU282698289	b_OTU442590650	0.94419	0
										b_OTU690406351	b_OTU868712374	0.944198	0
										b_OTU404906306	b_OTU369163727	0.9442	0
										b_OTU445567298	b_OTU983911052	0.944258	0
										b_OTU371345975	b_OTU169657206	0.944267	0
										b_OTU404906306	b_OTU74526241	0.944342	0
										b_OTU137737330	b_OTU488553311	0.944343	0
										b_OTU200145133	b_OTU935165041	0.944349	0
										b_OTU978583477	b_OTU442590650	0.944386	0
										b_OTU62411185	b_OTU445567298	0.944393	0
										b_OTU748274292	b_OTU369163727	0.944456	0
										b_OTU865784231	b_OTU846214060	0.944474	0
										b_OTU945616329	b_OTU865649855	0.944496	0
										b_OTU495086646	b_OTU369163727	0.944531	0
										b_OTU62411185	b_OTU495086646	0.944549	0
										b_OTU868196891	b_OTU404906306	0.944552	0
										b_OTU692923291	b_OTU169657206	0.944559	0
										b_OTU371345975	b_OTU458359679	0.944577	0
										b_OTU369163727	b_OTU79308993	0.94458	0
										b_OTU690406351	b_OTU458359679	0.944601	0
										b_OTU404906306	b_OTU935165041	0.944664	0
										b_OTU105739104	b_OTU796002290	0.944676	0
										b_OTU565932929	b_OTU261644965	0.944695	0
										b_OTU245265827	b_OTU985721721	0.944726	0
										b_OTU868196891	b_OTU245265827	0.944736	0
										b_OTU200145133	b_OTU628001586	0.944811	0
										b_OTU282698289	b_OTU796002290	0.944835	0
										b_OTU293877868	b_OTU314863300	0.944912	0
										b_OTU985721721	b_OTU401472770	0.94504	0
										b_OTU854090010	b_OTU565932929	0.945184	0
										b_OTU105739104	b_OTU868712374	0.945291	0
										b_OTU371345975	b_OTU445567298	0.945291	0
										b_OTU117894790	b_OTU865784231	0.945306	0
										b_OTU978583477	b_OTU21975256	0.945314	0
										b_OTU868196891	b_OTU495086646	0.945366	0
										b_OTU306603574	b_OTU473213218	0.945368	0
										b_OTU985721721	b_OTU445567298	0.945394	0
										b_OTU37473808	b_OTU79308993	0.945451	0
										b_OTU96493311	b_OTU424270239	0.94547	0
										b_OTU187360821	b_OTU846214060	0.945474	0
										b_OTU846214060	b_OTU382099375	0.945501	0
										b_OTU985721721	b_OTU21975256	0.945537	0
										b_OTU62411185	b_OTU630139560	0.945554	0
										b_OTU874826812	b_OTU978583477	0.945598	0
										b_OTU371345975	b_OTU22923790	0.945659	0
										b_OTU297724966	b_OTU978583477	0.945668	0
										b_OTU506153488	b_OTU245265827	0.945686	0
										b_OTU406597266	b_OTU869377100	0.945721	0
										b_OTU506153488	b_OTU105739104	0.945786	0
										b_OTU245265827	b_OTU613841852	0.945891	0
										b_OTU406597266	b_OTU628001586	0.945949	0
										b_OTU495086646	b_OTU600936150	0.945983	0
										b_OTU428681633	b_OTU935165041	0.946	0
										b_OTU985721721	b_OTU796002290	0.946047	0
										b_OTU413559430	b_OTU874826812	0.946048	0
										b_OTU170310242	b_OTU983911052	0.94606	0
										b_OTU495086646	b_OTU34976014	0.946082	0
										b_OTU369163727	b_OTU690406351	0.946087	0
										b_OTU404906306	b_OTU436081132	0.946211	0
										b_OTU978583477	b_OTU628001586	0.946248	0
										b_OTU187360821	b_OTU690406351	0.94626	0
										b_OTU868196891	b_OTU669849423	0.946327	0
										b_OTU117894790	b_OTU796002290	0.946372	0
										b_OTU790688863	b_OTU865649855	0.946392	0
										b_OTU463001097	b_OTU442590650	0.946497	0
										b_OTU463001097	b_OTU282698289	0.946548	0
										b_OTU245265827	b_OTU935165041	0.946577	0
										b_OTU978583477	b_OTU935165041	0.94672	0
										b_OTU282698289	b_OTU869377100	0.946771	0
										b_OTU727792355	b_OTU473213218	0.946775	0
										b_OTU413559430	b_OTU796002290	0.946981	0
										b_OTU205417747	b_OTU5229266	0.947065	0
										b_OTU125543611	b_OTU445567298	0.947153	0
										b_OTU96493311	b_OTU242117276	0.947208	0
										b_OTU692923291	b_OTU458359679	0.947371	0
										b_OTU413559430	b_OTU23806384	0.947489	0
										b_OTU187360821	b_OTU727792355	0.94752	0
										b_OTU187360821	b_OTU21975256	0.947528	0
										b_OTU371345975	b_OTU884917241	0.947623	0
										b_OTU245265827	b_OTU445567298	0.947637	0
										b_OTU62411185	b_OTU200145133	0.947728	0
										b_OTU406597266	b_OTU169657206	0.947737	0
										b_OTU790688863	b_OTU242117276	0.947747	0
										b_OTU436081132	b_OTU200145133	0.947792	0
										b_OTU692923291	b_OTU23806384	0.947826	0
										b_OTU245265827	b_OTU382099375	0.947872	0
										b_OTU245265827	b_OTU628001586	0.947924	0
										b_OTU297724966	b_OTU245265827	0.948006	0
										b_OTU846214060	b_OTU712733507	0.948036	0
										b_OTU495086646	b_OTU458359679	0.948037	0
										b_OTU473213218	b_OTU23806384	0.948044	0
										b_OTU413559430	b_OTU869377100	0.948086	0
										b_OTU445567298	b_OTU868712374	0.948159	0
										b_OTU404906306	b_OTU382099375	0.94818	0
										b_OTU404906306	b_OTU869377100	0.948193	0
										b_OTU790688863	b_OTU874826812	0.948246	0
										b_OTU282698289	b_OTU125543611	0.948279	0
										b_OTU600936150	b_OTU21975256	0.948286	0
										b_OTU37473808	b_OTU125543611	0.948296	0
										b_OTU371345975	b_OTU727792355	0.948347	0
										b_OTU245265827	b_OTU473213218	0.94836	0
										f_OTU706368935	f_OTU227127001	0.94837	0
										b_OTU369163727	b_OTU917822516	0.948489	0
										b_OTU96493311	b_OTU388904537	0.948566	0
										b_OTU371345975	b_OTU846214060	0.94857	0
										b_OTU167110677	b_OTU377676247	0.948625	0
										b_OTU371345975	b_OTU442590650	0.948647	0
										b_OTU153257010	b_OTU401472770	0.948714	0
										b_OTU868196891	b_OTU282698289	0.94876	0
										b_OTU413559430	b_OTU458359679	0.948816	0
										b_OTU690406351	b_OTU21975256	0.94889	0
										b_OTU413559430	b_OTU565932929	0.948909	0
										b_OTU495086646	b_OTU428681633	0.948937	0
										b_OTU868196891	b_OTU617601125	0.948985	0
										b_OTU436081132	b_OTU369163727	0.949034	0
										b_OTU868196891	b_OTU630139560	0.94904	0
										b_OTU705679105	b_OTU473213218	0.949145	0
										b_OTU167110677	b_OTU537965066	0.949155	0
										b_OTU978583477	b_OTU34976014	0.949177	0
										b_OTU406597266	b_OTU401472770	0.949183	0
										b_OTU105739104	b_OTU34976014	0.949237	0
										b_OTU245265827	b_OTU442590650	0.949304	0
										b_OTU413559430	b_OTU935165041	0.949312	0
										b_OTU406597266	b_OTU865784231	0.949404	0
										b_OTU37473808	b_OTU169657206	0.949532	0
										b_OTU874826812	b_OTU495086646	0.949576	0
										b_OTU282698289	b_OTU382099375	0.949595	0
										b_OTU297724966	b_OTU442590650	0.949614	0
										b_OTU371345975	b_OTU565932929	0.949622	0
										b_OTU117894790	b_OTU245265827	0.949648	0
										b_OTU62411185	b_OTU692923291	0.949683	0
										b_OTU537965066	b_OTU628001586	0.949741	0
										b_OTU153257010	b_OTU935165041	0.949821	0
										b_OTU630139560	b_OTU96493311	0.949861	0
[truncated: 472 more rows]

## Sheet: 0.6
SUPPLEMENTARY DATA 2. SparCC correlations among prokaryotes, fungi and all eukaryotes at OTU level. Only strong (R > 0.6) and siginificant (P < 0.01) correlations are shown.
Key colors:	Bacteria/Archaea	Fungi	Protist	Animal	Nematodes
Positive Correlations	8735				Positive Correlations	12678				Positive Correlations	45917				Positive Correlations	44410
Negative Correlations	3017				Negative Correlations	6293				Negative Correlations	3384				Negative Correlations	31361
Total	11752				Total	18971				Total	49301				Total	75771
GRASS					GRASS-SHRUBS					SHRUBS-TREES					TREES
OTU 1	OTU 2	corr	pval		OTU 1	OTU 2	corr	pval		OTU 1	OTU 2	corr	pval		OTU 1	OTU 2	corr	pval
a_OTU115590487	b_OTU17833758	-0.619165	0		a_OTU145899779	a_OTU16441016	0.665498	0		a_OTU133646545	f_OTU238857430	0.641939	0.01		a_OTU115229052	b_OTU720023746	-0.630656	0.01
a_OTU115590487	b_OTU184855266	-0.647041	0.01		a_OTU145899779	a_OTU258824764	0.637199	0		a_OTU133646545	f_OTU473628135	0.722824	0		a_OTU115229052	p_OTU749622886	0.625644	0
a_OTU115590487	b_OTU260118403	-0.665651	0		a_OTU145899779	a_OTU312163290	0.707037	0		a_OTU145899779	a_OTU16441016	0.748388	0		a_OTU126376058	a_OTU839936492	0.623541	0
a_OTU115590487	b_OTU313036933	-0.74331	0		a_OTU145899779	a_OTU332055433	0.774182	0		a_OTU145899779	a_OTU312163290	0.664952	0.01		a_OTU126376058	b_OTU104177875	-0.633845	0.01
a_OTU115590487	b_OTU486277521	-0.610219	0.01		a_OTU145899779	a_OTU375159917	0.634075	0		a_OTU145899779	a_OTU332055433	0.740787	0		a_OTU126376058	b_OTU155998071	-0.69254	0
a_OTU115590487	b_OTU506153488	-0.694673	0		a_OTU145899779	a_OTU452582934	0.702736	0.01		a_OTU145899779	a_OTU375159917	0.7046	0		a_OTU126376058	b_OTU208581034	0.66673	0.01
a_OTU115590487	b_OTU534333346	-0.708825	0		a_OTU145899779	a_OTU489205455	0.672308	0		a_OTU145899779	a_OTU452582934	0.77676	0		a_OTU126376058	b_OTU300718486	-0.6623	0
a_OTU115590487	b_OTU583773885	-0.607912	0		a_OTU145899779	a_OTU702474739	0.784323	0		a_OTU145899779	a_OTU489205455	0.696542	0		a_OTU126376058	b_OTU306603574	-0.64154	0
a_OTU115590487	b_OTU855955679	-0.601248	0		a_OTU145899779	b_OTU124908936	-0.67859	0		a_OTU145899779	a_OTU682390646	0.813934	0		a_OTU126376058	b_OTU497701246	-0.657625	0.01
a_OTU115590487	b_OTU86230168	-0.740933	0.01		a_OTU145899779	b_OTU182249173	-0.655071	0		a_OTU145899779	a_OTU702474739	0.772485	0		a_OTU126376058	b_OTU622103875	-0.79054	0
a_OTU115590487	b_OTU865649855	-0.676961	0		a_OTU145899779	b_OTU242117276	-0.680194	0		a_OTU145899779	a_OTU79971902	0.675471	0.01		a_OTU126376058	b_OTU628001586	-0.691388	0
a_OTU115590487	f_OTU437920468	-0.614962	0.01		a_OTU145899779	b_OTU302829765	-0.708445	0		a_OTU145899779	b_OTU250434379	-0.608308	0.01		a_OTU126376058	b_OTU628036969	-0.6785	0
a_OTU133646545	b_OTU613787418	0.653994	0		a_OTU145899779	b_OTU357110945	-0.698497	0.01		a_OTU145899779	b_OTU264138612	-0.685345	0		a_OTU126376058	b_OTU64531760	-0.676338	0
a_OTU133646545	b_OTU929611585	0.629728	0.01		a_OTU145899779	b_OTU379515248	-0.653397	0		a_OTU145899779	b_OTU367552539	-0.66177	0		a_OTU126376058	b_OTU651253621	-0.697213	0
a_OTU140715274	a_OTU332055433	0.697822	0.01		a_OTU145899779	b_OTU401472770	-0.671288	0.01		a_OTU145899779	b_OTU389082399	-0.662341	0.01		a_OTU126376058	b_OTU750145158	-0.631859	0.01
a_OTU140715274	a_OTU935688624	0.619152	0		a_OTU145899779	b_OTU463185103	-0.601468	0.01		a_OTU145899779	b_OTU412914070	-0.604568	0.01		a_OTU126376058	b_OTU790688863	-0.631681	0.01
a_OTU140715274	b_OTU143305946	-0.618462	0.01		a_OTU145899779	b_OTU585890099	-0.708025	0		a_OTU145899779	b_OTU687914100	-0.687443	0		a_OTU126376058	b_OTU794896770	-0.603654	0
a_OTU140715274	b_OTU182249173	-0.67163	0		a_OTU145899779	b_OTU62411185	-0.7082	0		a_OTU145899779	b_OTU712167363	-0.621273	0.01		a_OTU126376058	b_OTU827874465	-0.678516	0
a_OTU140715274	b_OTU217274126	-0.626592	0.01		a_OTU145899779	b_OTU657350349	-0.614214	0		a_OTU145899779	b_OTU828163622	-0.635815	0		a_OTU126376058	b_OTU878237838	0.638748	0.01
a_OTU140715274	b_OTU287268799	-0.616596	0.01		a_OTU145899779	b_OTU661767019	-0.724733	0		a_OTU145899779	f_OTU155689161	0.704855	0		a_OTU126376058	b_OTU879409239	-0.620165	0
a_OTU140715274	b_OTU323442635	-0.626017	0		a_OTU145899779	b_OTU692923291	-0.619407	0		a_OTU145899779	f_OTU252468759	0.736789	0		a_OTU126376058	b_OTU884917241	-0.606033	0
a_OTU140715274	b_OTU478062046	-0.718864	0		a_OTU145899779	b_OTU750145158	-0.654225	0		a_OTU145899779	f_OTU340541070	0.670758	0		a_OTU126376058	b_OTU954001356	-0.736021	0
a_OTU140715274	b_OTU692923291	-0.614469	0		a_OTU145899779	b_OTU763597657	-0.652663	0		a_OTU145899779	f_OTU808980112	0.637959	0		a_OTU126376058	f_OTU742548607	0.608338	0
a_OTU140715274	b_OTU710746054	-0.696606	0		a_OTU145899779	b_OTU856978013	-0.70338	0		a_OTU145899779	f_OTU825497191	0.650385	0		a_OTU126376058	p_OTU319809138	0.622587	0
a_OTU140715274	b_OTU782272849	-0.616175	0		a_OTU145899779	b_OTU868196891	-0.71261	0		a_OTU145899779	f_OTU877404756	0.759286	0		a_OTU167048325	b_OTU17833758	-0.655526	0.01
a_OTU140715274	b_OTU794896770	-0.710153	0		a_OTU145899779	f_OTU344973298	0.683677	0		a_OTU145899779	f_OTU901609399	0.668377	0.01		a_OTU167048325	b_OTU200145133	-0.61132	0.01
a_OTU140715274	b_OTU908771193	-0.657582	0.01		a_OTU145899779	f_OTU425647391	0.623898	0.01		a_OTU16441016	a_OTU312163290	0.702837	0.01		a_OTU167048325	b_OTU249023596	-0.637788	0
a_OTU140715274	b_OTU9382616	-0.649343	0.01		a_OTU145899779	n_OTU202801846	0.683213	0		a_OTU16441016	a_OTU332055433	0.721885	0		a_OTU167048325	b_OTU297724966	-0.639578	0
a_OTU140715274	n_OTU29557277	0.620471	0		a_OTU16441016	a_OTU312163290	0.758809	0		a_OTU16441016	a_OTU452582934	0.753636	0		a_OTU167048325	b_OTU355811306	-0.643959	0
a_OTU145899779	a_OTU16441016	0.622481	0.01		a_OTU16441016	a_OTU332055433	0.755155	0		a_OTU16441016	a_OTU489205455	0.739403	0		a_OTU167048325	b_OTU495086646	-0.613266	0.01
a_OTU145899779	a_OTU258824764	0.688736	0		a_OTU16441016	a_OTU452582934	0.684267	0.01		a_OTU16441016	a_OTU682390646	0.752344	0		a_OTU167048325	b_OTU528439131	-0.625284	0.01
a_OTU145899779	a_OTU312163290	0.743154	0		a_OTU16441016	a_OTU702474739	0.731999	0		a_OTU16441016	a_OTU702474739	0.695495	0		a_OTU167048325	b_OTU887554987	-0.615544	0.01
a_OTU145899779	a_OTU332055433	0.69126	0		a_OTU16441016	b_OTU153257010	-0.605209	0.01		a_OTU16441016	b_OTU143305946	-0.60586	0.01		a_OTU167048325	f_OTU178777649	0.76379	0
a_OTU145899779	a_OTU452582934	0.640657	0		a_OTU16441016	b_OTU302829765	-0.70668	0		a_OTU16441016	b_OTU250434379	-0.604249	0		a_OTU167048325	f_OTU333096283	0.606832	0
a_OTU145899779	a_OTU489205455	0.718087	0		a_OTU16441016	b_OTU315859822	-0.730214	0.01		a_OTU16441016	b_OTU389082399	-0.679069	0.01		a_OTU167048325	f_OTU678461431	0.662632	0
a_OTU145899779	a_OTU682390646	0.727888	0		a_OTU16441016	b_OTU357110945	-0.639511	0		a_OTU16441016	b_OTU687914100	-0.617487	0		a_OTU167048325	f_OTU983292964	0.686598	0
a_OTU145899779	a_OTU702474739	0.624329	0		a_OTU16441016	b_OTU379515248	-0.658275	0		a_OTU16441016	b_OTU829496114	-0.624798	0		a_OTU167048325	n_OTU577192579	0.605663	0.01
a_OTU145899779	b_OTU140029119	-0.63409	0		a_OTU16441016	b_OTU382099375	-0.715283	0		a_OTU16441016	b_OTU95405918	-0.697355	0		a_OTU167048325	p_OTU31345569	0.601175	0.01
a_OTU145899779	b_OTU217274126	-0.630707	0		a_OTU16441016	b_OTU401472770	-0.626096	0.01		a_OTU16441016	f_OTU113937294	0.611526	0.01		a_OTU167048325	p_OTU805657557	0.650729	0
a_OTU145899779	b_OTU347345546	-0.613971	0		a_OTU16441016	b_OTU463185103	-0.628919	0		a_OTU16441016	f_OTU155689161	0.680891	0.01		a_OTU167048325	p_OTU997679820	0.65659	0
a_OTU145899779	b_OTU355811306	-0.60106	0.01		a_OTU16441016	b_OTU581083827	-0.606886	0.01		a_OTU16441016	f_OTU877404756	0.76578	0		a_OTU173259765	f_OTU282590278	0.627894	0
a_OTU145899779	b_OTU449694002	-0.659075	0.01		a_OTU16441016	b_OTU585890099	-0.667334	0.01		a_OTU175325218	a_OTU221286088	0.704692	0		a_OTU189787851	b_OTU689719373	-0.664314	0
a_OTU145899779	b_OTU506153488	-0.618831	0.01		a_OTU16441016	b_OTU62411185	-0.726713	0		a_OTU175325218	a_OTU259849443	0.709719	0		a_OTU191768354	a_OTU522563297	0.824895	0
a_OTU145899779	b_OTU536001041	-0.688427	0.01		a_OTU16441016	b_OTU638796417	-0.610176	0.01		a_OTU175325218	a_OTU541034712	0.684558	0.01		a_OTU191768354	a_OTU554153125	0.633655	0
a_OTU145899779	b_OTU576155968	-0.664986	0.01		a_OTU16441016	b_OTU653084625	-0.604513	0.01		a_OTU175325218	a_OTU992283922	0.755923	0		a_OTU191768354	a_OTU890461079	0.621582	0.01
a_OTU145899779	b_OTU607033175	-0.673079	0		a_OTU16441016	b_OTU661767019	-0.679278	0		a_OTU175325218	f_OTU264414368	0.656455	0		a_OTU191768354	a_OTU911117285	0.753989	0
a_OTU145899779	b_OTU612832514	-0.735431	0		a_OTU16441016	b_OTU692923291	-0.663705	0		a_OTU175325218	p_OTU137191851	0.694625	0		a_OTU191768354	b_OTU141215440	-0.64058	0.01
a_OTU145899779	b_OTU653084625	-0.606554	0		a_OTU16441016	b_OTU750145158	-0.698265	0		a_OTU175325218	p_OTU211829991	0.678275	0.01		a_OTU191768354	b_OTU304832008	-0.624733	0.01
a_OTU145899779	b_OTU680133787	-0.616537	0		a_OTU16441016	b_OTU839806328	-0.657601	0.01		a_OTU175325218	p_OTU274624351	0.650016	0.01		a_OTU191768354	b_OTU549041368	-0.605479	0.01
a_OTU145899779	b_OTU692923291	-0.690749	0		a_OTU16441016	b_OTU848310442	-0.62556	0		a_OTU175325218	p_OTU291293357	0.691605	0		a_OTU191768354	b_OTU607033175	-0.600228	0
a_OTU145899779	b_OTU710746054	-0.613405	0.01		a_OTU16441016	b_OTU856978013	-0.623881	0		a_OTU175325218	p_OTU353880473	0.604871	0.01		a_OTU191768354	b_OTU638796417	-0.611041	0.01
a_OTU145899779	b_OTU727792355	-0.661039	0		a_OTU16441016	b_OTU868196891	-0.710581	0.01		a_OTU175325218	p_OTU385634630	0.682411	0		a_OTU191768354	b_OTU693908027	-0.683389	0
a_OTU145899779	b_OTU742199171	-0.629696	0.01		a_OTU16441016	b_OTU96731243	-0.603368	0		a_OTU175325218	p_OTU399465792	0.621701	0.01		a_OTU191768354	b_OTU781157825	-0.628953	0
a_OTU145899779	b_OTU773257279	-0.609021	0		a_OTU16441016	f_OTU344973298	0.611092	0.01		a_OTU175325218	p_OTU459504994	0.669808	0.01		a_OTU191768354	b_OTU806919815	-0.607679	0.01
a_OTU145899779	b_OTU848946065	0.610475	0		a_OTU16441016	f_OTU767450924	-0.619954	0		a_OTU175325218	p_OTU625689211	0.717397	0.01		a_OTU191768354	b_OTU914847865	-0.608449	0
a_OTU145899779	b_OTU908771193	-0.623519	0.01		a_OTU16441016	n_OTU202801846	0.680152	0.01		a_OTU175325218	p_OTU642061596	0.663304	0		a_OTU191768354	b_OTU921914818	-0.697718	0
a_OTU145899779	f_OTU739474466	0.600593	0.01		a_OTU16441016	n_OTU675639435	0.632518	0.01		a_OTU175325218	p_OTU684021043	0.635335	0.01		a_OTU191768354	f_OTU79019073	0.601455	0.01
a_OTU145899779	p_OTU313931169	0.67227	0		a_OTU191768354	a_OTU706363884	0.64933	0		a_OTU175325218	p_OTU717788796	0.650487	0		a_OTU191768354	n_OTU133925962	0.662529	0.01
a_OTU157074873	b_OTU52978573	-0.682208	0		a_OTU191768354	b_OTU23806384	-0.600977	0.01		a_OTU175325218	p_OTU767945103	0.605246	0		a_OTU221286088	b_OTU137737330	-0.658718	0
a_OTU157074873	b_OTU760093927	0.679494	0		a_OTU202435052	b_OTU109631908	0.656357	0.01		a_OTU175325218	p_OTU811016970	0.703448	0		a_OTU221286088	b_OTU170310242	-0.636252	0
a_OTU157074873	b_OTU763835326	0.627831	0		a_OTU202435052	f_OTU196493200	0.676332	0		a_OTU175325218	p_OTU964660292	0.708431	0		a_OTU221286088	b_OTU251312187	-0.615909	0
a_OTU16441016	a_OTU312163290	0.680293	0.01		a_OTU202435052	p_OTU926868104	0.60627	0.01		a_OTU180682806	a_OTU354923634	0.819	0		a_OTU221286088	b_OTU286678054	-0.668559	0
a_OTU16441016	a_OTU332055433	0.769853	0		a_OTU203324578	b_OTU261644965	-0.602165	0		a_OTU180682806	b_OTU174736855	-0.668865	0.01		a_OTU221286088	b_OTU31467091	-0.634308	0
a_OTU16441016	a_OTU452582934	0.672051	0		a_OTU203324578	b_OTU297724966	-0.657248	0		a_OTU180682806	b_OTU17833758	-0.625847	0		a_OTU221286088	b_OTU338376213	0.633477	0.01
a_OTU16441016	a_OTU682390646	0.657538	0.01		a_OTU203324578	b_OTU407687869	-0.686239	0		a_OTU180682806	b_OTU209608920	-0.621828	0.01		a_OTU221286088	b_OTU407687869	-0.602714	0.01
a_OTU16441016	b_OTU143305946	-0.69672	0		a_OTU203324578	b_OTU463001097	-0.636675	0.01		a_OTU180682806	b_OTU714032193	-0.722654	0		a_OTU221286088	b_OTU424854220	-0.750456	0
a_OTU16441016	b_OTU14525879	-0.689356	0.01		a_OTU203324578	b_OTU465967244	-0.609532	0		a_OTU180682806	b_OTU718006886	-0.616124	0.01		a_OTU221286088	b_OTU501963668	-0.618902	0.01
a_OTU16441016	b_OTU152410039	-0.601816	0.01		a_OTU203324578	b_OTU473213218	-0.657345	0.01		a_OTU180682806	b_OTU763597657	-0.631439	0		a_OTU221286088	b_OTU505191659	-0.634036	0
a_OTU16441016	b_OTU182249173	-0.651594	0.01		a_OTU203324578	b_OTU488553311	-0.728772	0		a_OTU180682806	b_OTU954001356	-0.605899	0.01		a_OTU221286088	b_OTU510765785	-0.695292	0
a_OTU16441016	b_OTU217274126	-0.701937	0		a_OTU203324578	b_OTU506195293	0.638236	0		a_OTU180682806	f_OTU147380401	0.639121	0		a_OTU221286088	b_OTU5229266	-0.604422	0
a_OTU16441016	b_OTU347345546	-0.617149	0.01		a_OTU203324578	b_OTU575208928	-0.617024	0.01		a_OTU180682806	f_OTU344973298	0.65621	0		a_OTU221286088	b_OTU561509733	-0.640627	0
a_OTU16441016	b_OTU506153488	-0.678167	0		a_OTU203324578	b_OTU645339153	-0.612183	0		a_OTU180682806	f_OTU476805060	0.635024	0.01		a_OTU221286088	b_OTU578404380	-0.6373	0
a_OTU16441016	b_OTU607033175	-0.651365	0		a_OTU203324578	b_OTU712335076	-0.628561	0.01		a_OTU180682806	f_OTU50814331	0.720017	0		a_OTU221286088	b_OTU610018608	-0.643197	0
a_OTU16441016	b_OTU612832514	-0.695404	0		a_OTU203324578	b_OTU751180842	-0.635667	0.01		a_OTU180682806	f_OTU522347610	0.629263	0		a_OTU221286088	b_OTU690406351	-0.616365	0.01
a_OTU16441016	b_OTU647376465	-0.700775	0		a_OTU203324578	b_OTU774469566	0.616653	0		a_OTU180682806	f_OTU759585620	0.687277	0		a_OTU221286088	b_OTU750057883	-0.604303	0.01
a_OTU16441016	b_OTU690557711	-0.670184	0		a_OTU203324578	b_OTU86230168	-0.750524	0		a_OTU180682806	n_OTU202801846	0.782748	0		a_OTU221286088	b_OTU827125320	-0.601305	0.01
a_OTU16441016	b_OTU742199171	-0.664604	0		a_OTU203324578	b_OTU919382951	0.616662	0		a_OTU180682806	p_OTU181858221	0.64481	0.01		a_OTU221286088	b_OTU839550965	-0.660779	0
a_OTU16441016	b_OTU786508522	-0.698783	0		a_OTU203324578	b_OTU941987662	-0.600995	0.01		a_OTU191768354	f_OTU161763929	0.707775	0		a_OTU221286088	b_OTU865784231	-0.749997	0.01
a_OTU16441016	b_OTU794896770	-0.647922	0		a_OTU203324578	b_OTU972585117	-0.625061	0		a_OTU191768354	f_OTU346712275	0.617074	0		a_OTU221286088	b_OTU884671414	-0.696706	0
a_OTU16441016	b_OTU941987662	-0.677868	0		a_OTU203324578	f_OTU632253453	0.699788	0		a_OTU202435052	b_OTU1443326	-0.64549	0.01		a_OTU221286088	b_OTU943890664	-0.66187	0
a_OTU16441016	b_OTU945616329	-0.638918	0.01		a_OTU203324578	f_OTU776020963	0.629289	0.01		a_OTU202435052	b_OTU858458245	-0.654456	0.01		a_OTU221286088	b_OTU973186310	-0.641415	0
a_OTU16441016	p_OTU313931169	0.695796	0		a_OTU203324578	f_OTU852892672	0.733782	0		a_OTU202435052	f_OTU422027334	0.721744	0.01		a_OTU221286088	b_OTU973399343	-0.612918	0.01
a_OTU182033322	b_OTU40478916	0.629113	0		a_OTU223751898	a_OTU312163290	0.644009	0		a_OTU202435052	f_OTU625467677	0.790757	0		a_OTU221286088	f_OTU185563916	0.713259	0
a_OTU182033322	b_OTU506404304	-0.612432	0.01		a_OTU223751898	a_OTU332055433	0.674754	0		a_OTU202435052	p_OTU238743123	0.641531	0		a_OTU221286088	f_OTU196493200	0.760518	0
a_OTU182033322	b_OTU884001281	-0.625678	0.01		a_OTU223751898	a_OTU702474739	0.68422	0		a_OTU202435052	p_OTU332188674	0.628622	0		a_OTU221286088	f_OTU516713588	0.630343	0
a_OTU186829793	b_OTU417481830	-0.600846	0		a_OTU223751898	b_OTU315859822	-0.651432	0		a_OTU207385910	a_OTU926400581	0.654695	0		a_OTU221286088	f_OTU678461431	0.750927	0
a_OTU186829793	b_OTU419396623	-0.619818	0.01		a_OTU223751898	b_OTU422779932	-0.605101	0.01		a_OTU207385910	f_OTU936457116	0.61036	0.01		a_OTU221286088	f_OTU708312178	0.618259	0
a_OTU186829793	b_OTU643097890	-0.609979	0.01		a_OTU223751898	b_OTU750145158	-0.650832	0		a_OTU21836376	a_OTU6271590	0.760608	0		a_OTU221286088	f_OTU742278134	0.783915	0.01
a_OTU186829793	b_OTU975405904	-0.641727	0		a_OTU223751898	b_OTU839806328	-0.632586	0		a_OTU21836376	f_OTU422027334	0.672138	0		a_OTU221286088	f_OTU745817080	0.756859	0
a_OTU186829793	f_OTU485212647	-0.644756	0		a_OTU223751898	b_OTU868196891	-0.620215	0.01		a_OTU21836376	f_OTU466483447	0.688969	0.01		a_OTU221286088	f_OTU757099016	0.611059	0
a_OTU186829793	f_OTU526602598	0.655044	0		a_OTU223751898	f_OTU767450924	-0.637623	0.01		a_OTU21836376	f_OTU475425429	0.73224	0		a_OTU221286088	f_OTU799082232	0.669441	0
a_OTU186829793	f_OTU787634516	-0.652621	0		a_OTU232861498	b_OTU186595017	-0.700973	0		a_OTU21836376	f_OTU499158981	0.617828	0.01		a_OTU221286088	f_OTU946279264	0.619579	0
a_OTU202435052	b_OTU278547771	-0.612076	0		a_OTU232861498	b_OTU243492602	-0.705392	0.01		a_OTU21836376	f_OTU52771648	0.674327	0.01		a_OTU221286088	f_OTU962696874	0.625457	0
a_OTU202435052	b_OTU641913612	0.707377	0		a_OTU232861498	b_OTU36833522	-0.624881	0.01		a_OTU21836376	n_OTU765176945	0.664473	0		a_OTU221286088	f_OTU995076013	0.76002	0
a_OTU202435052	f_OTU437920468	-0.647777	0.01		a_OTU232861498	b_OTU384872708	-0.665325	0		a_OTU221286088	a_OTU259849443	0.74796	0		a_OTU221286088	n_OTU344802202	0.701113	0
a_OTU202435052	f_OTU787634516	0.603519	0.01		a_OTU232861498	b_OTU424514306	-0.660133	0		a_OTU221286088	b_OTU632061586	0.71624	0.01		a_OTU221286088	p_OTU555506269	0.693425	0
a_OTU203324578	b_OTU106162429	-0.657334	0		a_OTU232861498	b_OTU473213218	-0.696183	0		a_OTU221286088	b_OTU680694277	0.617791	0.01		a_OTU221286088	p_OTU621054929	0.632735	0.01
a_OTU203324578	b_OTU553476821	-0.608558	0.01		a_OTU232861498	b_OTU498365030	-0.77428	0		a_OTU221286088	b_OTU848946065	0.63747	0		a_OTU221286088	p_OTU965145148	0.673672	0
a_OTU232861498	b_OTU125543611	0.690919	0		a_OTU232861498	b_OTU838925661	-0.617558	0.01		a_OTU221286088	f_OTU161608679	0.663676	0		a_OTU222450064	b_OTU104112103	-0.63786	0.01
a_OTU232861498	b_OTU153257010	0.735329	0		a_OTU232861498	b_OTU889259640	-0.623778	0		a_OTU221286088	f_OTU264414368	0.756424	0		a_OTU222450064	f_OTU655174117	0.660182	0.01
a_OTU232861498	b_OTU187360821	0.651157	0		a_OTU232861498	b_OTU896030530	-0.762641	0		a_OTU221286088	f_OTU787634516	-0.629072	0		a_OTU222450064	f_OTU853967903	0.642081	0
a_OTU232861498	b_OTU225578422	0.615434	0.01		a_OTU232861498	b_OTU975405904	-0.77486	0		a_OTU221286088	p_OTU137191851	0.712582	0		a_OTU222450064	f_OTU903699181	0.62726	0.01
a_OTU232861498	b_OTU372349409	0.627606	0		a_OTU232861498	f_OTU274730376	0.603937	0		a_OTU221286088	p_OTU211829991	0.659273	0.01		a_OTU222450064	p_OTU196399450	0.614398	0.01
a_OTU232861498	b_OTU413559430	0.74849	0		a_OTU232861498	f_OTU33625393	0.635433	0		a_OTU221286088	p_OTU271937718	0.648013	0.01		a_OTU232861498	f_OTU252468759	0.621393	0.01
a_OTU232861498	b_OTU434402515	0.654499	0		a_OTU232861498	f_OTU437920468	0.631545	0.01		a_OTU221286088	p_OTU291293357	0.754459	0		a_OTU232861498	f_OTU335141565	0.708842	0
a_OTU232861498	b_OTU442590650	0.689411	0		a_OTU232861498	f_OTU474368470	0.712357	0		a_OTU221286088	p_OTU353880473	0.659777	0.01		a_OTU232861498	f_OTU430448485	0.680112	0
a_OTU232861498	b_OTU5229266	0.639612	0		a_OTU232861498	f_OTU649238031	0.605627	0		a_OTU221286088	p_OTU385634630	0.744028	0		a_OTU232861498	f_OTU477433656	0.732971	0
a_OTU232861498	b_OTU575208928	0.603315	0		a_OTU232861498	f_OTU90507357	0.708591	0.01		a_OTU221286088	p_OTU399465792	0.695498	0		a_OTU232861498	n_OTU152100047	0.746263	0.01
a_OTU232861498	b_OTU578404380	0.67081	0.01		a_OTU232861498	f_OTU974155696	0.642483	0.01		a_OTU221286088	p_OTU403609274	0.65376	0		a_OTU232861498	n_OTU482421760	0.632893	0
a_OTU232861498	b_OTU613841852	0.706143	0		a_OTU232861498	p_OTU284926952	0.624392	0.01		a_OTU221286088	p_OTU422442470	0.647665	0		a_OTU258824764	a_OTU351013976	0.619238	0
a_OTU232861498	b_OTU727792355	0.724863	0		a_OTU232861498	p_OTU31345569	0.667477	0		a_OTU221286088	p_OTU44119807	0.628354	0		a_OTU258824764	a_OTU354923634	0.81178	0
a_OTU232861498	b_OTU865784231	0.626277	0.01		a_OTU232861498	p_OTU812200322	0.649847	0		a_OTU221286088	p_OTU512686942	0.702234	0		a_OTU258824764	a_OTU362803421	0.785558	0
a_OTU232861498	b_OTU916414065	0.646296	0		a_OTU258824764	b_OTU182249173	-0.618074	0		a_OTU221286088	p_OTU532589802	0.751906	0.01		a_OTU258824764	a_OTU559177807	0.784072	0
a_OTU232861498	b_OTU935165041	0.620945	0		a_OTU258824764	b_OTU242117276	-0.651776	0		a_OTU221286088	p_OTU588754805	0.670534	0		a_OTU258824764	a_OTU565878367	0.661921	0.01
a_OTU232861498	b_OTU96493311	0.731999	0		a_OTU258824764	b_OTU251943077	-0.725564	0		a_OTU221286088	p_OTU623009014	0.648308	0.01		a_OTU258824764	a_OTU826487188	0.668982	0
a_OTU232861498	f_OTU50814331	-0.613375	0.01		a_OTU258824764	b_OTU302829765	-0.638673	0		a_OTU221286088	p_OTU625689211	0.791651	0		a_OTU258824764	a_OTU848010331	0.710051	0
a_OTU232861498	f_OTU632253453	0.684526	0		a_OTU258824764	b_OTU323442635	-0.652263	0		a_OTU221286088	p_OTU642061596	0.616838	0.01		a_OTU258824764	b_OTU102596562	-0.612345	0.01
a_OTU258824764	b_OTU158216470	-0.653854	0.01		a_OTU258824764	b_OTU357110945	-0.662265	0.01		a_OTU221286088	p_OTU684021043	0.699166	0.01		a_OTU258824764	b_OTU105739104	-0.763294	0
a_OTU258824764	b_OTU182249173	-0.624226	0.01		a_OTU258824764	b_OTU422779932	-0.638085	0		a_OTU221286088	p_OTU699536036	0.725645	0		a_OTU258824764	b_OTU106162429	-0.616054	0
a_OTU258824764	b_OTU217274126	-0.663362	0		a_OTU258824764	b_OTU497701246	-0.619918	0		a_OTU221286088	p_OTU717788796	0.689998	0.01		a_OTU258824764	b_OTU109631908	-0.709581	0
a_OTU258824764	b_OTU347345546	-0.644238	0.01		a_OTU258824764	b_OTU585890099	-0.654907	0		a_OTU221286088	p_OTU776948611	0.65876	0.01		a_OTU258824764	b_OTU112161883	-0.63264	0.01
a_OTU258824764	b_OTU449694002	-0.686811	0.01		a_OTU258824764	b_OTU620682892	-0.601056	0		a_OTU221286088	p_OTU811016970	0.748435	0		a_OTU258824764	b_OTU11998240	-0.61611	0.01
a_OTU258824764	b_OTU478062046	-0.603287	0.01		a_OTU258824764	b_OTU62411185	-0.748272	0		a_OTU221286088	p_OTU964660292	0.754971	0		a_OTU258824764	b_OTU124611744	-0.636099	0.01
a_OTU258824764	b_OTU576155968	-0.60689	0.01		a_OTU258824764	b_OTU763597657	-0.674201	0		a_OTU223751898	a_OTU375159917	0.612495	0		a_OTU258824764	b_OTU125543611	-0.774918	0
a_OTU258824764	b_OTU612832514	-0.725362	0		a_OTU258824764	b_OTU856978013	-0.709488	0		a_OTU223751898	a_OTU682390646	0.639258	0		a_OTU258824764	b_OTU125932340	-0.740831	0
a_OTU258824764	b_OTU647376465	-0.619154	0		a_OTU258824764	b_OTU857655083	-0.668242	0.01		a_OTU223751898	b_OTU487409043	0.656188	0		a_OTU258824764	b_OTU127146363	-0.624467	0.01
a_OTU258824764	b_OTU690557711	-0.625926	0		a_OTU258824764	b_OTU93865861	-0.611425	0.01		a_OTU223751898	b_OTU523129384	0.656822	0		a_OTU258824764	b_OTU14525879	-0.614977	0
a_OTU258824764	b_OTU794896770	-0.603546	0.01		a_OTU258824764	f_OTU767450924	-0.65892	0		a_OTU223751898	b_OTU687914100	-0.695942	0.01		a_OTU258824764	b_OTU153257010	-0.801	0
a_OTU258824764	b_OTU86230168	-0.659705	0.01		a_OTU273947452	a_OTU937371553	0.600947	0		a_OTU223751898	b_OTU718773592	0.600004	0.01		a_OTU258824764	b_OTU158314019	-0.690843	0
a_OTU258824764	b_OTU946582388	-0.64632	0		a_OTU273947452	b_OTU1443326	-0.639629	0.01		a_OTU223751898	f_OTU152312346	0.669137	0		a_OTU258824764	b_OTU167110677	-0.740248	0
a_OTU258824764	f_OTU50814331	0.663424	0		a_OTU273947452	b_OTU376414479	-0.609636	0.01		a_OTU223751898	f_OTU252468759	0.730922	0.01		a_OTU258824764	b_OTU170310242	-0.683899	0
a_OTU258824764	p_OTU313931169	0.641988	0		a_OTU273947452	b_OTU463149879	-0.726458	0		a_OTU232861498	b_OTU414803197	0.689073	0		a_OTU258824764	b_OTU173684372	-0.647128	0.01
a_OTU273947452	a_OTU541034712	0.763456	0		a_OTU273947452	b_OTU908771193	-0.611541	0		a_OTU232861498	b_OTU523129384	0.654543	0.01		a_OTU258824764	b_OTU174736855	-0.658506	0.01
a_OTU273947452	b_OTU379515248	0.795617	0		a_OTU312163290	a_OTU258824764	0.648993	0		a_OTU232861498	b_OTU773999309	0.692936	0.01		a_OTU258824764	b_OTU17833758	-0.693034	0.01
a_OTU273947452	b_OTU417481830	-0.649166	0		a_OTU312163290	b_OTU216862681	-0.691918	0		a_OTU232861498	b_OTU829496114	-0.676102	0		a_OTU258824764	b_OTU187360821	-0.609225	0.01
a_OTU273947452	b_OTU856978013	0.642472	0.01		a_OTU312163290	b_OTU232075618	-0.661733	0		a_OTU232861498	f_OTU161763929	0.655646	0		a_OTU258824764	b_OTU193042177	-0.67642	0.01
a_OTU273947452	b_OTU86230168	-0.637558	0.01		a_OTU312163290	b_OTU255771510	-0.709117	0		a_OTU232861498	f_OTU338055331	0.640138	0		a_OTU258824764	b_OTU205855165	-0.745447	0
a_OTU273947452	f_OTU147380401	0.727365	0		a_OTU312163290	b_OTU302829765	-0.647648	0		a_OTU232861498	f_OTU340541070	0.617878	0		a_OTU258824764	b_OTU211820153	-0.758348	0.01
a_OTU273947452	f_OTU351515023	0.766735	0		a_OTU312163290	b_OTU315859822	-0.706905	0		a_OTU232861498	f_OTU346712275	0.647701	0		a_OTU258824764	b_OTU220265629	-0.889187	0
a_OTU273947452	f_OTU552947904	0.628138	0		a_OTU312163290	b_OTU355258150	-0.622104	0		a_OTU232861498	f_OTU46359847	-0.702453	0		a_OTU258824764	b_OTU224787415	-0.645724	0.01
a_OTU273947452	p_OTU238743123	-0.644233	0		a_OTU312163290	b_OTU357110945	-0.739001	0		a_OTU232861498	f_OTU499158981	0.660372	0		a_OTU258824764	b_OTU225578422	-0.86955	0
a_OTU273947452	p_OTU284926952	0.633855	0		a_OTU312163290	b_OTU372999765	-0.616378	0.01		a_OTU232861498	f_OTU649238031	0.801517	0		a_OTU258824764	b_OTU228872041	-0.70187	0.01
a_OTU273947452	p_OTU314866823	0.774092	0		a_OTU312163290	b_OTU382099375	-0.648864	0		a_OTU232861498	p_OTU117287976	0.621698	0.01		a_OTU258824764	b_OTU22923790	-0.811039	0
a_OTU294389486	b_OTU223168648	-0.601177	0.01		a_OTU312163290	b_OTU401472770	-0.645131	0		a_OTU232861498	p_OTU364198371	0.722731	0		a_OTU258824764	b_OTU229296718	-0.614941	0.01
a_OTU294389486	b_OTU495086646	0.632163	0		a_OTU312163290	b_OTU408852516	-0.720711	0		a_OTU258824764	a_OTU232861498	0.665716	0		a_OTU258824764	b_OTU232075618	-0.871646	0
a_OTU294389486	b_OTU722911935	0.629377	0.01		a_OTU312163290	b_OTU422779932	-0.700632	0		a_OTU258824764	a_OTU939533376	0.759002	0		a_OTU258824764	b_OTU23806384	-0.739992	0
a_OTU294389486	b_OTU973186310	0.621287	0		a_OTU312163290	b_OTU449624343	-0.66113	0		a_OTU258824764	b_OTU219849592	-0.662069	0		a_OTU258824764	b_OTU242117276	-0.771811	0
a_OTU299696758	a_OTU312163290	0.622625	0.01		a_OTU312163290	b_OTU506140265	-0.635521	0		a_OTU258824764	b_OTU303298920	-0.708935	0		a_OTU258824764	b_OTU244094646	-0.700553	0
a_OTU299696758	a_OTU489205455	0.611626	0		a_OTU312163290	b_OTU571064607	-0.678738	0		a_OTU258824764	b_OTU355811306	0.649862	0.01		a_OTU258824764	b_OTU245265827	-0.83447	0
a_OTU299696758	a_OTU682390646	0.647751	0		a_OTU312163290	b_OTU576155968	-0.609826	0		a_OTU258824764	b_OTU414803197	0.609717	0.01		a_OTU258824764	b_OTU250691850	-0.617878	0
a_OTU299696758	a_OTU777460988	0.623202	0		a_OTU312163290	b_OTU585890099	-0.733293	0		a_OTU258824764	b_OTU421901119	0.617756	0		a_OTU258824764	b_OTU261245621	-0.722013	0
a_OTU299696758	b_OTU182249173	-0.630486	0		a_OTU312163290	b_OTU600936150	-0.674737	0		a_OTU258824764	b_OTU487409043	0.669351	0		a_OTU258824764	b_OTU261644965	-0.69639	0
a_OTU299696758	b_OTU193042177	-0.638577	0.01		a_OTU312163290	b_OTU62411185	-0.66789	0		a_OTU258824764	b_OTU491583081	-0.663421	0		a_OTU258824764	b_OTU274396761	-0.658249	0
a_OTU299696758	b_OTU217274126	-0.61192	0.01		a_OTU312163290	b_OTU630219541	-0.688287	0		a_OTU258824764	b_OTU506195293	-0.647156	0		a_OTU258824764	b_OTU274546908	-0.641724	0
a_OTU299696758	b_OTU323442635	-0.602178	0.01		a_OTU312163290	b_OTU631673665	-0.639047	0.01		a_OTU258824764	b_OTU512516302	-0.633901	0		a_OTU258824764	b_OTU282698289	-0.643688	0
a_OTU299696758	b_OTU478062046	-0.66163	0		a_OTU312163290	b_OTU638796417	-0.726433	0		a_OTU258824764	b_OTU550232795	-0.646477	0		a_OTU258824764	b_OTU285764448	-0.788595	0
a_OTU299696758	b_OTU576155968	-0.666069	0		a_OTU312163290	b_OTU653084625	-0.714415	0		a_OTU258824764	b_OTU773999309	0.635601	0.01		a_OTU258824764	b_OTU294734419	-0.754068	0
a_OTU299696758	b_OTU710746054	-0.671483	0.01		a_OTU312163290	b_OTU657350349	-0.737364	0		a_OTU258824764	b_OTU79195901	-0.693945	0		a_OTU258824764	b_OTU297724966	-0.707667	0
a_OTU299696758	b_OTU908771193	-0.680405	0		a_OTU312163290	b_OTU661767019	-0.778278	0		a_OTU258824764	b_OTU814864514	-0.633665	0		a_OTU258824764	b_OTU302829765	-0.82064	0
a_OTU299696758	b_OTU9382616	-0.605348	0.01		a_OTU312163290	b_OTU693908027	-0.681823	0		a_OTU258824764	b_OTU834176169	-0.688957	0.01		a_OTU258824764	b_OTU315859822	-0.731706	0
a_OTU312163290	a_OTU258824764	0.778967	0		a_OTU312163290	b_OTU712008169	-0.659118	0		a_OTU258824764	b_OTU848946065	-0.644318	0.01		a_OTU258824764	b_OTU323595792	-0.612042	0.01
a_OTU312163290	a_OTU541034712	0.618689	0.01		a_OTU312163290	b_OTU712733507	-0.756421	0.01		a_OTU258824764	f_OTU113937294	0.656295	0.01		a_OTU258824764	b_OTU347345546	-0.700339	0
a_OTU312163290	b_OTU189238081	-0.608753	0		a_OTU312163290	b_OTU750145158	-0.703284	0		a_OTU258824764	f_OTU116104500	0.724357	0		a_OTU258824764	b_OTU34976014	-0.769687	0
a_OTU312163290	b_OTU217274126	-0.775683	0		a_OTU312163290	b_OTU781157825	-0.620865	0		a_OTU258824764	f_OTU227127001	0.703746	0		a_OTU258824764	b_OTU357110945	-0.825856	0
a_OTU312163290	b_OTU261245621	-0.611058	0.01		a_OTU312163290	b_OTU79195901	-0.737604	0		a_OTU258824764	f_OTU338055331	0.704101	0		a_OTU258824764	b_OTU369469076	-0.732356	0
a_OTU312163290	b_OTU412914070	-0.653252	0.01		a_OTU312163290	b_OTU805880462	-0.666313	0.01		a_OTU258824764	f_OTU346712275	0.667515	0.01		a_OTU258824764	b_OTU369485313	-0.68357	0
a_OTU312163290	b_OTU449694002	-0.669005	0.01		a_OTU312163290	b_OTU809675610	-0.628767	0		a_OTU258824764	f_OTU406660800	0.644822	0.01		a_OTU258824764	b_OTU371345975	-0.65615	0.01
a_OTU312163290	b_OTU506153488	-0.654267	0		a_OTU312163290	b_OTU827244418	-0.654643	0.01		a_OTU258824764	f_OTU422027334	0.69717	0		a_OTU258824764	b_OTU372349409	-0.718753	0
a_OTU312163290	b_OTU536001041	-0.72554	0.01		a_OTU312163290	b_OTU828163622	-0.62635	0.01		a_OTU258824764	f_OTU430448485	0.601416	0.01		a_OTU258824764	b_OTU374079413	-0.661213	0
a_OTU312163290	b_OTU554981936	-0.650128	0.01		a_OTU312163290	b_OTU839806328	-0.772196	0		a_OTU258824764	f_OTU437920468	0.756811	0		a_OTU258824764	b_OTU382099375	-0.767808	0.01
a_OTU312163290	b_OTU612832514	-0.785353	0		a_OTU312163290	b_OTU848310442	-0.795856	0		a_OTU258824764	f_OTU499158981	0.692575	0.01		a_OTU258824764	b_OTU383282011	-0.744725	0.01
a_OTU312163290	b_OTU673991888	-0.784435	0		a_OTU312163290	b_OTU856978013	-0.635069	0.01		a_OTU258824764	f_OTU649238031	0.752588	0		a_OTU258824764	b_OTU387398620	-0.628428	0
a_OTU312163290	b_OTU690557711	-0.82599	0		a_OTU312163290	b_OTU868196891	-0.685852	0		a_OTU258824764	f_OTU706368935	0.73873	0		a_OTU258824764	b_OTU388904537	-0.704429	0
a_OTU312163290	b_OTU710746054	-0.662127	0.01		a_OTU312163290	b_OTU87435812	-0.6518	0		a_OTU258824764	f_OTU787634516	0.837655	0		a_OTU258824764	b_OTU401472770	-0.620518	0.01
a_OTU312163290	b_OTU720023746	-0.698123	0		a_OTU312163290	b_OTU884240209	-0.709443	0		a_OTU258824764	f_OTU808980112	0.667613	0.01		a_OTU258824764	b_OTU40478916	-0.680512	0.01
a_OTU312163290	b_OTU727792355	-0.67422	0		a_OTU312163290	b_OTU921914818	-0.701975	0		a_OTU258824764	f_OTU949758499	0.796518	0		a_OTU258824764	b_OTU404906306	-0.695255	0
a_OTU312163290	b_OTU742199171	-0.612381	0		a_OTU312163290	b_OTU96731243	-0.711085	0		a_OTU258824764	f_OTU986650763	0.639301	0		a_OTU258824764	b_OTU406597266	-0.763264	0
a_OTU312163290	b_OTU794896770	-0.717062	0		a_OTU312163290	b_OTU971570708	-0.715973	0		a_OTU258824764	n_OTU152100047	0.698791	0		a_OTU258824764	b_OTU413036558	-0.643779	0
a_OTU312163290	b_OTU818354147	-0.7771	0		a_OTU312163290	b_OTU973399343	-0.629066	0		a_OTU258824764	n_OTU765176945	0.658607	0		a_OTU258824764	b_OTU41576344	-0.714337	0.01
a_OTU312163290	b_OTU941987662	-0.668858	0		a_OTU312163290	b_OTU978520015	-0.625379	0		a_OTU258824764	p_OTU128303259	0.783451	0		a_OTU258824764	b_OTU422779932	-0.660913	0.01
a_OTU312163290	b_OTU954001356	-0.662051	0		a_OTU312163290	f_OTU113937294	0.670369	0		a_OTU258824764	p_OTU174383750	0.686394	0		a_OTU258824764	b_OTU424854220	-0.760657	0
a_OTU312163290	b_OTU963206954	-0.610691	0.01		a_OTU312163290	f_OTU222640781	0.660008	0		a_OTU258824764	p_OTU238743123	0.682	0		a_OTU258824764	b_OTU428681633	-0.728048	0
a_OTU312163290	b_OTU972585117	-0.685895	0		a_OTU312163290	f_OTU344973298	0.717901	0		a_OTU258824764	p_OTU332188674	0.76521	0		a_OTU258824764	b_OTU442590650	-0.764035	0
a_OTU312163290	b_OTU974713768	-0.643919	0		a_OTU312163290	f_OTU485212647	0.633141	0		a_OTU258824764	p_OTU389052723	0.677891	0		a_OTU258824764	b_OTU444556564	-0.654157	0
a_OTU312163290	f_OTU162068145	-0.692605	0.01		a_OTU312163290	f_OTU550254357	0.609607	0.01		a_OTU258824764	p_OTU947514653	0.749855	0		a_OTU258824764	b_OTU449624343	-0.68432	0
a_OTU312163290	f_OTU227127001	0.649098	0		a_OTU312163290	f_OTU759529511	0.63322	0.01		a_OTU258824764	p_OTU990376828	0.751035	0		a_OTU258824764	b_OTU463001097	-0.808354	0
a_OTU312163290	f_OTU474368470	0.650753	0		a_OTU312163290	f_OTU767450924	-0.650591	0.01		a_OTU259849443	b_OTU260966757	-0.61624	0.01		a_OTU258824764	b_OTU463185103	-0.826651	0
a_OTU312163290	f_OTU50814331	0.811993	0		a_OTU312163290	n_OTU202801846	0.718433	0		a_OTU259849443	b_OTU286678054	-0.635274	0.01		a_OTU258824764	b_OTU473454390	-0.757803	0
a_OTU312163290	f_OTU636128370	-0.672493	0		a_OTU312163290	n_OTU675639435	0.701288	0		a_OTU259849443	b_OTU31467091	-0.620507	0.01		a_OTU258824764	b_OTU486277521	-0.627567	0
a_OTU312163290	f_OTU901609399	0.657817	0		a_OTU332055433	a_OTU258824764	0.704137	0		a_OTU259849443	b_OTU632061586	0.660691	0		a_OTU258824764	b_OTU487640366	-0.72923	0
a_OTU312163290	p_OTU290331752	-0.72249	0		a_OTU332055433	a_OTU312163290	0.88975	0		a_OTU259849443	f_OTU264414368	0.732881	0		a_OTU258824764	b_OTU495086646	-0.818923	0
a_OTU312163290	p_OTU313931169	0.694496	0		a_OTU332055433	a_OTU493288344	0.609351	0		a_OTU259849443	f_OTU850173013	-0.643372	0		a_OTU258824764	b_OTU501963668	-0.696856	0.01
a_OTU312163290	p_OTU491595494	0.603021	0.01		a_OTU332055433	a_OTU620003641	0.682992	0		a_OTU259849443	p_OTU137191851	0.725506	0		a_OTU258824764	b_OTU505191659	-0.671441	0.01
a_OTU312163290	p_OTU857628536	-0.662226	0		a_OTU332055433	b_OTU153257010	-0.605247	0		a_OTU259849443	p_OTU271937718	0.674525	0.01		a_OTU258824764	b_OTU506153488	-0.630313	0
a_OTU332055433	a_OTU258824764	0.713446	0		a_OTU332055433	b_OTU232075618	-0.684906	0		a_OTU259849443	p_OTU274624351	0.701113	0.01		a_OTU258824764	b_OTU510613195	-0.640984	0
a_OTU332055433	a_OTU312163290	0.831111	0		a_OTU332055433	b_OTU242117276	-0.695653	0		a_OTU259849443	p_OTU291293357	0.739627	0		a_OTU258824764	b_OTU5229266	-0.709569	0.01
a_OTU332055433	b_OTU143305946	-0.618884	0		a_OTU332055433	b_OTU255771510	-0.618919	0		a_OTU259849443	p_OTU385634630	0.688718	0		a_OTU258824764	b_OTU523129384	-0.638328	0.01
a_OTU332055433	b_OTU143332612	-0.623602	0.01		a_OTU332055433	b_OTU302829765	-0.747297	0		a_OTU259849443	p_OTU399465792	0.673006	0		a_OTU258824764	b_OTU528439131	-0.630802	0.01
a_OTU332055433	b_OTU14525879	-0.676329	0		a_OTU332055433	b_OTU315859822	-0.73558	0		a_OTU259849443	p_OTU403609274	0.703969	0.01		a_OTU258824764	b_OTU534243270	-0.662449	0
a_OTU332055433	b_OTU182249173	-0.672066	0.01		a_OTU332055433	b_OTU323442635	-0.600259	0		a_OTU259849443	p_OTU418446148	0.638204	0.01		a_OTU258824764	b_OTU537965066	-0.71361	0
a_OTU332055433	b_OTU217274126	-0.750444	0		a_OTU332055433	b_OTU357110945	-0.793578	0		a_OTU259849443	p_OTU422442470	0.68005	0.01		a_OTU258824764	b_OTU553476821	-0.787572	0
a_OTU332055433	b_OTU228872041	-0.622582	0.01		a_OTU332055433	b_OTU382099375	-0.698546	0		a_OTU259849443	p_OTU44119807	0.604856	0		a_OTU258824764	b_OTU55800849	-0.742309	0
a_OTU332055433	b_OTU341394959	-0.600876	0.01		a_OTU332055433	b_OTU401472770	-0.707944	0		a_OTU259849443	p_OTU459504994	0.731858	0		a_OTU258824764	b_OTU574719353	-0.720346	0
a_OTU332055433	b_OTU347345546	-0.666622	0.01		a_OTU332055433	b_OTU408852516	-0.608506	0.01		a_OTU259849443	p_OTU512686942	0.708593	0		a_OTU258824764	b_OTU575208928	-0.78922	0
a_OTU332055433	b_OTU355811306	-0.62043	0.01		a_OTU332055433	b_OTU422779932	-0.758536	0		a_OTU259849443	p_OTU532589802	0.673011	0.01		a_OTU258824764	b_OTU576155968	-0.61155	0
a_OTU332055433	b_OTU412914070	-0.675867	0		a_OTU332055433	b_OTU449624343	-0.614813	0		a_OTU259849443	p_OTU588754805	0.715956	0.01		a_OTU258824764	b_OTU579011443	-0.809931	0
a_OTU332055433	b_OTU506153488	-0.668043	0		a_OTU332055433	b_OTU463185103	-0.701276	0		a_OTU259849443	p_OTU625689211	0.733079	0		a_OTU258824764	b_OTU579182898	-0.65344	0.01
a_OTU332055433	b_OTU536001041	-0.668903	0		a_OTU332055433	b_OTU581083827	-0.642242	0.01		a_OTU259849443	p_OTU642061596	0.754265	0		a_OTU258824764	b_OTU581083827	-0.680275	0
a_OTU332055433	b_OTU576155968	-0.634992	0		a_OTU332055433	b_OTU585890099	-0.738057	0		a_OTU259849443	p_OTU684021043	0.671078	0		a_OTU258824764	b_OTU583773885	-0.658465	0
a_OTU332055433	b_OTU607033175	-0.660255	0		a_OTU332055433	b_OTU62411185	-0.762669	0		a_OTU259849443	p_OTU699536036	0.700342	0		a_OTU258824764	b_OTU587127570	-0.714387	0
a_OTU332055433	b_OTU612832514	-0.802836	0		a_OTU332055433	b_OTU638796417	-0.70918	0		a_OTU259849443	p_OTU717788796	0.768943	0		a_OTU258824764	b_OTU590094786	-0.611145	0
a_OTU332055433	b_OTU647376465	-0.640907	0		a_OTU332055433	b_OTU653084625	-0.675696	0		a_OTU259849443	p_OTU767945103	0.714656	0.01		a_OTU258824764	b_OTU599106696	-0.752258	0
a_OTU332055433	b_OTU673991888	-0.708948	0		a_OTU332055433	b_OTU657350349	-0.64852	0		a_OTU259849443	p_OTU811016970	0.695952	0		a_OTU258824764	b_OTU600936150	-0.683412	0
a_OTU332055433	b_OTU690557711	-0.753257	0.01		a_OTU332055433	b_OTU661767019	-0.765479	0		a_OTU259849443	p_OTU959533591	0.60386	0		a_OTU258824764	b_OTU610018608	-0.681606	0.01
a_OTU332055433	b_OTU710746054	-0.605956	0.01		a_OTU332055433	b_OTU712008169	-0.61364	0		a_OTU259849443	p_OTU964660292	0.777197	0		a_OTU258824764	b_OTU611149975	-0.740971	0
a_OTU332055433	b_OTU720023746	-0.695282	0		a_OTU332055433	b_OTU712733507	-0.670983	0.01		a_OTU263620134	a_OTU706363884	0.729997	0		a_OTU258824764	b_OTU613955815	-0.671928	0
a_OTU332055433	b_OTU742199171	-0.675848	0.01		a_OTU332055433	b_OTU750145158	-0.741257	0		a_OTU263620134	b_OTU817526726	-0.704519	0.01		a_OTU258824764	b_OTU617601125	-0.724783	0
a_OTU332055433	b_OTU773257279	-0.611684	0.01		a_OTU332055433	b_OTU763597657	-0.703057	0		a_OTU263620134	f_OTU231973187	0.650739	0		a_OTU258824764	b_OTU62411185	-0.780468	0
a_OTU332055433	b_OTU786508522	-0.730161	0		a_OTU332055433	b_OTU839806328	-0.766433	0		a_OTU263620134	n_OTU116899181	0.677568	0.01		a_OTU258824764	b_OTU630139560	-0.784724	0
a_OTU332055433	b_OTU790688863	-0.623469	0		a_OTU332055433	b_OTU842584010	-0.610643	0		a_OTU273947452	b_OTU251312187	-0.624842	0		a_OTU258824764	b_OTU631345218	-0.711842	0.01
a_OTU332055433	b_OTU794896770	-0.662453	0		a_OTU332055433	b_OTU848310442	-0.749963	0		a_OTU273947452	b_OTU257842558	-0.611876	0.01		a_OTU258824764	b_OTU631673665	-0.660892	0
a_OTU332055433	b_OTU941987662	-0.651626	0		a_OTU332055433	b_OTU856978013	-0.713033	0		a_OTU273947452	b_OTU389082399	-0.705406	0.01		a_OTU258824764	b_OTU645339153	-0.631986	0
a_OTU332055433	b_OTU946582388	-0.607537	0		a_OTU332055433	b_OTU868196891	-0.813434	0		a_OTU273947452	b_OTU610018608	-0.607974	0.01		a_OTU258824764	b_OTU668347535	-0.657114	0
a_OTU332055433	b_OTU963206954	-0.636368	0		a_OTU332055433	b_OTU921914818	-0.60814	0		a_OTU273947452	b_OTU706710916	-0.619669	0		a_OTU258824764	b_OTU669849423	-0.804597	0
a_OTU332055433	f_OTU227127001	0.673686	0		a_OTU332055433	b_OTU963206954	-0.679573	0.01		a_OTU273947452	b_OTU884240209	-0.650588	0		a_OTU258824764	b_OTU670735011	-0.614734	0.01
a_OTU332055433	f_OTU50814331	0.724129	0		a_OTU332055433	b_OTU96469814	-0.680951	0.01		a_OTU286324392	b_OTU124908936	-0.722478	0		a_OTU258824764	b_OTU672052765	-0.678438	0
a_OTU332055433	f_OTU818825107	0.683308	0		a_OTU332055433	b_OTU96731243	-0.700868	0		a_OTU286324392	b_OTU41991682	-0.736642	0		a_OTU258824764	b_OTU680133787	-0.601068	0.01
a_OTU332055433	f_OTU901609399	0.681137	0		a_OTU332055433	b_OTU971570708	-0.610964	0.01		a_OTU286324392	b_OTU466422165	-0.654356	0		a_OTU258824764	b_OTU680193615	-0.685043	0
a_OTU332055433	p_OTU313931169	0.658546	0		a_OTU332055433	b_OTU973399343	-0.611984	0		a_OTU286324392	b_OTU860088130	-0.673554	0.01		a_OTU258824764	b_OTU687914100	-0.717588	0
a_OTU354923634	a_OTU232861498	0.650873	0.01		a_OTU332055433	f_OTU344973298	0.602565	0		a_OTU286324392	f_OTU174148170	0.665066	0		a_OTU258824764	b_OTU690406351	-0.750856	0
a_OTU354923634	b_OTU368988708	0.648228	0		a_OTU332055433	f_OTU425647391	0.611731	0		a_OTU286324392	f_OTU28372458	0.771795	0		a_OTU258824764	b_OTU695338623	-0.640747	0
a_OTU354923634	b_OTU434402515	0.677839	0		a_OTU332055433	f_OTU485212647	0.637091	0		a_OTU286324392	f_OTU757410034	0.712604	0.01		a_OTU258824764	b_OTU712335076	-0.622204	0.01
a_OTU354923634	b_OTU5229266	0.625767	0.01		a_OTU332055433	f_OTU50127428	0.628583	0		a_OTU286324392	f_OTU816200664	0.727514	0		a_OTU258824764	b_OTU713141571	-0.709068	0
a_OTU354923634	b_OTU727792355	0.620667	0.01		a_OTU332055433	f_OTU665295603	0.619286	0.01		a_OTU286324392	n_OTU29557277	0.68932	0		a_OTU258824764	b_OTU714032193	-0.740829	0
a_OTU354923634	f_OTU516713588	0.676875	0.01		a_OTU332055433	f_OTU767450924	-0.720173	0		a_OTU286324392	n_OTU675639435	0.627841	0.01		a_OTU258824764	b_OTU715076827	-0.60625	0.01
a_OTU354923634	f_OTU882621327	0.622934	0.01		a_OTU332055433	n_OTU202801846	0.734524	0		a_OTU292622599	f_OTU366249960	0.649088	0		a_OTU258824764	b_OTU716468545	-0.600642	0
a_OTU354923634	p_OTU117287976	0.624626	0.01		a_OTU332055433	n_OTU675639435	0.673826	0		a_OTU292622599	f_OTU676583180	0.660487	0.01		a_OTU258824764	b_OTU716819518	-0.669544	0
a_OTU354923634	p_OTU645476226	0.643482	0		a_OTU354923634	b_OTU104112103	-0.601879	0		a_OTU294057289	b_OTU140029119	-0.625279	0		a_OTU258824764	b_OTU718488476	-0.649888	0.01
a_OTU354923634	p_OTU857628536	0.669466	0		a_OTU354923634	b_OTU129340212	0.626075	0		a_OTU294057289	b_OTU205855165	-0.647481	0.01		a_OTU258824764	b_OTU72357913	-0.643991	0
a_OTU354923634	p_OTU904357957	0.638685	0.01		a_OTU354923634	b_OTU15222791	-0.670949	0		a_OTU294057289	b_OTU544737674	-0.657406	0.01		a_OTU258824764	b_OTU727792355	-0.647752	0
a_OTU356603626	b_OTU613955815	0.636736	0		a_OTU354923634	b_OTU153257010	-0.817676	0		a_OTU294057289	b_OTU754762500	-0.631607	0.01		a_OTU258824764	b_OTU738976606	-0.661325	0.01
a_OTU36257296	a_OTU727858473	-0.757718	0		a_OTU354923634	b_OTU158216470	-0.735259	0		a_OTU312163290	a_OTU232861498	0.644045	0.01		a_OTU258824764	b_OTU739601908	-0.78041	0
a_OTU36257296	b_OTU158216470	-0.620707	0		a_OTU354923634	b_OTU167110677	0.645318	0.01		a_OTU312163290	a_OTU362803421	0.68369	0		a_OTU258824764	b_OTU74526241	-0.727365	0
a_OTU36257296	b_OTU274396761	0.707431	0		a_OTU354923634	b_OTU169657206	-0.698382	0		a_OTU312163290	a_OTU559177807	0.755853	0		a_OTU258824764	b_OTU74558142	-0.613202	0.01
a_OTU36257296	b_OTU368988708	0.706844	0		a_OTU354923634	b_OTU170310242	-0.619254	0.01		a_OTU312163290	a_OTU79971902	0.607775	0.01		a_OTU258824764	b_OTU751180842	-0.622457	0
a_OTU36257296	b_OTU445567298	-0.659748	0.01		a_OTU354923634	b_OTU173684372	-0.780906	0		a_OTU312163290	b_OTU281039093	-0.689311	0		a_OTU258824764	b_OTU753568661	-0.648916	0
a_OTU36257296	b_OTU461547412	-0.683212	0.01		a_OTU354923634	b_OTU184159575	-0.611329	0.01		a_OTU312163290	b_OTU297067493	-0.678707	0		a_OTU258824764	b_OTU754762500	-0.608151	0
a_OTU36257296	b_OTU505191659	0.712178	0		a_OTU354923634	b_OTU211820153	0.780525	0		a_OTU312163290	b_OTU414803197	0.742204	0		a_OTU258824764	b_OTU758848294	-0.659139	0.01
a_OTU36257296	b_OTU527533333	-0.746573	0		a_OTU354923634	b_OTU232075618	-0.685168	0		a_OTU312163290	b_OTU424854220	0.687138	0.01		a_OTU258824764	b_OTU763597657	-0.623449	0.01
a_OTU36257296	b_OTU811387636	-0.610971	0		a_OTU354923634	b_OTU244094646	-0.779262	0		a_OTU312163290	b_OTU493593073	-0.686567	0		a_OTU258824764	b_OTU773999309	-0.756933	0
a_OTU36257296	b_OTU850087424	-0.724328	0		a_OTU354923634	b_OTU249692593	-0.692289	0		a_OTU312163290	b_OTU512516302	-0.621704	0		a_OTU258824764	b_OTU775398170	-0.857677	0
a_OTU36257296	b_OTU901707497	0.637701	0		a_OTU354923634	b_OTU263353763	0.662226	0		a_OTU312163290	b_OTU627795739	-0.620541	0.01		a_OTU258824764	b_OTU784001282	-0.666221	0
a_OTU36257296	f_OTU232616615	0.790247	0		a_OTU354923634	b_OTU269998730	0.647698	0		a_OTU312163290	b_OTU773999309	0.610234	0.01		a_OTU258824764	b_OTU792302355	-0.818026	0
a_OTU36257296	f_OTU466483447	0.693102	0		a_OTU354923634	b_OTU341394959	0.607497	0		a_OTU312163290	b_OTU972411385	-0.609201	0.01		a_OTU258824764	b_OTU79411492	-0.725957	0
a_OTU36257296	f_OTU649238031	0.736732	0		a_OTU354923634	b_OTU344355767	-0.625277	0.01		a_OTU312163290	f_OTU113937294	0.740778	0		a_OTU258824764	b_OTU796002290	-0.749897	0.01
a_OTU36257296	f_OTU818825107	0.653099	0		a_OTU354923634	b_OTU355258150	-0.607492	0		a_OTU312163290	f_OTU155689161	0.728851	0		a_OTU258824764	b_OTU797155949	-0.708664	0
a_OTU36257296	f_OTU905699449	0.686329	0		a_OTU354923634	b_OTU365167117	-0.628424	0		a_OTU312163290	f_OTU227127001	0.785197	0		a_OTU258824764	b_OTU803659807	-0.717631	0
a_OTU36257296	f_OTU938980897	0.65613	0		a_OTU354923634	b_OTU369485313	-0.724695	0		a_OTU312163290	f_OTU338055331	0.911379	0		a_OTU258824764	b_OTU809186407	-0.701211	0
a_OTU36257296	p_OTU645476226	0.655165	0		a_OTU354923634	b_OTU369611667	-0.675825	0		a_OTU312163290	f_OTU344973298	0.69394	0.01		a_OTU258824764	b_OTU814864514	-0.785936	0
a_OTU362803421	b_OTU441980221	0.680243	0		a_OTU354923634	b_OTU372015410	-0.627843	0.01		a_OTU312163290	f_OTU365763121	0.66529	0.01		a_OTU258824764	b_OTU839806328	-0.819501	0
a_OTU362803421	b_OTU449624343	0.668116	0		a_OTU354923634	b_OTU37473808	-0.638935	0		a_OTU312163290	f_OTU406660800	0.694616	0		a_OTU258824764	b_OTU842584010	-0.73497	0
a_OTU362803421	b_OTU693678528	-0.632749	0.01		a_OTU354923634	b_OTU383767826	0.67764	0		a_OTU312163290	f_OTU430448485	0.906519	0		a_OTU258824764	b_OTU843841032	-0.615985	0.01
a_OTU362803421	f_OTU849153750	0.684806	0		a_OTU354923634	b_OTU40478916	0.672666	0		a_OTU312163290	f_OTU636128370	0.777932	0		a_OTU258824764	b_OTU848310442	-0.647431	0
a_OTU362803421	f_OTU938980897	0.627951	0.01		a_OTU354923634	b_OTU407687869	-0.732997	0		a_OTU312163290	f_OTU649238031	0.636488	0		a_OTU258824764	b_OTU856978013	-0.805727	0
a_OTU362803421	p_OTU904357957	0.644486	0.01		a_OTU354923634	b_OTU41991682	0.659692	0.01		a_OTU312163290	f_OTU706368935	0.879536	0		a_OTU258824764	b_OTU857655083	-0.664885	0
a_OTU375159917	a_OTU16441016	0.622642	0.01		a_OTU354923634	b_OTU431065972	-0.645909	0		a_OTU312163290	f_OTU759529511	0.705562	0		a_OTU258824764	b_OTU860088130	-0.679279	0
a_OTU375159917	a_OTU258824764	0.787813	0		a_OTU354923634	b_OTU445567298	0.75351	0		a_OTU312163290	f_OTU759585620	0.729468	0		a_OTU258824764	b_OTU86230168	-0.624952	0.01
a_OTU375159917	a_OTU312163290	0.778472	0		a_OTU354923634	b_OTU463185103	-0.704833	0		a_OTU312163290	f_OTU796488890	0.658371	0		a_OTU258824764	b_OTU865649855	-0.686293	0
a_OTU375159917	a_OTU332055433	0.754803	0		a_OTU354923634	b_OTU465967244	-0.616499	0		a_OTU312163290	f_OTU808980112	0.924141	0		a_OTU258824764	b_OTU865784231	-0.843646	0
a_OTU375159917	a_OTU452582934	0.610384	0.01		a_OTU354923634	b_OTU487409043	0.63754	0.01		a_OTU312163290	f_OTU818825107	0.729018	0		a_OTU258824764	b_OTU868196891	-0.848348	0
a_OTU375159917	a_OTU489205455	0.764315	0.01		a_OTU354923634	b_OTU51658506	-0.636929	0		a_OTU312163290	f_OTU825497191	0.657663	0		a_OTU258824764	b_OTU874826812	-0.790897	0
a_OTU375159917	a_OTU682390646	0.714529	0		a_OTU354923634	b_OTU5229266	-0.63949	0		a_OTU312163290	f_OTU877404756	0.661987	0.01		a_OTU258824764	b_OTU878473295	-0.627167	0.01
a_OTU375159917	b_OTU217274126	-0.647161	0		a_OTU354923634	b_OTU523129384	0.661786	0		a_OTU312163290	f_OTU901609399	0.801238	0		a_OTU258824764	b_OTU884001281	-0.702195	0.01
a_OTU375159917	b_OTU449694002	-0.677715	0		a_OTU354923634	b_OTU574719353	0.637794	0		a_OTU312163290	f_OTU949758499	0.883219	0		a_OTU258824764	b_OTU889259640	-0.739836	0.01
a_OTU375159917	b_OTU536001041	-0.68013	0		a_OTU354923634	b_OTU581083827	-0.604796	0		a_OTU312163290	f_OTU986650763	0.64783	0.01		a_OTU258824764	b_OTU906097014	-0.743178	0
a_OTU375159917	b_OTU576155968	-0.648864	0		a_OTU354923634	b_OTU611149975	0.628327	0		a_OTU312163290	p_OTU128303259	0.71509	0		a_OTU258824764	b_OTU90848161	-0.778464	0
a_OTU375159917	b_OTU612832514	-0.734542	0		a_OTU354923634	b_OTU628852200	-0.668558	0		a_OTU312163290	p_OTU238743123	0.606097	0		a_OTU258824764	b_OTU916414065	-0.76452	0
a_OTU375159917	b_OTU690557711	-0.649123	0		a_OTU354923634	b_OTU631673665	-0.726707	0		a_OTU312163290	p_OTU364198371	0.680618	0		a_OTU258824764	b_OTU917822516	-0.703276	0.01
a_OTU375159917	b_OTU727792355	-0.614349	0.01		a_OTU354923634	b_OTU64531760	-0.614632	0		a_OTU312163290	p_OTU389052723	0.605357	0.01		a_OTU258824764	b_OTU935165041	-0.686085	0
a_OTU375159917	f_OTU50814331	0.741096	0		a_OTU354923634	b_OTU654134799	0.74359	0		a_OTU312163290	p_OTU511759033	0.676892	0		a_OTU258824764	b_OTU9382616	-0.713467	0
a_OTU380475826	b_OTU140029119	-0.674347	0		a_OTU354923634	b_OTU654428260	-0.666805	0.01		a_OTU312163290	p_OTU645476226	0.734623	0		a_OTU258824764	b_OTU940285431	-0.697104	0.01
a_OTU380475826	b_OTU263432119	-0.651111	0		a_OTU354923634	b_OTU668347535	-0.632657	0		a_OTU312163290	p_OTU947514653	0.669775	0		a_OTU258824764	b_OTU949714232	-0.731903	0.01
a_OTU380475826	b_OTU347345546	-0.645296	0		a_OTU354923634	b_OTU670735011	0.621252	0.01		a_OTU332055433	a_OTU273947452	0.630897	0		a_OTU258824764	b_OTU962619002	-0.786552	0
a_OTU380475826	b_OTU576155968	-0.692019	0		a_OTU354923634	b_OTU687914100	-0.627963	0		a_OTU332055433	a_OTU312163290	0.95556	0		a_OTU258824764	b_OTU963206954	-0.697999	0.01
a_OTU380475826	b_OTU600936150	-0.621902	0.01		a_OTU354923634	b_OTU712733507	-0.742062	0		a_OTU332055433	a_OTU559177807	0.700997	0		a_OTU258824764	b_OTU96469814	-0.633098	0
a_OTU380475826	b_OTU612832514	-0.615102	0		a_OTU354923634	b_OTU733001906	-0.696275	0		a_OTU332055433	a_OTU79971902	0.707476	0.01		a_OTU258824764	b_OTU96493311	-0.733253	0
a_OTU380475826	b_OTU668347535	-0.646291	0		a_OTU354923634	b_OTU747144521	-0.627182	0.01		a_OTU332055433	b_OTU143305946	-0.639424	0.01		a_OTU258824764	b_OTU966702770	-0.750791	0.01
a_OTU380475826	b_OTU692923291	-0.647626	0		a_OTU354923634	b_OTU750057883	0.67466	0		a_OTU332055433	b_OTU281039093	-0.673461	0.01		a_OTU258824764	b_OTU971570708	-0.664312	0
a_OTU380475826	b_OTU786508522	-0.690741	0		a_OTU354923634	b_OTU758848294	-0.683798	0		a_OTU332055433	b_OTU297067493	-0.676183	0		a_OTU258824764	b_OTU973186310	-0.600183	0.01
a_OTU380475826	b_OTU921914818	-0.623889	0.01		a_OTU354923634	b_OTU765581998	-0.657312	0		a_OTU332055433	b_OTU303298920	-0.60955	0		a_OTU258824764	b_OTU973399343	-0.666538	0.01
a_OTU380475826	b_OTU9382616	-0.638307	0		a_OTU354923634	b_OTU775398170	-0.655808	0.01		a_OTU332055433	b_OTU336945673	-0.620833	0.01		a_OTU258824764	b_OTU983911052	-0.726367	0
a_OTU439411068	b_OTU657350349	-0.616081	0		a_OTU354923634	b_OTU817526726	-0.666697	0		a_OTU332055433	b_OTU389082399	-0.622944	0.01		a_OTU258824764	b_OTU985721721	-0.6505	0.01
a_OTU452582934	a_OTU258824764	0.663904	0.01		a_OTU354923634	b_OTU834176169	-0.624071	0		a_OTU332055433	b_OTU414803197	0.656952	0		a_OTU258824764	f_OTU113937294	0.71352	0
a_OTU452582934	a_OTU312163290	0.699803	0		a_OTU354923634	b_OTU839550965	-0.644555	0		a_OTU332055433	b_OTU420899534	-0.61793	0		a_OTU258824764	f_OTU116104500	0.773659	0
a_OTU452582934	a_OTU332055433	0.680222	0.01		a_OTU354923634	b_OTU839806328	-0.694392	0.01		a_OTU332055433	b_OTU512516302	-0.66044	0		a_OTU258824764	f_OTU196493200	0.774772	0
a_OTU452582934	a_OTU682390646	0.620975	0		a_OTU354923634	b_OTU843841032	-0.624388	0.01		a_OTU332055433	b_OTU627795739	-0.64395	0		a_OTU258824764	f_OTU227127001	0.898929	0
a_OTU452582934	b_OTU143305946	-0.640785	0		a_OTU354923634	b_OTU848310442	-0.683193	0		a_OTU332055433	b_OTU687914100	-0.616326	0		a_OTU258824764	f_OTU274730376	0.842682	0
a_OTU452582934	b_OTU14525879	-0.62192	0.01		a_OTU354923634	b_OTU868196891	-0.614278	0		a_OTU332055433	b_OTU744344977	-0.692073	0		a_OTU258824764	f_OTU294864895	0.723096	0
a_OTU452582934	b_OTU152410039	-0.609062	0.01		a_OTU354923634	b_OTU869377100	-0.653316	0		a_OTU332055433	b_OTU828163622	-0.607635	0		a_OTU258824764	f_OTU333544198	0.763652	0.01
a_OTU452582934	b_OTU182249173	-0.7323	0		a_OTU354923634	b_OTU887461499	-0.602111	0.01		a_OTU332055433	b_OTU829496114	-0.679854	0.01		a_OTU258824764	f_OTU39463077	0.715814	0
a_OTU452582934	b_OTU205417747	-0.642664	0		a_OTU354923634	b_OTU906264942	0.635431	0		a_OTU332055433	b_OTU95405918	-0.662527	0.01		a_OTU258824764	f_OTU406660800	0.943095	0
a_OTU452582934	b_OTU217274126	-0.744547	0		a_OTU354923634	b_OTU914847865	-0.677454	0.01		a_OTU332055433	f_OTU113937294	0.755895	0		a_OTU258824764	f_OTU40941964	0.66776	0.01
a_OTU452582934	b_OTU314863300	-0.602802	0.01		a_OTU354923634	b_OTU946633741	-0.664021	0		a_OTU332055433	f_OTU155689161	0.757645	0		a_OTU258824764	f_OTU434444058	0.706955	0
a_OTU452582934	b_OTU317057428	-0.623158	0		a_OTU354923634	b_OTU963206954	-0.720977	0		a_OTU332055433	f_OTU227127001	0.708753	0		a_OTU258824764	f_OTU437920468	0.704197	0.01
a_OTU452582934	b_OTU445567298	-0.609888	0		a_OTU354923634	b_OTU96469814	-0.748803	0		a_OTU332055433	f_OTU252468759	0.640273	0		a_OTU258824764	f_OTU472318706	0.687837	0
a_OTU452582934	b_OTU536001041	-0.675964	0		a_OTU354923634	b_OTU96731243	-0.810835	0		a_OTU332055433	f_OTU338055331	0.823315	0		a_OTU258824764	f_OTU474368470	0.755989	0
a_OTU452582934	b_OTU607033175	-0.781583	0		a_OTU354923634	b_OTU971570708	-0.708671	0.01		a_OTU332055433	f_OTU340541070	0.60437	0		a_OTU258824764	f_OTU499158981	0.812853	0
a_OTU452582934	b_OTU647376465	-0.676932	0		a_OTU354923634	b_OTU978520015	-0.704303	0		a_OTU332055433	f_OTU344973298	0.616538	0		a_OTU258824764	f_OTU516713588	0.892791	0
a_OTU452582934	b_OTU657350349	-0.660397	0		a_OTU354923634	f_OTU289368026	0.714129	0		a_OTU332055433	f_OTU430448485	0.822698	0		a_OTU258824764	f_OTU522347610	0.891664	0
a_OTU452582934	b_OTU690557711	-0.692237	0		a_OTU354923634	f_OTU346712275	0.603292	0.01		a_OTU332055433	f_OTU606254573	0.657906	0.01		a_OTU258824764	f_OTU526602598	0.735634	0
a_OTU452582934	b_OTU710746054	-0.696379	0		a_OTU354923634	f_OTU406660800	0.742728	0		a_OTU332055433	f_OTU636128370	0.766941	0		a_OTU258824764	f_OTU594920979	0.869997	0
a_OTU452582934	b_OTU720023746	-0.63833	0		a_OTU354923634	f_OTU575502416	0.625099	0		a_OTU332055433	f_OTU706368935	0.808768	0		a_OTU258824764	f_OTU625467677	0.759076	0
a_OTU452582934	b_OTU742199171	-0.690064	0		a_OTU354923634	f_OTU606254573	0.691342	0.01		a_OTU332055433	f_OTU759529511	0.699381	0		a_OTU258824764	f_OTU632253453	0.705493	0
a_OTU452582934	b_OTU790688863	-0.614013	0.01		a_OTU354923634	f_OTU901609399	0.76126	0		a_OTU332055433	f_OTU759585620	0.670453	0.01		a_OTU258824764	f_OTU649238031	0.754836	0
a_OTU452582934	b_OTU794896770	-0.610862	0.01		a_OTU354923634	f_OTU949758499	0.675677	0		a_OTU332055433	f_OTU803043739	0.615136	0.01		a_OTU258824764	f_OTU656146135	0.761203	0
a_OTU452582934	b_OTU941987662	-0.623659	0		a_OTU354923634	f_OTU988002384	0.611472	0		a_OTU332055433	f_OTU808980112	0.896958	0		a_OTU258824764	f_OTU706368935	0.798811	0
a_OTU452582934	b_OTU945616329	-0.619615	0		a_OTU354923634	p_OTU349058299	0.63097	0		a_OTU332055433	f_OTU818825107	0.653278	0.01		a_OTU258824764	f_OTU757099016	0.75498	0.01
a_OTU452582934	p_OTU313931169	0.675602	0		a_OTU354923634	p_OTU789467655	0.67172	0		a_OTU332055433	f_OTU825497191	0.699247	0.01		a_OTU258824764	f_OTU759585620	0.695257	0
a_OTU489205455	a_OTU258824764	0.717863	0.01		a_OTU356603626	b_OTU263353763	-0.621167	0		a_OTU332055433	f_OTU877404756	0.727435	0		a_OTU258824764	f_OTU783483544	0.653917	0
a_OTU489205455	a_OTU312163290	0.822946	0		a_OTU356603626	b_OTU445567298	-0.623167	0		a_OTU332055433	f_OTU901609399	0.796052	0		a_OTU258824764	f_OTU796488890	0.861704	0
a_OTU489205455	a_OTU332055433	0.745486	0		a_OTU356603626	b_OTU523129384	-0.648272	0.01		a_OTU332055433	f_OTU949758499	0.809983	0		a_OTU258824764	f_OTU808980112	0.85619	0
a_OTU489205455	a_OTU452582934	0.617091	0.01		a_OTU356603626	b_OTU654134799	-0.672731	0		a_OTU332055433	p_OTU128303259	0.662896	0.01		a_OTU258824764	f_OTU850173013	0.82816	0
a_OTU489205455	a_OTU682390646	0.728139	0		a_OTU356603626	b_OTU750057883	-0.68704	0		a_OTU332055433	p_OTU238743123	0.612892	0		a_OTU258824764	f_OTU863189088	0.834199	0
a_OTU489205455	b_OTU158216470	-0.727622	0		a_OTU356603626	f_OTU224537860	0.630962	0		a_OTU332055433	p_OTU645476226	0.633006	0.01		a_OTU258824764	f_OTU871808150	0.85777	0
a_OTU489205455	b_OTU182249173	-0.661229	0		a_OTU356603626	f_OTU554252855	0.658711	0		a_OTU332055433	p_OTU789467655	0.640226	0		a_OTU258824764	f_OTU898343112	0.82854	0
a_OTU489205455	b_OTU205417747	-0.649474	0		a_OTU356818825	f_OTU632253453	0.613407	0		a_OTU346373189	a_OTU398040633	0.742828	0		a_OTU258824764	f_OTU90507357	0.688504	0.01
a_OTU489205455	b_OTU217274126	-0.728745	0		a_OTU36257296	b_OTU13916026	-0.661974	0.01		a_OTU346373189	a_OTU6271590	0.648709	0		a_OTU258824764	f_OTU92265785	0.695852	0
a_OTU489205455	b_OTU412914070	-0.749804	0		a_OTU36257296	b_OTU141215440	-0.680153	0		a_OTU346373189	f_OTU475425429	0.712528	0.01		a_OTU258824764	f_OTU962696874	0.765878	0
a_OTU489205455	b_OTU536001041	-0.616174	0.01		a_OTU36257296	b_OTU158216470	-0.618892	0		a_OTU346373189	n_OTU765176945	0.601759	0.01		a_OTU258824764	n_OTU577192579	0.858625	0
a_OTU489205455	b_OTU576155968	-0.725695	0		a_OTU36257296	b_OTU216862681	-0.640923	0		a_OTU351013976	a_OTU826487188	0.644531	0		a_OTU258824764	p_OTU117795416	0.630588	0.01
a_OTU489205455	b_OTU607033175	-0.642023	0		a_OTU36257296	b_OTU255771510	-0.663532	0.01		a_OTU351013976	b_OTU124611744	-0.626956	0		a_OTU258824764	p_OTU128303259	0.859215	0
a_OTU489205455	b_OTU612832514	-0.711078	0.01		a_OTU36257296	b_OTU271343498	-0.609638	0		a_OTU351013976	b_OTU129340212	-0.618127	0.01		a_OTU258824764	p_OTU174383750	0.751301	0.01
a_OTU489205455	b_OTU647376465	-0.612587	0		a_OTU36257296	b_OTU300718486	-0.646477	0		a_OTU351013976	b_OTU140029119	-0.608828	0.01		a_OTU258824764	p_OTU253628956	0.656353	0.01
a_OTU489205455	b_OTU690557711	-0.633924	0.01		a_OTU36257296	b_OTU336945673	-0.704964	0		a_OTU351013976	b_OTU174736855	-0.632902	0.01		a_OTU258824764	p_OTU284926952	0.781284	0
a_OTU489205455	b_OTU710746054	-0.637447	0		a_OTU36257296	b_OTU344355767	-0.785062	0		a_OTU351013976	b_OTU17833758	-0.667144	0		a_OTU258824764	p_OTU31345569	0.702306	0
a_OTU489205455	b_OTU727792355	-0.609843	0.01		a_OTU36257296	b_OTU37473808	-0.600082	0.01		a_OTU351013976	b_OTU209608920	-0.693166	0		a_OTU258824764	p_OTU31575106	0.819215	0
a_OTU489205455	b_OTU742199171	-0.652609	0		a_OTU36257296	b_OTU379515248	-0.667225	0		a_OTU351013976	b_OTU290668190	-0.67677	0		a_OTU258824764	p_OTU332188674	0.77996	0
a_OTU489205455	b_OTU773257279	-0.63725	0		a_OTU36257296	b_OTU381308173	-0.786307	0		a_OTU351013976	b_OTU314112761	-0.614575	0.01		a_OTU258824764	p_OTU389052723	0.868682	0
a_OTU489205455	b_OTU790688863	-0.604432	0		a_OTU36257296	b_OTU420899534	-0.663511	0		a_OTU351013976	b_OTU315859822	-0.641258	0		a_OTU258824764	p_OTU511759033	0.722325	0.01
a_OTU489205455	b_OTU794896770	-0.672839	0		a_OTU36257296	b_OTU431065972	-0.663132	0		a_OTU351013976	b_OTU324093972	-0.694226	0		a_OTU258824764	p_OTU51940951	0.810276	0
a_OTU489205455	b_OTU818354147	-0.677571	0.01		a_OTU36257296	b_OTU436081132	-0.684589	0		a_OTU351013976	b_OTU376153481	-0.601373	0		a_OTU258824764	p_OTU522795087	0.646207	0
a_OTU489205455	b_OTU946582388	-0.664808	0.01		a_OTU36257296	b_OTU506140265	-0.613719	0		a_OTU351013976	b_OTU398286278	-0.685782	0.01		a_OTU258824764	p_OTU540968321	0.725759	0.01
a_OTU489205455	b_OTU963206954	-0.621973	0.01		a_OTU36257296	b_OTU506153488	-0.645227	0		a_OTU351013976	b_OTU427676242	-0.708397	0		a_OTU258824764	p_OTU553125587	0.61349	0
a_OTU489205455	f_OTU50814331	0.744223	0		a_OTU36257296	b_OTU581083827	-0.655845	0		a_OTU351013976	b_OTU458388264	-0.698299	0		a_OTU258824764	p_OTU621054929	0.684915	0.01
a_OTU489205455	f_OTU739474466	0.636206	0		a_OTU36257296	b_OTU600936150	-0.648312	0		a_OTU351013976	b_OTU544737674	-0.748034	0		a_OTU258824764	p_OTU645476226	0.824741	0
a_OTU493288344	a_OTU354923634	0.845054	0		a_OTU36257296	b_OTU630219541	-0.624036	0		a_OTU351013976	b_OTU557243401	-0.693316	0.01		a_OTU258824764	p_OTU767232587	0.890057	0
a_OTU493288344	b_OTU387398620	-0.600677	0		a_OTU36257296	b_OTU631673665	-0.683864	0		a_OTU351013976	b_OTU585890099	-0.671078	0.01		a_OTU258824764	p_OTU812200322	0.863009	0
a_OTU493288344	b_OTU5229266	0.648182	0		a_OTU36257296	b_OTU657350349	-0.752977	0		a_OTU351013976	b_OTU630219541	-0.70255	0		a_OTU258824764	p_OTU857628536	0.655153	0
a_OTU493288344	b_OTU727792355	0.622773	0		a_OTU36257296	b_OTU668347535	-0.693575	0		a_OTU351013976	b_OTU647376465	-0.701696	0		a_OTU258824764	p_OTU886090831	0.710493	0
a_OTU493288344	f_OTU162068145	0.660326	0.01		a_OTU36257296	b_OTU687914100	-0.657841	0		a_OTU351013976	b_OTU664284088	-0.758247	0		a_OTU258824764	p_OTU990376828	0.833289	0
a_OTU493288344	f_OTU50814331	-0.627667	0.01		a_OTU36257296	b_OTU692923291	-0.647303	0		a_OTU351013976	b_OTU66942078	-0.65366	0		a_OTU258824764	p_OTU998772586	0.805474	0
a_OTU493288344	f_OTU516713588	0.680498	0		a_OTU36257296	b_OTU693908027	-0.735243	0		a_OTU351013976	b_OTU682838384	-0.666523	0.01		a_OTU273947452	a_OTU232861498	0.668509	0
a_OTU493288344	f_OTU655174117	0.625681	0.01		a_OTU36257296	b_OTU747144521	-0.634045	0		a_OTU351013976	b_OTU690574779	-0.651859	0.01		a_OTU273947452	a_OTU493288344	0.709916	0
a_OTU493288344	f_OTU849153750	0.607208	0.01		a_OTU36257296	b_OTU765581998	-0.747282	0		a_OTU351013976	b_OTU714032193	-0.742975	0		a_OTU273947452	a_OTU541034712	0.750713	0
a_OTU493288344	f_OTU882621327	0.602533	0.01		a_OTU36257296	b_OTU809675610	-0.67825	0		a_OTU351013976	b_OTU777560899	-0.699246	0.01		a_OTU273947452	a_OTU620003641	0.667762	0
a_OTU493288344	p_OTU857628536	0.739712	0		a_OTU36257296	b_OTU828163622	-0.730496	0		a_OTU351013976	b_OTU786508522	-0.641021	0.01		a_OTU273947452	a_OTU765494498	0.694136	0
a_OTU493288344	p_OTU904357957	0.6931	0.01		a_OTU36257296	b_OTU834176169	-0.740735	0		a_OTU351013976	b_OTU818354147	-0.617361	0.01		a_OTU273947452	b_OTU304832008	-0.601249	0
a_OTU541034712	b_OTU379515248	0.806925	0		a_OTU36257296	b_OTU848310442	-0.634475	0		a_OTU351013976	b_OTU839806328	-0.782619	0		a_OTU273947452	b_OTU401020166	-0.616415	0
a_OTU541034712	b_OTU534333346	-0.601675	0		a_OTU36257296	b_OTU884240209	-0.626563	0.01		a_OTU351013976	b_OTU844503915	-0.840023	0		a_OTU273947452	b_OTU458359679	-0.618929	0
a_OTU541034712	b_OTU630139560	-0.636281	0.01		a_OTU36257296	b_OTU921914818	-0.780448	0		a_OTU351013976	b_OTU850087424	-0.632845	0.01		a_OTU273947452	b_OTU628036969	0.639047	0.01
a_OTU541034712	f_OTU351515023	0.688619	0		a_OTU36257296	b_OTU96731243	-0.731156	0		a_OTU351013976	b_OTU879409239	-0.636755	0.01		a_OTU273947452	b_OTU668501047	-0.664779	0
a_OTU541034712	f_OTU50814331	0.671234	0		a_OTU36257296	b_OTU971570708	-0.647226	0		a_OTU351013976	b_OTU948012229	-0.65508	0		a_OTU273947452	b_OTU995374904	-0.64689	0.01
a_OTU541034712	f_OTU759529511	-0.607528	0		a_OTU36257296	f_OTU227127001	0.682338	0		a_OTU351013976	f_OTU147380401	0.750479	0.01		a_OTU273947452	f_OTU252468759	0.602113	0.01
a_OTU541034712	p_OTU238743123	-0.764114	0		a_OTU36257296	f_OTU294864895	0.620988	0		a_OTU351013976	f_OTU174148170	0.685488	0		a_OTU273947452	f_OTU335141565	0.665357	0.01
a_OTU557841194	a_OTU850549787	-0.625603	0		a_OTU36257296	f_OTU324889886	-0.623986	0.01		a_OTU351013976	f_OTU476805060	0.750883	0		a_OTU273947452	f_OTU430448485	0.692791	0.01
a_OTU557841194	b_OTU105739104	0.647551	0		a_OTU36257296	f_OTU406660800	0.745916	0		a_OTU351013976	f_OTU50814331	0.62842	0		a_OTU273947452	f_OTU477433656	0.624946	0.01
a_OTU557841194	b_OTU219849592	-0.627405	0.01		a_OTU36257296	f_OTU636128370	0.664769	0.01		a_OTU351013976	f_OTU522347610	0.715145	0		a_OTU273947452	f_OTU934793835	0.617322	0.01
a_OTU557841194	b_OTU229296718	-0.60477	0.01		a_OTU36257296	f_OTU871808150	0.718648	0		a_OTU351013976	f_OTU666810205	0.644327	0		a_OTU273947452	n_OTU152100047	0.719667	0
a_OTU557841194	b_OTU315859822	-0.671576	0		a_OTU36257296	f_OTU931893185	0.846484	0		a_OTU351013976	f_OTU677089684	0.612143	0.01		a_OTU27740717	b_OTU458359679	-0.604711	0
a_OTU557841194	b_OTU322065382	-0.735578	0.01		a_OTU36257296	f_OTU986650763	0.846005	0		a_OTU351013976	f_OTU783483544	0.634052	0.01		a_OTU27740717	b_OTU943890664	-0.651257	0
a_OTU557841194	b_OTU323442635	-0.719422	0.01		a_OTU36257296	p_OTU349058299	0.714565	0.01		a_OTU351013976	f_OTU824909591	0.600411	0.01		a_OTU27740717	f_OTU127880113	0.621838	0.01
a_OTU557841194	b_OTU381186339	-0.736203	0.01		a_OTU362803421	b_OTU125932340	-0.69945	0		a_OTU351013976	f_OTU852002154	0.672941	0.01		a_OTU27740717	f_OTU335141565	0.613367	0
a_OTU557841194	b_OTU382099375	-0.633549	0		a_OTU362803421	b_OTU249692593	-0.628927	0		a_OTU351013976	f_OTU92265785	0.677047	0		a_OTU286324392	f_OTU477433656	0.6137	0.01
a_OTU557841194	b_OTU385172034	-0.809889	0		a_OTU362803421	b_OTU271343498	-0.638681	0.01		a_OTU351013976	f_OTU966424310	0.601121	0.01		a_OTU292622599	a_OTU351013976	0.634254	0
a_OTU557841194	b_OTU398286278	-0.671929	0		a_OTU362803421	b_OTU335311452	-0.70161	0		a_OTU351013976	n_OTU202801846	0.817982	0		a_OTU292622599	a_OTU493288344	0.613435	0.01
a_OTU557841194	b_OTU41991682	-0.668852	0		a_OTU362803421	b_OTU336945673	-0.654464	0		a_OTU351013976	n_OTU482421760	0.689431	0		a_OTU292622599	b_OTU128360445	-0.731377	0
a_OTU557841194	b_OTU581083827	-0.614676	0.01		a_OTU362803421	b_OTU343492930	-0.699103	0		a_OTU351013976	n_OTU577192579	0.672334	0.01		a_OTU292622599	b_OTU142265905	-0.76328	0
a_OTU557841194	b_OTU611149975	-0.622209	0.01		a_OTU362803421	b_OTU431065972	-0.610746	0		a_OTU351013976	n_OTU675639435	0.732216	0.01		a_OTU292622599	b_OTU148918551	-0.67308	0.01
a_OTU557841194	b_OTU616294700	-0.709174	0		a_OTU362803421	b_OTU436143774	-0.681685	0		a_OTU351013976	p_OTU181858221	0.600243	0.01		a_OTU292622599	b_OTU15222791	-0.645905	0.01
a_OTU557841194	b_OTU623072170	-0.65535	0		a_OTU362803421	b_OTU481160732	-0.818832	0		a_OTU351013976	p_OTU554178771	0.774059	0		a_OTU292622599	b_OTU174616668	-0.671867	0.01
a_OTU557841194	b_OTU668391491	0.602559	0.01		a_OTU362803421	b_OTU555096197	-0.747348	0		a_OTU354923634	b_OTU174736855	-0.771091	0		a_OTU292622599	b_OTU186595017	-0.637163	0
a_OTU557841194	b_OTU753201014	-0.62344	0.01		a_OTU362803421	b_OTU585890099	-0.627074	0		a_OTU354923634	b_OTU193383851	-0.629991	0.01		a_OTU292622599	b_OTU254641825	-0.62462	0
a_OTU557841194	b_OTU766009780	-0.630826	0.01		a_OTU362803421	b_OTU676596494	-0.649909	0		a_OTU354923634	b_OTU714032193	-0.655226	0.01		a_OTU292622599	b_OTU261245621	-0.643419	0.01
a_OTU557841194	b_OTU784001282	-0.663257	0		a_OTU362803421	b_OTU678340787	0.636277	0		a_OTU354923634	f_OTU147380401	0.645014	0.01		a_OTU292622599	b_OTU263432119	-0.650243	0.01
a_OTU557841194	b_OTU914279532	-0.669108	0		a_OTU362803421	b_OTU720625679	-0.664353	0		a_OTU354923634	f_OTU344973298	0.743622	0		a_OTU292622599	b_OTU30810557	-0.625503	0
a_OTU557841194	b_OTU941727801	-0.672339	0		a_OTU362803421	b_OTU770003855	-0.800117	0		a_OTU354923634	f_OTU434444058	0.61182	0.01		a_OTU292622599	b_OTU372015410	-0.657022	0
a_OTU557841194	b_OTU944124093	-0.611805	0		a_OTU362803421	b_OTU79411492	-0.622306	0		a_OTU354923634	f_OTU474368470	0.765859	0.01		a_OTU292622599	b_OTU387398620	-0.603638	0.01
a_OTU557841194	b_OTU963206954	-0.634382	0.01		a_OTU362803421	b_OTU827244418	-0.608764	0		a_OTU354923634	f_OTU475425429	-0.628428	0.01		a_OTU292622599	b_OTU417287390	-0.626667	0
a_OTU557841194	b_OTU96731243	-0.632198	0		a_OTU362803421	b_OTU889259640	-0.723993	0		a_OTU354923634	f_OTU50814331	0.740431	0		a_OTU292622599	b_OTU420899534	-0.658367	0
a_OTU557841194	b_OTU994656633	-0.653119	0		a_OTU362803421	f_OTU113937294	0.667213	0		a_OTU354923634	f_OTU522347610	0.722906	0		a_OTU292622599	b_OTU436143774	-0.671791	0
a_OTU557841194	f_OTU297414937	-0.619523	0		a_OTU362803421	f_OTU196493200	0.673568	0		a_OTU354923634	f_OTU702853841	0.731638	0		a_OTU292622599	b_OTU44261477	-0.730744	0
a_OTU557841194	f_OTU575502416	-0.686446	0.01		a_OTU362803421	f_OTU227127001	0.841548	0		a_OTU354923634	f_OTU759585620	0.766549	0		a_OTU292622599	b_OTU630139560	-0.673848	0
a_OTU557841194	p_OTU117287976	-0.788045	0		a_OTU362803421	f_OTU274730376	0.686355	0		a_OTU354923634	f_OTU818825107	0.806071	0		a_OTU292622599	b_OTU668501047	-0.69462	0
a_OTU557841194	p_OTU904357957	-0.744662	0		a_OTU362803421	f_OTU294864895	0.605871	0		a_OTU354923634	n_OTU202801846	0.685767	0		a_OTU292622599	b_OTU687914100	-0.604991	0.01
a_OTU559177807	b_OTU14525879	0.642832	0		a_OTU362803421	f_OTU333544198	0.76812	0		a_OTU354923634	p_OTU181858221	0.665225	0.01		a_OTU292622599	b_OTU713238360	-0.652748	0
a_OTU559177807	b_OTU302829765	0.611875	0.01		a_OTU362803421	f_OTU346712275	0.616311	0		a_OTU354923634	p_OTU998772586	0.633961	0		a_OTU292622599	b_OTU720023746	-0.609668	0.01
a_OTU559177807	b_OTU381308173	0.608293	0		a_OTU362803421	f_OTU406660800	0.646141	0		a_OTU356603626	a_OTU273947452	0.677695	0.01		a_OTU292622599	b_OTU74558142	-0.632731	0.01
a_OTU559177807	b_OTU945616329	0.737946	0.01		a_OTU362803421	f_OTU522347610	0.66247	0		a_OTU356603626	a_OTU286324392	0.694696	0		a_OTU292622599	b_OTU758848294	-0.650023	0
a_OTU559177807	f_OTU706368935	0.651121	0		a_OTU362803421	f_OTU575502416	0.698704	0		a_OTU356603626	a_OTU554153125	0.722932	0		a_OTU292622599	b_OTU760093927	-0.613205	0
a_OTU566617206	n_OTU517234040	0.692312	0		a_OTU362803421	f_OTU649238031	0.622598	0		a_OTU356603626	a_OTU911117285	0.745637	0		a_OTU292622599	b_OTU777560899	-0.638479	0.01
a_OTU566617206	n_OTU985594597	0.663055	0		a_OTU362803421	f_OTU706368935	0.792005	0		a_OTU356603626	b_OTU408852516	-0.669323	0.01		a_OTU292622599	b_OTU832865782	-0.612983	0.01
a_OTU568382236	b_OTU445567298	-0.616965	0.01		a_OTU362803421	f_OTU757099016	0.638175	0		a_OTU356603626	b_OTU44261477	-0.619927	0.01		a_OTU292622599	b_OTU842584010	-0.779959	0
a_OTU568382236	b_OTU50601262	-0.62347	0.01		a_OTU362803421	f_OTU759585620	0.77252	0		a_OTU356603626	b_OTU466422165	-0.648543	0.01		a_OTU292622599	b_OTU843841032	-0.682126	0.01
a_OTU568382236	b_OTU660768159	-0.648027	0		a_OTU362803421	f_OTU764624510	0.667756	0		a_OTU356603626	b_OTU641070681	-0.688126	0		a_OTU292622599	b_OTU86230168	-0.632174	0
a_OTU568382236	b_OTU66942078	-0.638201	0		a_OTU362803421	f_OTU787634516	0.656961	0.01		a_OTU356603626	b_OTU670735011	-0.6058	0.01		a_OTU292622599	b_OTU884240209	-0.632008	0.01
a_OTU568382236	b_OTU719812724	-0.62984	0		a_OTU362803421	f_OTU796488890	0.843089	0		a_OTU356603626	b_OTU884240209	-0.621332	0.01		a_OTU292622599	b_OTU887461499	-0.638211	0
a_OTU568382236	b_OTU72357913	-0.601712	0.01		a_OTU362803421	f_OTU808980112	0.697645	0		a_OTU356603626	f_OTU174148170	0.60943	0.01		a_OTU292622599	b_OTU889259640	-0.766685	0
a_OTU568382236	b_OTU790688863	-0.608059	0.01		a_OTU362803421	f_OTU871808150	0.622106	0		a_OTU356603626	f_OTU757410034	0.687679	0		a_OTU292622599	b_OTU90848161	-0.61839	0.01
a_OTU568382236	b_OTU941987662	-0.628227	0.01		a_OTU362803421	f_OTU898343112	0.890022	0		a_OTU356603626	f_OTU816200664	0.691375	0		a_OTU292622599	b_OTU971570708	-0.687271	0
a_OTU575414721	b_OTU11998240	-0.687522	0		a_OTU362803421	f_OTU90507357	0.693356	0		a_OTU356603626	n_OTU29557277	0.659596	0.01		a_OTU292622599	f_OTU116104500	0.635792	0
a_OTU575414721	b_OTU182249173	-0.645161	0		a_OTU362803421	f_OTU931893185	0.696555	0		a_OTU356603626	n_OTU344802202	0.6269	0.01		a_OTU292622599	f_OTU274730376	0.604282	0.01
a_OTU575414721	b_OTU205417747	-0.648322	0.01		a_OTU362803421	n_OTU984083329	-0.653869	0		a_OTU356603626	p_OTU215548581	0.650713	0		a_OTU292622599	f_OTU281834223	0.65781	0
a_OTU575414721	b_OTU26429731	-0.624729	0		a_OTU362803421	p_OTU284926952	0.762065	0		a_OTU356603626	p_OTU349058299	0.665536	0		a_OTU292622599	f_OTU340541070	0.620192	0.01
a_OTU575414721	b_OTU284276596	-0.612653	0.01		a_OTU362803421	p_OTU389052723	0.802913	0		a_OTU36257296	b_OTU1443326	-0.66389	0.01		a_OTU292622599	f_OTU472318706	0.623211	0.01
a_OTU575414721	b_OTU412914070	-0.635891	0		a_OTU362803421	p_OTU522150214	0.647846	0.01		a_OTU36257296	b_OTU155998071	0.608426	0.01		a_OTU292622599	f_OTU623499615	0.617301	0.01
a_OTU575414721	b_OTU455357593	-0.663328	0		a_OTU362803421	p_OTU645476226	0.877206	0		a_OTU36257296	b_OTU494738301	-0.659475	0.01		a_OTU292622599	f_OTU677089684	0.701132	0.01
a_OTU575414721	b_OTU742199171	-0.622172	0.01		a_OTU362803421	p_OTU668526755	0.727848	0		a_OTU36257296	b_OTU579182898	-0.703029	0		a_OTU292622599	f_OTU90507357	0.609342	0
a_OTU575414721	b_OTU9382616	-0.637343	0.01		a_OTU362803421	p_OTU998772586	0.70322	0		a_OTU36257296	f_OTU338055331	0.60407	0		a_OTU292622599	f_OTU934793835	0.671677	0
a_OTU603422861	a_OTU16441016	0.600552	0		a_OTU364262634	b_OTU234165521	-0.610025	0		a_OTU36257296	f_OTU387484002	0.731751	0		a_OTU292622599	p_OTU215893060	0.732844	0
a_OTU603422861	b_OTU193042177	-0.615992	0		a_OTU364262634	b_OTU242117276	-0.697801	0.01		a_OTU36257296	f_OTU474368470	0.662502	0.01		a_OTU292622599	p_OTU284926952	0.62363	0
a_OTU603422861	b_OTU323442635	-0.632988	0		a_OTU364262634	b_OTU261245621	-0.61075	0.01		a_OTU36257296	f_OTU796488890	0.652772	0.01		a_OTU292622599	p_OTU333982440	0.742033	0
a_OTU603422861	b_OTU607033175	-0.601346	0		a_OTU364262634	b_OTU302829765	-0.634812	0		a_OTU36257296	f_OTU931893185	0.699477	0		a_OTU292622599	p_OTU467643994	0.665984	0
a_OTU603422861	b_OTU612832514	-0.669855	0.01		a_OTU364262634	b_OTU323442635	-0.661586	0		a_OTU36257296	n_OTU227063175	0.656002	0		a_OTU292622599	p_OTU645476226	0.614098	0.01
a_OTU603422861	b_OTU657350349	-0.674878	0.01		a_OTU364262634	b_OTU557243401	-0.661408	0		a_OTU36257296	p_OTU311051285	0.655	0.01		a_OTU292622599	p_OTU718174786	0.640063	0.01
a_OTU603422861	b_OTU690557711	-0.691925	0		a_OTU364262634	b_OTU62411185	-0.637847	0		a_OTU36257296	p_OTU511759033	0.661628	0.01		a_OTU292622599	p_OTU777592383	0.647511	0.01
a_OTU603422861	b_OTU710746054	-0.634021	0.01		a_OTU364262634	b_OTU716819518	-0.660153	0		a_OTU362803421	a_OTU36257296	0.704316	0.01		a_OTU292622599	p_OTU888482764	0.762837	0
a_OTU603422861	b_OTU794896770	-0.654525	0.01		a_OTU364262634	b_OTU868196891	-0.618643	0.01		a_OTU362803421	b_OTU281039093	-0.615289	0.01		a_OTU345891527	a_OTU222450064	0.627364	0.01
a_OTU603422861	b_OTU9382616	-0.601831	0.01		a_OTU373714467	a_OTU805064176	0.644327	0		a_OTU362803421	b_OTU296700267	-0.639897	0		a_OTU345891527	a_OTU353231914	0.634796	0
a_OTU603422861	n_OTU29557277	0.615049	0.01		a_OTU373714467	a_OTU885745148	0.671975	0		a_OTU362803421	b_OTU38379515	-0.677039	0.01		a_OTU351013976	a_OTU221286088	0.627047	0
a_OTU611538717	a_OTU258824764	0.61647	0		a_OTU373714467	b_OTU536001041	-0.611939	0		a_OTU362803421	b_OTU55800849	-0.65042	0		a_OTU351013976	a_OTU826487188	0.709728	0
a_OTU611538717	a_OTU312163290	0.681171	0		a_OTU373714467	b_OTU896030530	-0.606462	0.01		a_OTU362803421	b_OTU972411385	-0.684083	0		a_OTU351013976	b_OTU105739104	-0.665671	0
a_OTU611538717	a_OTU332055433	0.649593	0.01		a_OTU373714467	b_OTU906264942	-0.643794	0		a_OTU362803421	f_OTU227127001	0.853438	0		a_OTU351013976	b_OTU117894790	-0.694053	0
a_OTU611538717	a_OTU682390646	0.651187	0.01		a_OTU373714467	f_OTU309285216	0.63368	0.01		a_OTU362803421	f_OTU338055331	0.737859	0		a_OTU351013976	b_OTU137737330	-0.747588	0
a_OTU611538717	a_OTU702474739	0.604955	0		a_OTU373714467	f_OTU510146131	0.611868	0.01		a_OTU362803421	f_OTU344973298	0.685575	0.01		a_OTU351013976	b_OTU13916026	-0.605972	0.01
a_OTU611538717	b_OTU14525879	-0.651547	0.01		a_OTU373714467	f_OTU742548607	0.65709	0.01		a_OTU362803421	f_OTU387484002	0.769431	0		a_OTU351013976	b_OTU14755906	-0.678179	0
a_OTU611538717	b_OTU217274126	-0.672704	0.01		a_OTU373714467	f_OTU931893185	-0.612889	0		a_OTU362803421	f_OTU406660800	0.767618	0		a_OTU351013976	b_OTU148918551	-0.837976	0
a_OTU611538717	b_OTU347345546	-0.615275	0		a_OTU373714467	p_OTU660012405	0.712789	0		a_OTU362803421	f_OTU430448485	0.739155	0.01		a_OTU351013976	b_OTU15222791	-0.633732	0
a_OTU611538717	b_OTU449694002	-0.621866	0		a_OTU375159917	a_OTU16441016	0.600046	0		a_OTU362803421	f_OTU474368470	0.633294	0.01		a_OTU351013976	b_OTU153257010	-0.709056	0
a_OTU611538717	b_OTU478062046	-0.617519	0		a_OTU375159917	a_OTU332055433	0.611199	0		a_OTU362803421	f_OTU50814331	0.634033	0		a_OTU351013976	b_OTU158314019	-0.691839	0
a_OTU611538717	b_OTU506153488	-0.620802	0		a_OTU375159917	a_OTU620003641	0.616307	0		a_OTU362803421	f_OTU636128370	0.621663	0.01		a_OTU351013976	b_OTU169657206	-0.66633	0
a_OTU611538717	b_OTU536001041	-0.645565	0		a_OTU375159917	a_OTU702474739	0.603815	0		a_OTU362803421	f_OTU656146135	0.642896	0.01		a_OTU351013976	b_OTU170310242	-0.762493	0
a_OTU611538717	b_OTU576155968	-0.613668	0		a_OTU375159917	b_OTU155998071	-0.671345	0		a_OTU362803421	f_OTU706368935	0.859327	0		a_OTU351013976	b_OTU174736855	-0.631154	0.01
a_OTU611538717	b_OTU612832514	-0.657082	0		a_OTU375159917	b_OTU182249173	-0.676085	0		a_OTU362803421	f_OTU759529511	0.679408	0		a_OTU351013976	b_OTU193042177	-0.682469	0
a_OTU611538717	b_OTU657350349	-0.624954	0		a_OTU375159917	b_OTU242117276	-0.683954	0		a_OTU362803421	f_OTU759585620	0.777679	0		a_OTU351013976	b_OTU200145133	-0.751186	0
a_OTU611538717	b_OTU710746054	-0.645459	0		a_OTU375159917	b_OTU302829765	-0.722348	0		a_OTU362803421	f_OTU796488890	0.886704	0		a_OTU351013976	b_OTU205417747	-0.687553	0
a_OTU611538717	n_OTU29557277	0.633844	0.01		a_OTU375159917	b_OTU315859822	-0.747883	0		a_OTU362803421	f_OTU808980112	0.695801	0		a_OTU351013976	b_OTU220265629	-0.6379	0
a_OTU611538717	p_OTU313931169	0.683804	0.01		a_OTU375159917	b_OTU357110945	-0.608367	0		a_OTU362803421	f_OTU90507357	0.681866	0		a_OTU351013976	b_OTU224787415	-0.745121	0
a_OTU617910915	b_OTU170310242	0.672456	0		a_OTU375159917	b_OTU379515248	-0.629839	0.01		a_OTU362803421	f_OTU949758499	0.847874	0		a_OTU351013976	b_OTU225578422	-0.633538	0
a_OTU617910915	b_OTU290668190	-0.606612	0		a_OTU375159917	b_OTU382099375	-0.668313	0		a_OTU362803421	n_OTU227063175	0.730015	0		a_OTU351013976	b_OTU244094646	-0.619116	0
a_OTU617910915	b_OTU406597266	0.619145	0.01		a_OTU375159917	b_OTU463185103	-0.652688	0		a_OTU362803421	p_OTU128303259	0.815892	0		a_OTU351013976	b_OTU245490001	-0.700139	0.01
a_OTU617910915	b_OTU751180842	-0.683267	0		a_OTU375159917	b_OTU581083827	-0.632291	0		a_OTU362803421	p_OTU238743123	0.682874	0		a_OTU351013976	b_OTU251312187	-0.72483	0
a_OTU617910915	b_OTU809186407	0.663155	0		a_OTU375159917	b_OTU62411185	-0.729238	0		a_OTU362803421	p_OTU284926952	0.795368	0		a_OTU351013976	b_OTU254641825	-0.601527	0
a_OTU617910915	b_OTU985721721	0.613455	0		a_OTU375159917	b_OTU657350349	-0.611829	0		a_OTU362803421	p_OTU31345569	0.714187	0.01		a_OTU351013976	b_OTU261644965	-0.719545	0
a_OTU620003641	b_OTU796002290	0.647835	0		a_OTU375159917	b_OTU692923291	-0.69826	0.01		a_OTU362803421	p_OTU332188674	0.793677	0		a_OTU351013976	b_OTU26429731	-0.646199	0
a_OTU620003641	f_OTU121015993	0.612632	0		a_OTU375159917	b_OTU750145158	-0.712776	0		a_OTU362803421	p_OTU389052723	0.700899	0		a_OTU351013976	b_OTU271343498	-0.607644	0.01
a_OTU620003641	f_OTU366614862	0.658992	0		a_OTU375159917	b_OTU856978013	-0.709763	0		a_OTU362803421	p_OTU511759033	0.675581	0		a_OTU351013976	b_OTU282698289	-0.703322	0
a_OTU620003641	f_OTU660898848	0.763211	0		a_OTU375159917	b_OTU868196891	-0.702869	0.01		a_OTU362803421	p_OTU645476226	0.743894	0		a_OTU351013976	b_OTU286678054	-0.696189	0
a_OTU620003641	n_OTU943266345	0.65134	0		a_OTU375159917	f_OTU127340403	0.690573	0		a_OTU362803421	p_OTU947514653	0.674234	0.01		a_OTU351013976	b_OTU297724966	-0.667928	0
a_OTU676945400	b_OTU193759001	0.669048	0		a_OTU375159917	f_OTU344973298	0.642317	0		a_OTU362803421	p_OTU998772586	0.779712	0		a_OTU351013976	b_OTU30810557	-0.733522	0
a_OTU676945400	b_OTU200145133	0.755939	0		a_OTU375159917	f_OTU50127428	0.656425	0.01		a_OTU364262634	a_OTU56849315	0.603893	0.01		a_OTU351013976	b_OTU355258150	-0.69613	0
a_OTU676945400	b_OTU200420201	0.627183	0.01		a_OTU375159917	n_OTU202801846	0.649249	0		a_OTU364262634	b_OTU106162429	-0.675623	0		a_OTU351013976	b_OTU355811306	-0.716276	0
a_OTU676945400	b_OTU245265827	0.806895	0		a_OTU375587176	a_OTU554153125	0.730401	0		a_OTU364262634	b_OTU372349409	-0.687409	0		a_OTU351013976	b_OTU369163727	-0.716378	0
a_OTU676945400	b_OTU260118403	0.634971	0		a_OTU375587176	a_OTU813690168	0.719385	0		a_OTU364262634	b_OTU374079413	-0.681421	0.01		a_OTU351013976	b_OTU371345975	-0.663543	0.01
a_OTU676945400	b_OTU297724966	0.602788	0		a_OTU375587176	b_OTU129422858	-0.628602	0		a_OTU364262634	b_OTU383767826	-0.66759	0		a_OTU351013976	b_OTU371361503	-0.714909	0
a_OTU676945400	b_OTU31467091	0.609543	0.01		a_OTU375587176	b_OTU21975256	-0.677194	0		a_OTU364262634	b_OTU436143774	-0.700316	0		a_OTU351013976	b_OTU372015410	-0.682789	0.01
a_OTU676945400	b_OTU371345975	0.607657	0		a_OTU375587176	b_OTU317057428	-0.809942	0		a_OTU364262634	b_OTU534243270	-0.655943	0.01		a_OTU351013976	b_OTU37473808	-0.612227	0
a_OTU676945400	b_OTU413559430	0.668549	0		a_OTU375587176	b_OTU323595792	0.612093	0.01		a_OTU364262634	b_OTU554645097	-0.664187	0		a_OTU351013976	b_OTU382099375	-0.65887	0
a_OTU676945400	b_OTU428681633	0.652935	0.01		a_OTU375587176	b_OTU367552539	-0.673349	0.01		a_OTU364262634	b_OTU587127570	-0.787641	0		a_OTU351013976	b_OTU383282011	-0.676868	0
a_OTU676945400	b_OTU534333346	0.700686	0		a_OTU375587176	b_OTU401472770	-0.697397	0		a_OTU364262634	b_OTU630461862	-0.653136	0		a_OTU351013976	b_OTU387398620	-0.648796	0
a_OTU676945400	b_OTU583773885	0.635641	0.01		a_OTU375587176	b_OTU461547412	-0.731975	0		a_OTU364262634	b_OTU652525673	-0.631293	0.01		a_OTU351013976	b_OTU401020166	-0.682173	0
a_OTU676945400	b_OTU645339153	0.602798	0		a_OTU375587176	b_OTU506140265	-0.600814	0		a_OTU364262634	b_OTU677158350	-0.63605	0.01		a_OTU351013976	b_OTU401472770	-0.655557	0.01
a_OTU676945400	b_OTU708672921	0.607055	0		a_OTU375587176	b_OTU528439131	-0.683328	0		a_OTU364262634	b_OTU689719373	-0.729154	0.01		a_OTU351013976	b_OTU406597266	-0.787507	0
a_OTU676945400	b_OTU712335076	0.620965	0.01		a_OTU375587176	b_OTU630219541	-0.683635	0		a_OTU364262634	b_OTU716468545	-0.705259	0.01		a_OTU351013976	b_OTU407687869	-0.669201	0
a_OTU676945400	b_OTU716468545	0.601363	0		a_OTU375587176	b_OTU727792355	-0.744878	0		a_OTU364262634	b_OTU718006886	-0.723219	0		a_OTU351013976	b_OTU410259553	-0.619152	0
a_OTU676945400	b_OTU744344977	0.785119	0		a_OTU375587176	b_OTU900378679	-0.701276	0		a_OTU364262634	b_OTU774769259	-0.713472	0		a_OTU351013976	b_OTU419396623	-0.7166	0
a_OTU676945400	b_OTU916414065	0.698204	0		a_OTU375587176	n_OTU765176945	0.760451	0		a_OTU364262634	b_OTU797155949	-0.751445	0		a_OTU351013976	b_OTU424854220	-0.785103	0
a_OTU676945400	b_OTU983911052	0.667375	0.01		a_OTU380475826	b_OTU445092459	-0.662236	0.01		a_OTU364262634	b_OTU803659807	-0.692917	0		a_OTU351013976	b_OTU428681633	-0.678791	0.01
a_OTU676945400	b_OTU985721721	0.700469	0.01		a_OTU380475826	b_OTU487409043	-0.627428	0		a_OTU364262634	b_OTU809186407	-0.725549	0		a_OTU351013976	b_OTU44261477	-0.606062	0.01
a_OTU682390646	a_OTU258824764	0.679631	0		a_OTU380475826	b_OTU654134799	-0.71049	0		a_OTU364262634	b_OTU814397735	-0.648977	0		a_OTU351013976	b_OTU444556564	-0.655965	0
a_OTU682390646	a_OTU312163290	0.798888	0		a_OTU380475826	b_OTU710746054	-0.61406	0		a_OTU364262634	b_OTU860518217	-0.670689	0		a_OTU351013976	b_OTU449694002	-0.65225	0.01
a_OTU682390646	a_OTU332055433	0.694112	0.01		a_OTU380475826	b_OTU896030530	-0.600136	0.01		a_OTU364262634	b_OTU887894647	-0.638317	0.01		a_OTU351013976	b_OTU455790896	-0.708338	0.01
a_OTU682390646	b_OTU158216470	-0.600238	0		a_OTU380475826	f_OTU510146131	0.610333	0.01		a_OTU364262634	b_OTU944124093	-0.698783	0		a_OTU351013976	b_OTU458359679	-0.710996	0
a_OTU682390646	b_OTU217274126	-0.65916	0.01		a_OTU380475826	p_OTU872500387	0.670382	0		a_OTU364262634	b_OTU954001356	-0.619829	0		a_OTU351013976	b_OTU463001097	-0.720324	0
a_OTU682390646	b_OTU347345546	-0.611132	0		a_OTU386260694	b_OTU174616668	-0.642674	0.01		a_OTU364262634	b_OTU973186310	-0.739763	0		a_OTU351013976	b_OTU463185103	-0.671808	0.01
a_OTU682390646	b_OTU449694002	-0.70981	0		a_OTU386260694	b_OTU257842558	-0.603245	0		a_OTU364262634	f_OTU351515023	0.717179	0.01		a_OTU351013976	b_OTU471507202	-0.872164	0
a_OTU682390646	b_OTU536001041	-0.641378	0.01		a_OTU386260694	b_OTU26429731	-0.610579	0		a_OTU364262634	f_OTU365763121	0.607918	0.01		a_OTU351013976	b_OTU481160732	-0.77622	0.01
a_OTU682390646	b_OTU576155968	-0.651432	0		a_OTU386260694	b_OTU343492930	-0.711026	0		a_OTU364262634	f_OTU39770997	0.767863	0		a_OTU351013976	b_OTU491583081	-0.648471	0
a_OTU682390646	b_OTU612832514	-0.68951	0		a_OTU386260694	b_OTU401559811	-0.615124	0		a_OTU364262634	f_OTU757099016	0.627288	0		a_OTU351013976	b_OTU495086646	-0.762123	0
a_OTU682390646	b_OTU680133787	-0.611774	0		a_OTU386260694	b_OTU463185103	-0.631537	0.01		a_OTU364262634	p_OTU203344511	0.620951	0.01		a_OTU351013976	b_OTU501236133	-0.826471	0
a_OTU682390646	b_OTU727792355	-0.721911	0.01		a_OTU386260694	b_OTU473454390	-0.742272	0		a_OTU364262634	p_OTU605985809	0.666917	0.01		a_OTU351013976	b_OTU505191659	-0.753124	0
a_OTU682390646	f_OTU50814331	0.765526	0		a_OTU386260694	b_OTU576155968	-0.640186	0.01		a_OTU364262634	p_OTU621054929	0.628221	0		a_OTU351013976	b_OTU510613195	-0.654624	0.01
a_OTU702474739	a_OTU312163290	0.646933	0		a_OTU386260694	b_OTU600936150	-0.621723	0		a_OTU375159917	a_OTU16441016	0.693535	0		a_OTU351013976	b_OTU510765785	-0.793058	0
a_OTU702474739	b_OTU449694002	-0.674103	0		a_OTU386260694	b_OTU638796417	-0.702427	0		a_OTU375159917	a_OTU232861498	0.671445	0		a_OTU351013976	b_OTU52241077	-0.635377	0.01
a_OTU702474739	b_OTU5229266	-0.637093	0		a_OTU386260694	b_OTU661767019	-0.603105	0		a_OTU375159917	a_OTU332055433	0.649342	0		a_OTU351013976	b_OTU5229266	-0.729712	0.01
a_OTU702474739	b_OTU690557711	-0.664616	0.01		a_OTU386260694	b_OTU668501047	-0.679637	0		a_OTU375159917	a_OTU452582934	0.767702	0		a_OTU351013976	b_OTU528439131	-0.707656	0
a_OTU702474739	b_OTU727792355	-0.670052	0		a_OTU386260694	b_OTU718006886	-0.657559	0.01		a_OTU375159917	a_OTU489205455	0.765431	0		a_OTU351013976	b_OTU530590771	-0.714991	0
a_OTU702474739	b_OTU818354147	-0.641904	0.01		a_OTU386260694	b_OTU72357913	-0.617509	0		a_OTU375159917	a_OTU682390646	0.765619	0		a_OTU351013976	b_OTU534243270	-0.678337	0
a_OTU702474739	b_OTU972585117	-0.628226	0		a_OTU386260694	b_OTU739231170	-0.686065	0		a_OTU375159917	a_OTU702474739	0.740319	0		a_OTU351013976	b_OTU536001041	-0.641252	0
a_OTU702474739	b_OTU974713768	-0.684938	0		a_OTU386260694	b_OTU770003855	-0.714063	0		a_OTU375159917	b_OTU389082399	-0.685061	0		a_OTU351013976	b_OTU543834579	-0.662503	0.01
a_OTU702474739	f_OTU50814331	0.708461	0		a_OTU386260694	b_OTU856978013	-0.62011	0		a_OTU375159917	b_OTU687914100	-0.674203	0		a_OTU351013976	b_OTU553476821	-0.643604	0
a_OTU702474739	f_OTU808980112	0.627766	0.01		a_OTU386260694	b_OTU955163412	-0.67275	0		a_OTU375159917	b_OTU829496114	-0.615209	0		a_OTU351013976	b_OTU561509733	-0.683903	0
a_OTU702474739	p_OTU313931169	0.716704	0		a_OTU386260694	f_OTU113937294	0.679702	0		a_OTU375159917	f_OTU26169787	0.69424	0.01		a_OTU351013976	b_OTU567617607	-0.667376	0
a_OTU702474739	p_OTU857628536	-0.697921	0		a_OTU386260694	f_OTU147380401	0.76914	0		a_OTU375159917	f_OTU877404756	0.771656	0		a_OTU351013976	b_OTU571064607	-0.78254	0
a_OTU720541256	b_OTU200420201	-0.619777	0		a_OTU386260694	f_OTU222640781	0.660889	0		a_OTU37702917	a_OTU880989571	0.647975	0.01		a_OTU351013976	b_OTU575208928	-0.612524	0.01
a_OTU720541256	b_OTU242117276	0.61324	0.01		a_OTU386260694	f_OTU485212647	0.656206	0		a_OTU37702917	b_OTU124908936	-0.602756	0.01		a_OTU351013976	b_OTU578404380	-0.765868	0.01
a_OTU720541256	b_OTU406597266	-0.604132	0.01		a_OTU386260694	f_OTU577033317	0.602504	0		a_OTU37702917	b_OTU41991682	-0.620409	0.01		a_OTU351013976	b_OTU610018608	-0.780917	0
a_OTU720541256	b_OTU645339153	-0.625638	0.01		a_OTU386260694	n_OTU675639435	0.633088	0.01		a_OTU37702917	f_OTU322834831	0.658852	0		a_OTU351013976	b_OTU612832514	-0.618719	0.01
a_OTU720541256	b_OTU763597657	0.638379	0.01		a_OTU386260694	p_OTU799905938	0.652866	0.01		a_OTU38560602	f_OTU252468759	0.62039	0.01		a_OTU351013976	b_OTU617601125	-0.749302	0
a_OTU726926670	b_OTU357110945	0.639262	0		a_OTU386260694	p_OTU947025615	0.669431	0.01		a_OTU38560602	f_OTU26169787	0.611296	0.01		a_OTU351013976	b_OTU638796417	-0.738951	0
a_OTU726926670	b_OTU613955815	0.67927	0		a_OTU417349205	a_OTU805064176	0.610389	0.01		a_OTU386260694	b_OTU797155949	-0.674014	0.01		a_OTU351013976	b_OTU640712983	-0.612348	0
a_OTU726926670	b_OTU839806328	0.662496	0.01		a_OTU417349205	b_OTU906264942	-0.640963	0.01		a_OTU386260694	b_OTU803659807	-0.633314	0		a_OTU351013976	b_OTU656901825	-0.652844	0
a_OTU726926670	b_OTU856978013	0.615687	0		a_OTU417349205	f_OTU576776088	0.654161	0		a_OTU386260694	b_OTU973186310	-0.606652	0.01		a_OTU351013976	b_OTU668347535	-0.665568	0
a_OTU726926670	f_OTU706368935	0.68713	0		a_OTU433328721	b_OTU323595792	0.691891	0		a_OTU386260694	n_OTU378545190	0.672272	0		a_OTU351013976	b_OTU668501047	-0.733183	0
a_OTU726926670	p_OTU529904397	0.608617	0		a_OTU433328721	f_OTU434444058	-0.630993	0		a_OTU398040633	a_OTU21836376	0.659452	0		a_OTU351013976	b_OTU672052765	-0.791376	0
a_OTU727858473	b_OTU14755906	-0.604421	0		a_OTU452582934	a_OTU312163290	0.74426	0		a_OTU398040633	a_OTU6271590	0.728483	0		a_OTU351013976	b_OTU677158350	-0.622568	0
a_OTU727858473	b_OTU274396761	-0.742711	0		a_OTU452582934	a_OTU332055433	0.830109	0		a_OTU398040633	f_OTU422027334	0.665465	0.01		a_OTU351013976	b_OTU687914100	-0.609162	0
a_OTU727858473	b_OTU368988708	-0.694448	0		a_OTU452582934	a_OTU620003641	0.673122	0		a_OTU398040633	f_OTU475425429	0.772419	0		a_OTU351013976	b_OTU690406351	-0.669453	0.01
a_OTU727858473	b_OTU436081132	0.605427	0.01		a_OTU452582934	a_OTU702474739	0.742989	0		a_OTU398040633	n_OTU765176945	0.608	0		a_OTU351013976	b_OTU692923291	-0.675438	0.01
a_OTU727858473	b_OTU444556564	-0.647876	0.01		a_OTU452582934	b_OTU124908936	-0.631041	0.01		a_OTU398040633	p_OTU40396389	0.622811	0		a_OTU351013976	b_OTU713238360	-0.75627	0
a_OTU727858473	b_OTU455357593	0.634955	0.01		a_OTU452582934	b_OTU232075618	-0.610373	0		a_OTU398040633	p_OTU484278605	0.642861	0.01		a_OTU351013976	b_OTU716468545	-0.666138	0.01
a_OTU727858473	b_OTU461547412	0.647697	0		a_OTU452582934	b_OTU255771510	-0.607626	0		a_OTU433328721	b_OTU141215440	-0.665654	0.01		a_OTU351013976	b_OTU718006886	-0.609403	0
a_OTU727858473	b_OTU493593073	0.601261	0.01		a_OTU452582934	b_OTU271343498	-0.628427	0		a_OTU433328721	b_OTU28270232	0.634789	0.01		a_OTU351013976	b_OTU718488476	-0.702024	0
a_OTU727858473	b_OTU501963668	-0.662472	0.01		a_OTU452582934	b_OTU302829765	-0.658057	0		a_OTU433328721	b_OTU291730818	-0.741702	0		a_OTU351013976	b_OTU722911935	-0.711187	0
a_OTU727858473	b_OTU527533333	0.781699	0		a_OTU452582934	b_OTU315859822	-0.738692	0		a_OTU433328721	b_OTU367552539	-0.650248	0		a_OTU351013976	b_OTU733001906	-0.613075	0.01
a_OTU727858473	b_OTU565932929	0.632571	0		a_OTU452582934	b_OTU357110945	-0.807221	0		a_OTU433328721	b_OTU381186339	-0.610459	0.01		a_OTU351013976	b_OTU74558142	-0.653326	0.01
a_OTU727858473	b_OTU620682892	0.672993	0.01		a_OTU452582934	b_OTU382099375	-0.637382	0.01		a_OTU433328721	b_OTU401559811	-0.66869	0.01		a_OTU351013976	b_OTU753568661	-0.61289	0
a_OTU727858473	b_OTU850087424	0.664058	0.01		a_OTU452582934	b_OTU401472770	-0.64584	0		a_OTU433328721	b_OTU555096197	-0.60446	0.01		a_OTU351013976	b_OTU760093927	-0.83219	0
a_OTU727858473	b_OTU901707497	-0.759191	0		a_OTU452582934	b_OTU422779932	-0.668026	0		a_OTU433328721	b_OTU661119493	0.627919	0		a_OTU351013976	b_OTU784764338	-0.653595	0
a_OTU727858473	f_OTU232616615	-0.741981	0		a_OTU452582934	b_OTU449624343	-0.685792	0		a_OTU433328721	b_OTU674958901	-0.602339	0.01		a_OTU351013976	b_OTU792302355	-0.719069	0
a_OTU727858473	f_OTU466483447	-0.757284	0		a_OTU452582934	b_OTU463185103	-0.77428	0		a_OTU433328721	b_OTU763835326	0.620405	0		a_OTU351013976	b_OTU796002290	-0.657953	0
a_OTU727858473	f_OTU818825107	-0.645819	0		a_OTU452582934	b_OTU554981936	-0.601559	0.01		a_OTU433328721	b_OTU781157825	-0.636974	0		a_OTU351013976	b_OTU809186407	-0.735717	0
a_OTU734367376	b_OTU487640366	-0.641392	0.01		a_OTU452582934	b_OTU581083827	-0.656527	0.01		a_OTU433328721	b_OTU921914818	-0.614916	0		a_OTU351013976	b_OTU827244418	-0.6223	0
a_OTU734367376	b_OTU52978573	0.605363	0		a_OTU452582934	b_OTU585890099	-0.701326	0		a_OTU433328721	f_OTU803043739	0.618639	0.01		a_OTU351013976	b_OTU839550965	-0.645023	0
a_OTU734367376	b_OTU653338481	0.60367	0.01		a_OTU452582934	b_OTU631673665	-0.651267	0.01		a_OTU433328721	n_OTU152100047	0.743123	0		a_OTU351013976	b_OTU839806328	-0.66866	0.01
a_OTU734367376	b_OTU669849423	-0.648939	0		a_OTU452582934	b_OTU638796417	-0.747129	0		a_OTU439411068	a_OTU145899779	0.632249	0.01		a_OTU351013976	b_OTU842584010	-0.826263	0
a_OTU734367376	b_OTU712335076	-0.614655	0		a_OTU452582934	b_OTU653084625	-0.640602	0		a_OTU439411068	a_OTU452582934	0.68014	0		a_OTU351013976	b_OTU849529322	-0.628809	0.01
a_OTU734367376	b_OTU750057883	-0.684993	0		a_OTU452582934	b_OTU661767019	-0.719881	0		a_OTU439411068	a_OTU56849315	0.628705	0.01		a_OTU351013976	b_OTU854090010	-0.683568	0.01
a_OTU734367376	b_OTU800792270	-0.627397	0		a_OTU452582934	b_OTU692923291	-0.635106	0		a_OTU439411068	a_OTU603422861	0.613159	0		a_OTU351013976	b_OTU856978013	-0.692628	0.01
a_OTU734367376	b_OTU962619002	-0.60386	0		a_OTU452582934	b_OTU706710916	-0.657952	0		a_OTU439411068	a_OTU682390646	0.697363	0		a_OTU351013976	b_OTU865784231	-0.791278	0
a_OTU734367376	f_OTU24067259	0.628719	0		a_OTU452582934	b_OTU750145158	-0.709324	0		a_OTU439411068	a_OTU79971902	0.645927	0.01		a_OTU351013976	b_OTU869377100	-0.66155	0
a_OTU734367376	f_OTU499158981	0.708006	0		a_OTU452582934	b_OTU839806328	-0.671933	0.01		a_OTU439411068	f_OTU121015993	0.658246	0.01		a_OTU351013976	b_OTU87435812	-0.699324	0
a_OTU734367376	n_OTU204690628	0.669504	0		a_OTU452582934	b_OTU842584010	-0.644758	0.01		a_OTU439411068	f_OTU252468759	0.657484	0.01		a_OTU351013976	b_OTU884001281	-0.653991	0.01
a_OTU734367376	n_OTU300462181	0.661111	0		a_OTU452582934	b_OTU848310442	-0.726972	0		a_OTU439411068	f_OTU799082232	0.621269	0.01		a_OTU351013976	b_OTU884240209	-0.777495	0
a_OTU734367376	p_OTU296585384	0.612133	0.01		a_OTU452582934	b_OTU848946065	-0.670202	0		a_OTU439411068	f_OTU835536844	0.634608	0		a_OTU351013976	b_OTU884671414	-0.691957	0
a_OTU734367376	p_OTU522795087	0.634435	0		a_OTU452582934	b_OTU856978013	-0.655577	0		a_OTU452582934	a_OTU332055433	0.719598	0.01		a_OTU351013976	b_OTU888719333	-0.683609	0
a_OTU772739191	b_OTU408333489	-0.704937	0		a_OTU452582934	b_OTU868196891	-0.748583	0		a_OTU452582934	a_OTU682390646	0.817175	0		a_OTU351013976	b_OTU889259640	-0.773939	0
a_OTU772739191	b_OTU66942078	-0.633112	0		a_OTU452582934	b_OTU963206954	-0.602326	0		a_OTU452582934	a_OTU702474739	0.74087	0		a_OTU351013976	b_OTU90848161	-0.628218	0.01
a_OTU772739191	b_OTU814864514	0.622093	0		a_OTU452582934	b_OTU96469814	-0.648195	0.01		a_OTU452582934	a_OTU79971902	0.639271	0.01		a_OTU351013976	b_OTU908771193	-0.652008	0
a_OTU772739191	f_OTU365763121	0.695886	0		a_OTU452582934	b_OTU96731243	-0.660932	0		a_OTU452582934	b_OTU104112103	-0.65952	0.01		a_OTU351013976	b_OTU940285431	-0.629293	0
a_OTU772739191	f_OTU649238031	0.696092	0		a_OTU452582934	f_OTU425647391	0.630291	0.01		a_OTU452582934	b_OTU264138612	-0.645055	0.01		a_OTU351013976	b_OTU943890664	-0.757209	0
a_OTU772739191	f_OTU656146135	0.691846	0		a_OTU452582934	f_OTU767450924	-0.678185	0		a_OTU452582934	b_OTU389082399	-0.716964	0		a_OTU351013976	b_OTU946633741	-0.681418	0.01
a_OTU772739191	f_OTU898343112	0.700093	0		a_OTU452582934	n_OTU202801846	0.667887	0		a_OTU452582934	b_OTU441980221	-0.648733	0.01		a_OTU351013976	b_OTU949714232	-0.664186	0.01
a_OTU772739191	p_OTU837106924	0.667702	0		a_OTU452582934	n_OTU675639435	0.682073	0.01		a_OTU452582934	b_OTU687914100	-0.693879	0.01		a_OTU351013976	b_OTU971570708	-0.69646	0.01
a_OTU777460988	a_OTU145899779	0.628498	0		a_OTU452582934	p_OTU174383750	-0.618936	0		a_OTU452582934	b_OTU809186407	-0.604637	0		a_OTU351013976	b_OTU973186310	-0.763378	0
a_OTU777460988	a_OTU489205455	0.603638	0.01		a_OTU489205455	a_OTU312163290	0.627688	0.01		a_OTU452582934	b_OTU884240209	-0.602165	0.01		a_OTU351013976	b_OTU973399343	-0.730062	0
a_OTU777460988	a_OTU611538717	0.633676	0.01		a_OTU489205455	a_OTU332055433	0.682742	0		a_OTU452582934	b_OTU95405918	-0.699209	0		a_OTU351013976	b_OTU978583477	-0.753667	0
a_OTU777460988	b_OTU140029119	-0.646681	0.01		a_OTU489205455	a_OTU452582934	0.669265	0		a_OTU452582934	f_OTU121015993	0.625518	0.01		a_OTU351013976	b_OTU985721721	-0.65921	0.01
a_OTU777460988	b_OTU193042177	-0.648262	0.01		a_OTU489205455	a_OTU620003641	0.632335	0.01		a_OTU452582934	f_OTU252468759	0.663618	0.01		a_OTU351013976	b_OTU995374904	-0.654945	0
a_OTU777460988	b_OTU217274126	-0.611355	0.01		a_OTU489205455	a_OTU682390646	0.603182	0.01		a_OTU452582934	f_OTU26169787	0.708456	0		a_OTU351013976	f_OTU116104500	0.82067	0
a_OTU777460988	b_OTU314863300	-0.634443	0		a_OTU489205455	a_OTU702474739	0.743604	0		a_OTU452582934	f_OTU799082232	0.610097	0		a_OTU351013976	f_OTU185563916	0.69577	0.01
a_OTU777460988	b_OTU347345546	-0.648049	0.01		a_OTU489205455	b_OTU120276571	-0.602227	0		a_OTU452582934	f_OTU877404756	0.791152	0		a_OTU351013976	f_OTU196493200	0.76928	0
a_OTU777460988	b_OTU478062046	-0.698963	0		a_OTU489205455	b_OTU302829765	-0.752116	0		a_OTU452582934	n_OTU116899181	0.60001	0		a_OTU351013976	f_OTU227127001	0.707693	0
a_OTU777460988	b_OTU534333346	-0.626158	0		a_OTU489205455	b_OTU315859822	-0.677308	0		a_OTU489205455	a_OTU232861498	0.696881	0.01		a_OTU351013976	f_OTU281834223	0.762769	0
a_OTU777460988	b_OTU536001041	-0.658859	0.01		a_OTU489205455	b_OTU355811306	-0.679991	0		a_OTU489205455	a_OTU273947452	0.64827	0		a_OTU351013976	f_OTU294864895	0.681263	0
a_OTU777460988	b_OTU576155968	-0.674067	0		a_OTU489205455	b_OTU357110945	-0.766849	0		a_OTU489205455	a_OTU312163290	0.761286	0		a_OTU351013976	f_OTU340541070	0.733238	0
a_OTU777460988	b_OTU657350349	-0.68486	0.01		a_OTU489205455	b_OTU379515248	-0.642045	0.01		a_OTU489205455	a_OTU332055433	0.823121	0		a_OTU351013976	f_OTU387484002	0.686769	0.01
a_OTU777460988	b_OTU692923291	-0.647164	0.01		a_OTU489205455	b_OTU463185103	-0.691185	0		a_OTU489205455	a_OTU452582934	0.757857	0		a_OTU351013976	f_OTU430448485	0.661248	0.01
a_OTU777460988	b_OTU710746054	-0.674079	0		a_OTU489205455	b_OTU581083827	-0.604783	0		a_OTU489205455	a_OTU682390646	0.777057	0		a_OTU351013976	f_OTU466620407	0.64415	0
a_OTU777460988	b_OTU794896770	-0.691519	0		a_OTU489205455	b_OTU585890099	-0.752165	0		a_OTU489205455	a_OTU702474739	0.759448	0		a_OTU351013976	f_OTU472318706	0.694114	0.01
a_OTU777460988	b_OTU818354147	-0.616038	0		a_OTU489205455	b_OTU62411185	-0.690788	0		a_OTU489205455	b_OTU104112103	-0.714664	0.01		a_OTU351013976	f_OTU474368470	0.698413	0
a_OTU777460988	b_OTU86230168	-0.687906	0		a_OTU489205455	b_OTU638796417	-0.651582	0		a_OTU489205455	b_OTU219849592	-0.622416	0		a_OTU351013976	f_OTU516713588	0.756337	0
a_OTU777460988	b_OTU908771193	-0.647189	0.01		a_OTU489205455	b_OTU661767019	-0.768435	0		a_OTU489205455	b_OTU251312187	-0.628841	0.01		a_OTU351013976	f_OTU625467677	0.718085	0
a_OTU777460988	b_OTU9382616	-0.631651	0.01		a_OTU489205455	b_OTU750145158	-0.713873	0		a_OTU489205455	b_OTU389082399	-0.744043	0		a_OTU351013976	f_OTU636128370	0.649973	0
a_OTU777460988	n_OTU29557277	0.641834	0		a_OTU489205455	b_OTU763597657	-0.614209	0.01		a_OTU489205455	b_OTU781157825	-0.642592	0.01		a_OTU351013976	f_OTU649238031	0.633904	0
a_OTU777460988	p_OTU143875211	0.604252	0.01		a_OTU489205455	b_OTU839806328	-0.633218	0		a_OTU489205455	b_OTU829496114	-0.669783	0		a_OTU351013976	f_OTU706368935	0.691799	0
a_OTU777460988	p_OTU313931169	0.641988	0		a_OTU489205455	b_OTU848310442	-0.620617	0.01		a_OTU489205455	f_OTU121015993	0.617566	0		a_OTU351013976	f_OTU742278134	0.674759	0
a_OTU778706805	a_OTU16441016	0.615903	0		a_OTU489205455	b_OTU848946065	-0.615595	0		a_OTU489205455	f_OTU155689161	0.724497	0		a_OTU351013976	f_OTU757099016	0.684945	0.01
a_OTU778706805	a_OTU312163290	0.60785	0.01		a_OTU489205455	b_OTU856978013	-0.660456	0		a_OTU489205455	f_OTU26169787	0.70786	0		a_OTU351013976	f_OTU759585620	0.798929	0
a_OTU778706805	a_OTU332055433	0.603328	0.01		a_OTU489205455	b_OTU868196891	-0.751901	0		a_OTU489205455	f_OTU338055331	0.621286	0.01		a_OTU351013976	f_OTU783483544	0.775104	0
a_OTU778706805	a_OTU452582934	0.603107	0.01		a_OTU489205455	b_OTU963206954	-0.609401	0		a_OTU489205455	f_OTU430448485	0.619863	0.01		a_OTU351013976	f_OTU796488890	0.733518	0
a_OTU778706805	b_OTU217274126	-0.706313	0		a_OTU489205455	b_OTU96469814	-0.665774	0		a_OTU489205455	f_OTU808980112	0.75317	0		a_OTU351013976	f_OTU808980112	0.798009	0
a_OTU778706805	b_OTU314863300	-0.603984	0		a_OTU489205455	f_OTU485212647	0.651671	0		a_OTU489205455	f_OTU825497191	0.678591	0.01		a_OTU351013976	f_OTU818825107	0.821595	0
a_OTU778706805	b_OTU536001041	-0.668546	0		a_OTU489205455	f_OTU50127428	0.609299	0.01		a_OTU489205455	f_OTU877404756	0.777369	0		a_OTU351013976	f_OTU825497191	0.622674	0
a_OTU778706805	b_OTU612832514	-0.665868	0		a_OTU489205455	f_OTU550254357	0.613941	0.01		a_OTU489205455	f_OTU901609399	0.615834	0.01		a_OTU351013976	f_OTU830092806	0.646194	0
a_OTU778706805	b_OTU657350349	-0.615526	0.01		a_OTU489205455	f_OTU598846167	0.61133	0		a_OTU489205455	p_OTU364198371	0.618625	0.01		a_OTU351013976	f_OTU850173013	0.763096	0
a_OTU778706805	b_OTU690557711	-0.628457	0		a_OTU489205455	f_OTU943271244	0.603998	0		a_OTU493288344	b_OTU249692593	-0.609806	0.01		a_OTU351013976	f_OTU863189088	0.692035	0.01
a_OTU778706805	b_OTU710746054	-0.687574	0.01		a_OTU489205455	n_OTU202801846	0.638509	0		a_OTU493288344	b_OTU494738301	-0.651117	0.01		a_OTU351013976	f_OTU871808150	0.68009	0.01
a_OTU778706805	b_OTU794896770	-0.736235	0		a_OTU489205455	n_OTU675639435	0.728684	0		a_OTU493288344	b_OTU65412633	-0.728401	0		a_OTU351013976	f_OTU898343112	0.704487	0.01
a_OTU778706805	n_OTU29557277	0.650771	0		a_OTU493288344	a_OTU354923634	0.931278	0		a_OTU493288344	f_OTU676583180	0.757523	0		a_OTU351013976	f_OTU90507357	0.897535	0
a_OTU79971902	b_OTU641913612	0.640954	0		a_OTU493288344	b_OTU104112103	-0.64302	0.01		a_OTU500970599	p_OTU684021043	0.641656	0.01		a_OTU351013976	f_OTU934793835	0.702792	0
a_OTU79971902	f_OTU691034292	0.635274	0		a_OTU493288344	b_OTU117894790	-0.601349	0		a_OTU541034712	a_OTU221286088	0.708691	0		a_OTU351013976	f_OTU962696874	0.811313	0
a_OTU79971902	n_OTU133925962	0.680859	0		a_OTU493288344	b_OTU129340212	0.641578	0		a_OTU541034712	a_OTU232861498	-0.600687	0		a_OTU351013976	f_OTU998939834	0.716946	0.01
a_OTU79971902	n_OTU929447953	0.696001	0		a_OTU493288344	b_OTU15222791	-0.716506	0		a_OTU541034712	a_OTU259849443	0.715625	0.01		a_OTU351013976	p_OTU117795416	0.807526	0
a_OTU835215544	p_OTU389052723	-0.641202	0		a_OTU493288344	b_OTU153257010	-0.819435	0		a_OTU541034712	a_OTU500970599	0.627745	0.01		a_OTU351013976	p_OTU128303259	0.707672	0
a_OTU850549787	b_OTU108551589	0.692818	0		a_OTU493288344	b_OTU158216470	-0.767819	0		a_OTU541034712	b_OTU260966757	-0.661419	0.01		a_OTU351013976	p_OTU238743123	0.805366	0
a_OTU850549787	b_OTU117894790	0.692177	0		a_OTU493288344	b_OTU169657206	-0.724535	0		a_OTU541034712	b_OTU274546908	-0.667039	0		a_OTU351013976	p_OTU284926952	0.769466	0
a_OTU850549787	b_OTU140029119	0.651718	0		a_OTU493288344	b_OTU170310242	-0.635817	0.01		a_OTU541034712	b_OTU31467091	-0.682468	0.01		a_OTU351013976	p_OTU31345569	0.806073	0
a_OTU850549787	b_OTU167110677	0.682182	0.01		a_OTU493288344	b_OTU173684372	-0.73951	0		a_OTU541034712	b_OTU487409043	-0.665887	0.01		a_OTU351013976	p_OTU332188674	0.821951	0
a_OTU850549787	b_OTU184855266	0.702528	0		a_OTU493288344	b_OTU211820153	0.799778	0		a_OTU541034712	b_OTU632061586	0.68205	0.01		a_OTU351013976	p_OTU389052723	0.702275	0
a_OTU850549787	b_OTU189238081	0.724873	0.01		a_OTU493288344	b_OTU232075618	-0.723168	0		a_OTU541034712	b_OTU834176169	0.613467	0		a_OTU351013976	p_OTU511759033	0.681781	0
a_OTU850549787	b_OTU193042177	0.618665	0.01		a_OTU493288344	b_OTU244094646	-0.759641	0		a_OTU541034712	f_OTU264414368	0.659038	0.01		a_OTU351013976	p_OTU51940951	0.77705	0
a_OTU850549787	b_OTU205855165	0.668895	0		a_OTU493288344	b_OTU249023596	-0.630904	0.01		a_OTU541034712	f_OTU46359847	0.784637	0.01		a_OTU351013976	p_OTU540968321	0.738728	0
a_OTU850549787	b_OTU229296718	0.848155	0		a_OTU493288344	b_OTU249692593	-0.672033	0		a_OTU541034712	f_OTU757099016	0.689956	0		a_OTU351013976	p_OTU555485902	0.631754	0
a_OTU850549787	b_OTU260118403	0.733494	0		a_OTU493288344	b_OTU263353763	0.66728	0.01		a_OTU541034712	f_OTU989834894	0.635273	0.01		a_OTU351013976	p_OTU555506269	0.640405	0
a_OTU850549787	b_OTU269998730	0.722144	0		a_OTU493288344	b_OTU269998730	0.673805	0.01		a_OTU541034712	p_OTU137191851	0.738531	0		a_OTU351013976	p_OTU621054929	0.85136	0
a_OTU850549787	b_OTU294734419	0.612635	0.01		a_OTU493288344	b_OTU315859822	-0.609378	0.01		a_OTU541034712	p_OTU211829991	0.735614	0		a_OTU351013976	p_OTU645476226	0.869587	0
a_OTU850549787	b_OTU300718486	0.668767	0.01		a_OTU493288344	b_OTU336945673	-0.61787	0.01		a_OTU541034712	p_OTU271937718	0.692442	0		a_OTU351013976	p_OTU760252986	0.792611	0
a_OTU850549787	b_OTU313036933	0.759463	0		a_OTU493288344	b_OTU344355767	-0.662414	0.01		a_OTU541034712	p_OTU274624351	0.689741	0		a_OTU351013976	p_OTU767232587	0.661735	0
a_OTU850549787	b_OTU322065382	0.612058	0		a_OTU493288344	b_OTU355258150	-0.64247	0		a_OTU541034712	p_OTU291293357	0.710642	0		a_OTU351013976	p_OTU886090831	0.762512	0
a_OTU850549787	b_OTU323442635	0.816656	0		a_OTU493288344	b_OTU369485313	-0.7813	0		a_OTU541034712	p_OTU359551789	0.647032	0.01		a_OTU351013976	p_OTU990376828	0.800762	0
a_OTU850549787	b_OTU341394959	0.830626	0		a_OTU493288344	b_OTU369611667	-0.715127	0		a_OTU541034712	p_OTU385634630	0.733946	0		a_OTU351013976	p_OTU997679820	0.687449	0
a_OTU850549787	b_OTU343492930	0.606212	0		a_OTU493288344	b_OTU372015410	-0.604637	0.01		a_OTU541034712	p_OTU399465792	0.633112	0.01		a_OTU351013976	p_OTU998772586	0.773101	0
a_OTU850549787	b_OTU374079413	0.683527	0		a_OTU493288344	b_OTU37473808	-0.655343	0		a_OTU541034712	p_OTU403609274	0.681161	0.01		a_OTU353231914	f_OTU50814331	0.62907	0
a_OTU850549787	b_OTU376277623	-0.608746	0.01		a_OTU493288344	b_OTU40478916	0.679086	0		a_OTU541034712	p_OTU422442470	0.655515	0		a_OTU354923634	a_OTU351013976	0.7113	0
a_OTU850549787	b_OTU382099375	0.644285	0		a_OTU493288344	b_OTU407687869	-0.68461	0		a_OTU541034712	p_OTU44119807	0.640789	0		a_OTU354923634	a_OTU36257296	0.61557	0
a_OTU850549787	b_OTU385172034	0.714688	0		a_OTU493288344	b_OTU419396623	-0.618206	0.01		a_OTU541034712	p_OTU459504994	0.722289	0		a_OTU354923634	a_OTU826487188	0.639069	0
a_OTU850549787	b_OTU398286278	0.665298	0.01		a_OTU493288344	b_OTU41991682	0.685855	0		a_OTU541034712	p_OTU532589802	0.736582	0.01		a_OTU354923634	b_OTU102596562	-0.647058	0
a_OTU850549787	b_OTU410259553	0.632656	0.01		a_OTU493288344	b_OTU431065972	-0.678635	0		a_OTU541034712	p_OTU588754805	0.703023	0		a_OTU354923634	b_OTU104112103	-0.690383	0.01
a_OTU850549787	b_OTU424514306	0.679617	0.01		a_OTU493288344	b_OTU445567298	0.786895	0		a_OTU541034712	p_OTU625689211	0.769721	0		a_OTU354923634	b_OTU105739104	-0.801839	0
a_OTU850549787	b_OTU428681633	0.717407	0		a_OTU493288344	b_OTU463185103	-0.709994	0		a_OTU541034712	p_OTU642061596	0.776825	0		a_OTU354923634	b_OTU112161883	-0.650442	0
a_OTU850549787	b_OTU455790896	0.663724	0		a_OTU493288344	b_OTU487409043	0.683222	0.01		a_OTU541034712	p_OTU684021043	0.638601	0.01		a_OTU354923634	b_OTU117894790	-0.771694	0
a_OTU850549787	b_OTU463001097	0.623891	0		a_OTU493288344	b_OTU5229266	-0.607051	0		a_OTU541034712	p_OTU699536036	0.711441	0		a_OTU354923634	b_OTU120276571	-0.604828	0
a_OTU850549787	b_OTU478062046	0.629756	0		a_OTU493288344	b_OTU523129384	0.672828	0.01		a_OTU541034712	p_OTU717788796	0.810453	0		a_OTU354923634	b_OTU124083903	-0.682598	0.01
a_OTU850549787	b_OTU506153488	0.725398	0		a_OTU493288344	b_OTU574719353	0.614284	0.01		a_OTU541034712	p_OTU767945103	0.687882	0.01		a_OTU354923634	b_OTU125543611	-0.751382	0
a_OTU850549787	b_OTU534333346	0.693612	0.01		a_OTU493288344	b_OTU581083827	-0.629218	0.01		a_OTU541034712	p_OTU811016970	0.708613	0		a_OTU354923634	b_OTU125932340	-0.752702	0
a_OTU850549787	b_OTU544737674	0.778175	0		a_OTU493288344	b_OTU611149975	0.609394	0.01		a_OTU541034712	p_OTU893473213	0.644657	0.01		a_OTU354923634	b_OTU127146363	-0.7299	0
a_OTU850549787	b_OTU549041368	0.668917	0.01		a_OTU493288344	b_OTU628852200	-0.636296	0.01		a_OTU541034712	p_OTU925687067	0.611695	0.01		a_OTU354923634	b_OTU128360445	-0.700456	0
a_OTU850549787	b_OTU583773885	0.653804	0		a_OTU493288344	b_OTU631673665	-0.810979	0		a_OTU541034712	p_OTU959615828	0.612735	0		a_OTU354923634	b_OTU13916026	-0.811472	0
a_OTU850549787	b_OTU590094786	0.654231	0.01		a_OTU493288344	b_OTU638796417	-0.692141	0.01		a_OTU541034712	p_OTU964660292	0.698812	0		a_OTU354923634	b_OTU142265905	-0.805767	0
a_OTU850549787	b_OTU616294700	0.691308	0.01		a_OTU493288344	b_OTU64531760	-0.603612	0		a_OTU554153125	b_OTU376277623	-0.619167	0.01		a_OTU354923634	b_OTU14525879	-0.675923	0.01
a_OTU850549787	b_OTU623072170	0.753993	0		a_OTU493288344	b_OTU653084625	-0.633488	0		a_OTU554153125	b_OTU641070681	-0.688347	0		a_OTU354923634	b_OTU14755906	-0.752784	0
a_OTU850549787	b_OTU62415294	0.615839	0		a_OTU493288344	b_OTU653338481	-0.612356	0		a_OTU554153125	b_OTU661119493	-0.684154	0		a_OTU354923634	b_OTU148918551	-0.75895	0
a_OTU850549787	b_OTU647376465	0.732938	0		a_OTU493288344	b_OTU654134799	0.718112	0		a_OTU554153125	b_OTU860088130	-0.65886	0		a_OTU354923634	b_OTU15222791	-0.8278	0
a_OTU850549787	b_OTU657350349	0.616863	0.01		a_OTU493288344	b_OTU654428260	-0.683412	0		a_OTU554153125	f_OTU757410034	0.659058	0.01		a_OTU354923634	b_OTU153257010	-0.879676	0
a_OTU850549787	b_OTU668391491	-0.615	0		a_OTU493288344	b_OTU668347535	-0.650239	0		a_OTU554153125	f_OTU816200664	0.69527	0		a_OTU354923634	b_OTU158216470	-0.746894	0
a_OTU850549787	b_OTU676955249	0.733057	0		a_OTU493288344	b_OTU682838384	0.617246	0		a_OTU554153125	f_OTU896318559	0.611396	0		a_OTU354923634	b_OTU158314019	-0.918939	0
a_OTU850549787	b_OTU678340787	0.797246	0		a_OTU493288344	b_OTU687914100	-0.661214	0		a_OTU557841194	a_OTU493288344	0.738346	0.01		a_OTU354923634	b_OTU169657206	-0.769146	0
a_OTU850549787	b_OTU690557711	0.608692	0.01		a_OTU493288344	b_OTU706710916	-0.607037	0.01		a_OTU557841194	a_OTU926400581	0.668025	0.01		a_OTU354923634	b_OTU170310242	-0.787798	0
a_OTU850549787	b_OTU690574779	0.639156	0.01		a_OTU493288344	b_OTU710746054	0.745425	0		a_OTU557841194	f_OTU936457116	0.639987	0.01		a_OTU354923634	b_OTU173684372	-0.852647	0
a_OTU850549787	b_OTU699623671	0.616934	0.01		a_OTU493288344	b_OTU712733507	-0.757677	0		a_OTU557841194	f_OTU938980897	0.642862	0.01		a_OTU354923634	b_OTU174616668	-0.64068	0.01
a_OTU850549787	b_OTU705679105	0.660366	0		a_OTU493288344	b_OTU733001906	-0.666391	0		a_OTU557841194	p_OTU238743123	0.615951	0.01		a_OTU354923634	b_OTU174736855	-0.696251	0
a_OTU850549787	b_OTU726870996	0.744945	0.01		a_OTU493288344	b_OTU747144521	-0.613859	0		a_OTU559177807	a_OTU273947452	0.651835	0		a_OTU354923634	b_OTU184159575	-0.792183	0
a_OTU850549787	b_OTU753201014	0.701239	0		a_OTU493288344	b_OTU750057883	0.676217	0		a_OTU559177807	b_OTU219849592	-0.616073	0.01		a_OTU354923634	b_OTU186595017	-0.658705	0
a_OTU850549787	b_OTU763835326	0.703983	0		a_OTU493288344	b_OTU750145158	-0.650816	0		a_OTU559177807	b_OTU281039093	-0.61457	0		a_OTU354923634	b_OTU187360821	-0.7327	0
a_OTU850549787	b_OTU782272849	0.660127	0		a_OTU493288344	b_OTU754762500	0.602285	0		a_OTU559177807	b_OTU296700267	-0.731268	0		a_OTU354923634	b_OTU193042177	-0.683424	0
a_OTU850549787	b_OTU784001282	0.720277	0		a_OTU493288344	b_OTU758848294	-0.697672	0		a_OTU559177807	b_OTU38379515	-0.735652	0		a_OTU354923634	b_OTU200145133	-0.755078	0
a_OTU850549787	b_OTU794896770	0.643159	0		a_OTU493288344	b_OTU765581998	-0.707277	0		a_OTU559177807	b_OTU610018608	-0.631465	0.01		a_OTU354923634	b_OTU205417747	-0.705836	0
a_OTU850549787	b_OTU844503915	0.665841	0		a_OTU493288344	b_OTU775398170	-0.623306	0.01		a_OTU559177807	b_OTU670735011	-0.653547	0.01		a_OTU354923634	b_OTU205855165	-0.661603	0
a_OTU850549787	b_OTU855955679	0.784985	0		a_OTU493288344	b_OTU806919815	-0.611594	0		a_OTU559177807	b_OTU770794260	-0.673492	0		a_OTU354923634	b_OTU211820153	-0.640615	0
a_OTU850549787	b_OTU880235050	0.627538	0		a_OTU493288344	b_OTU817526726	-0.663549	0		a_OTU559177807	b_OTU829496114	-0.636253	0		a_OTU354923634	b_OTU21975256	-0.663323	0
a_OTU850549787	b_OTU890250685	-0.606099	0.01		a_OTU493288344	b_OTU834176169	-0.661157	0.01		a_OTU559177807	b_OTU887554987	-0.634734	0.01		a_OTU354923634	b_OTU219849592	-0.618708	0.01
a_OTU850549787	b_OTU914279532	0.686291	0		a_OTU493288344	b_OTU839550965	-0.606386	0.01		a_OTU559177807	b_OTU940828938	-0.62013	0		a_OTU354923634	b_OTU220265629	-0.790809	0
a_OTU850549787	b_OTU941727801	0.730535	0		a_OTU493288344	b_OTU839806328	-0.701791	0		a_OTU559177807	b_OTU943890664	-0.60241	0		a_OTU354923634	b_OTU225578422	-0.762199	0
a_OTU850549787	b_OTU948012229	0.758447	0		a_OTU493288344	b_OTU843841032	-0.657969	0		a_OTU559177807	b_OTU948653220	-0.658912	0		a_OTU354923634	b_OTU22923790	-0.77641	0
a_OTU850549787	b_OTU954001356	0.765935	0		a_OTU493288344	b_OTU848310442	-0.752018	0		a_OTU559177807	f_OTU113937294	0.661368	0		a_OTU354923634	b_OTU229296718	-0.63839	0
a_OTU850549787	b_OTU96731243	0.67177	0.01		a_OTU493288344	b_OTU868196891	-0.615576	0.01		a_OTU559177807	f_OTU161763929	0.608343	0		a_OTU354923634	b_OTU232075618	-0.753084	0
a_OTU850549787	n_OTU267690984	0.630383	0.01		a_OTU493288344	b_OTU869377100	-0.626096	0.01		a_OTU559177807	f_OTU227127001	0.783319	0		a_OTU354923634	b_OTU23806384	-0.672214	0.01
a_OTU850549787	n_OTU675639435	0.653733	0		a_OTU493288344	b_OTU887461499	-0.625072	0.01		a_OTU559177807	f_OTU274730376	0.670367	0		a_OTU354923634	b_OTU242117276	-0.654633	0
a_OTU852526581	b_OTU205855165	-0.606676	0.01		a_OTU493288344	b_OTU900378679	-0.653133	0.01		a_OTU559177807	f_OTU294864895	0.717217	0		a_OTU354923634	b_OTU244094646	-0.726524	0
a_OTU935688624	a_OTU258824764	0.68128	0		a_OTU493288344	b_OTU914847865	-0.687545	0		a_OTU559177807	f_OTU333544198	0.650333	0.01		a_OTU354923634	b_OTU245265827	-0.766985	0
a_OTU935688624	a_OTU312163290	0.695576	0		a_OTU493288344	b_OTU940285431	-0.640991	0		a_OTU559177807	f_OTU338055331	0.839687	0		a_OTU354923634	b_OTU245490001	-0.768324	0
a_OTU935688624	a_OTU375159917	0.662266	0		a_OTU493288344	b_OTU946633741	-0.657753	0		a_OTU559177807	f_OTU344973298	0.71874	0		a_OTU354923634	b_OTU250434379	-0.755807	0
a_OTU935688624	a_OTU452582934	0.601242	0		a_OTU493288344	b_OTU963206954	-0.768906	0.01		a_OTU559177807	f_OTU346712275	0.803734	0		a_OTU354923634	b_OTU250691850	-0.795342	0
a_OTU935688624	a_OTU489205455	0.611843	0		a_OTU493288344	b_OTU96469814	-0.716456	0		a_OTU559177807	f_OTU365763121	0.674911	0		a_OTU354923634	b_OTU251312187	-0.787878	0
a_OTU935688624	a_OTU611538717	0.667835	0.01		a_OTU493288344	b_OTU96731243	-0.853015	0		a_OTU559177807	f_OTU406660800	0.727244	0		a_OTU354923634	b_OTU251943077	-0.630859	0
a_OTU935688624	a_OTU682390646	0.656217	0		a_OTU493288344	b_OTU970161969	0.607745	0		a_OTU559177807	f_OTU50814331	0.729655	0		a_OTU354923634	b_OTU254641825	-0.739764	0
a_OTU935688624	b_OTU182249173	-0.648912	0.01		a_OTU493288344	b_OTU971570708	-0.752453	0		a_OTU559177807	f_OTU636128370	0.675127	0		a_OTU354923634	b_OTU261245621	-0.816791	0
a_OTU935688624	b_OTU205417747	-0.65169	0.01		a_OTU493288344	b_OTU978520015	-0.746962	0		a_OTU559177807	f_OTU649238031	0.780023	0		a_OTU354923634	b_OTU261644965	-0.8493	0
a_OTU935688624	b_OTU217274126	-0.628207	0.01		a_OTU493288344	f_OTU289368026	0.664473	0		a_OTU559177807	f_OTU706368935	0.773371	0		a_OTU354923634	b_OTU263432119	-0.672543	0.01
a_OTU935688624	b_OTU347345546	-0.620241	0.01		a_OTU493288344	f_OTU294864895	0.630075	0		a_OTU559177807	f_OTU742548607	0.703568	0		a_OTU354923634	b_OTU26429731	-0.847921	0
a_OTU935688624	b_OTU478062046	-0.685392	0.01		a_OTU493288344	f_OTU406660800	0.785982	0		a_OTU559177807	f_OTU759529511	0.750498	0		a_OTU354923634	b_OTU271343498	-0.776048	0
a_OTU935688624	b_OTU576155968	-0.694624	0		a_OTU493288344	f_OTU575502416	0.619944	0		a_OTU559177807	f_OTU759585620	0.727991	0.01		a_OTU354923634	b_OTU271874135	-0.675618	0
a_OTU935688624	b_OTU607033175	-0.620422	0.01		a_OTU493288344	f_OTU606254573	0.751632	0		a_OTU559177807	f_OTU779029179	0.758325	0		a_OTU354923634	b_OTU274396761	-0.77229	0
a_OTU935688624	b_OTU612832514	-0.603144	0.01		a_OTU493288344	f_OTU759529511	0.780284	0		a_OTU559177807	f_OTU787634516	0.602909	0.01		a_OTU354923634	b_OTU274546908	-0.611204	0
a_OTU935688624	b_OTU630461862	-0.60226	0.01		a_OTU493288344	f_OTU850173013	-0.617229	0		a_OTU559177807	f_OTU796488890	0.771335	0		a_OTU354923634	b_OTU282698289	-0.792575	0
a_OTU935688624	b_OTU692923291	-0.625988	0.01		a_OTU493288344	f_OTU901609399	0.676538	0.01		a_OTU559177807	f_OTU808980112	0.824086	0		a_OTU354923634	b_OTU285764448	-0.861492	0
a_OTU935688624	b_OTU710746054	-0.728187	0		a_OTU493288344	f_OTU931893185	0.621252	0		a_OTU559177807	f_OTU901609399	0.667256	0		a_OTU354923634	b_OTU297724966	-0.826994	0
a_OTU935688624	b_OTU742199171	-0.646297	0		a_OTU493288344	f_OTU949758499	0.675081	0		a_OTU559177807	f_OTU949758499	0.717197	0		a_OTU354923634	b_OTU302829765	-0.639702	0.01
a_OTU935688624	b_OTU794896770	-0.696526	0		a_OTU493288344	f_OTU988002384	0.633888	0		a_OTU559177807	f_OTU986650763	0.83985	0		a_OTU354923634	b_OTU30810557	-0.817073	0
a_OTU935688624	b_OTU86230168	-0.6293	0.01		a_OTU493288344	p_OTU349058299	0.660549	0		a_OTU559177807	p_OTU128303259	0.773316	0		a_OTU354923634	b_OTU315859822	-0.708824	0.01
a_OTU935688624	b_OTU908771193	-0.619495	0.01		a_OTU493288344	p_OTU789467655	0.600135	0		a_OTU559177807	p_OTU332188674	0.610071	0		a_OTU354923634	b_OTU323595792	-0.728394	0
a_OTU935688624	p_OTU143875211	0.60095	0.01		a_OTU554153125	b_OTU21975256	-0.697515	0		a_OTU559177807	p_OTU389052723	0.757041	0		a_OTU354923634	b_OTU343492930	-0.715313	0
a_OTU935688624	p_OTU313931169	0.67357	0.01		a_OTU554153125	b_OTU271874135	-0.624155	0.01		a_OTU559177807	p_OTU645476226	0.818907	0		a_OTU354923634	b_OTU344355767	-0.73645	0
a_OTU935886363	a_OTU312163290	0.60082	0.01		a_OTU554153125	b_OTU317057428	-0.721199	0		a_OTU559177807	p_OTU947514653	0.697688	0		a_OTU354923634	b_OTU345825656	-0.653508	0
a_OTU935886363	b_OTU690557711	-0.606739	0		a_OTU554153125	b_OTU461547412	-0.615478	0		a_OTU559177807	p_OTU990376828	0.654568	0.01		a_OTU354923634	b_OTU347345546	-0.634563	0
a_OTU937371553	f_OTU499158981	0.621533	0.01		a_OTU554153125	b_OTU727792355	-0.604777	0		a_OTU559177807	p_OTU998772586	0.655387	0.01		a_OTU354923634	b_OTU349669558	-0.62803	0
a_OTU937371553	n_OTU204690628	0.615375	0.01		a_OTU554153125	n_OTU765176945	0.712479	0		a_OTU567228001	a_OTU682390646	0.616789	0.01		a_OTU354923634	b_OTU34976014	-0.748194	0.01
a_OTU939533376	b_OTU155998071	0.619362	0		a_OTU559177807	b_OTU257842558	0.621681	0.01		a_OTU567228001	b_OTU774769259	-0.650082	0.01		a_OTU354923634	b_OTU355258150	-0.739417	0
a_OTU939533376	b_OTU242117276	0.750153	0		a_OTU559177807	b_OTU773999309	-0.691831	0		a_OTU567228001	f_OTU489316060	0.634506	0		a_OTU354923634	b_OTU355811306	-0.748507	0
a_OTU939533376	b_OTU261644965	-0.624049	0.01		a_OTU559177807	n_OTU933183429	0.631398	0		a_OTU567228001	n_OTU116899181	0.63393	0.01		a_OTU354923634	b_OTU357110945	-0.756522	0
a_OTU939533376	b_OTU357110945	0.635678	0		a_OTU559177807	p_OTU183589115	0.67541	0		a_OTU567228001	p_OTU270892699	0.601004	0.01		a_OTU354923634	b_OTU365167117	-0.710041	0
a_OTU939533376	b_OTU369163727	-0.687939	0.01		a_OTU559177807	p_OTU990376828	0.689948	0		a_OTU56849315	b_OTU389082399	-0.667813	0		a_OTU354923634	b_OTU368988708	-0.700273	0
a_OTU939533376	b_OTU406597266	-0.663685	0.01		a_OTU56849315	b_OTU848946065	0.609215	0.01		a_OTU56849315	b_OTU587127570	-0.678475	0		a_OTU354923634	b_OTU369163727	-0.826031	0
a_OTU939533376	b_OTU463185103	0.668787	0.01		a_OTU56849315	b_OTU865784231	-0.623607	0.01		a_OTU56849315	b_OTU770794260	-0.62169	0		a_OTU354923634	b_OTU369469076	-0.745815	0
a_OTU939533376	b_OTU497701246	0.701245	0		a_OTU56849315	f_OTU33625393	0.621369	0		a_OTU56849315	b_OTU774769259	-0.706863	0		a_OTU354923634	b_OTU369485313	-0.643768	0.01
a_OTU939533376	b_OTU502321136	-0.709624	0		a_OTU575414721	b_OTU224787415	-0.641348	0		a_OTU56849315	b_OTU781157825	-0.631502	0.01		a_OTU354923634	b_OTU369611667	-0.640601	0
a_OTU939533376	b_OTU62411185	0.661602	0		a_OTU575414721	b_OTU388328347	-0.605458	0.01		a_OTU56849315	b_OTU817526726	-0.73316	0		a_OTU354923634	b_OTU371345975	-0.878069	0
a_OTU939533376	b_OTU628001586	0.732763	0		a_OTU575414721	b_OTU654134799	0.620053	0		a_OTU56849315	b_OTU973186310	-0.646549	0		a_OTU354923634	b_OTU371361503	-0.804931	0
a_OTU939533376	b_OTU643886573	0.627849	0.01		a_OTU575414721	b_OTU710746054	0.733891	0		a_OTU56849315	f_OTU231973187	0.656788	0.01		a_OTU354923634	b_OTU372015410	-0.820742	0
a_OTU939533376	b_OTU645339153	-0.635142	0.01		a_OTU575414721	f_OTU575502416	0.623381	0		a_OTU56849315	f_OTU489316060	0.728054	0.01		a_OTU354923634	b_OTU372349409	-0.645638	0
a_OTU939533376	b_OTU661767019	-0.657396	0.01		a_OTU575414721	f_OTU745668220	0.613774	0		a_OTU56849315	f_OTU756325343	0.637129	0		a_OTU354923634	b_OTU374079413	-0.746098	0
a_OTU939533376	b_OTU669849423	-0.629463	0		a_OTU610431110	a_OTU937371553	-0.617117	0.01		a_OTU56849315	f_OTU828797374	0.725777	0		a_OTU354923634	b_OTU37473808	-0.802445	0
a_OTU939533376	b_OTU677158350	-0.650538	0.01		a_OTU610431110	b_OTU142265905	0.628347	0.01		a_OTU56849315	f_OTU839119833	0.648455	0		a_OTU354923634	b_OTU376277623	-0.708103	0
a_OTU939533376	b_OTU680193615	0.6663	0		a_OTU610431110	b_OTU200420201	0.718162	0		a_OTU56849315	f_OTU98700510	0.68109	0		a_OTU354923634	b_OTU381308173	-0.764153	0
a_OTU939533376	b_OTU716468545	-0.636378	0		a_OTU610431110	b_OTU225578422	0.64848	0		a_OTU56849315	n_OTU116899181	0.707091	0		a_OTU354923634	b_OTU382099375	-0.846361	0
a_OTU939533376	b_OTU716819518	0.694222	0		a_OTU610431110	b_OTU228899153	0.640245	0		a_OTU56849315	n_OTU378545190	0.686127	0.01		a_OTU354923634	b_OTU383282011	-0.830223	0
a_OTU939533376	b_OTU722911935	-0.667242	0.01		a_OTU610431110	b_OTU297067493	-0.61894	0.01		a_OTU576457064	b_OTU106358790	-0.673158	0.01		a_OTU354923634	b_OTU38379515	-0.7201	0
a_OTU939533376	b_OTU754762500	0.726557	0		a_OTU610431110	f_OTU333096283	0.702697	0		a_OTU576457064	b_OTU209608920	-0.728181	0.01		a_OTU354923634	b_OTU387398620	-0.785992	0
a_OTU939533376	b_OTU763597657	0.668421	0.01		a_OTU611538717	a_OTU16441016	0.608513	0.01		a_OTU576457064	b_OTU393666967	-0.686291	0		a_OTU354923634	b_OTU388328347	-0.794125	0
a_OTU939533376	b_OTU839806328	0.773516	0		a_OTU611538717	a_OTU452582934	0.653628	0		a_OTU576457064	b_OTU401020166	-0.693906	0		a_OTU354923634	b_OTU388904537	-0.749248	0
a_OTU939533376	b_OTU857655083	0.643944	0		a_OTU611538717	a_OTU620003641	0.674537	0		a_OTU576457064	b_OTU487640366	-0.69375	0.01		a_OTU354923634	b_OTU389082399	-0.695668	0
a_OTU939533376	b_OTU874826812	0.710806	0		a_OTU611538717	b_OTU155998071	-0.643369	0.01		a_OTU576457064	b_OTU540480073	-0.696518	0.01		a_OTU354923634	b_OTU401020166	-0.648574	0
a_OTU939533376	b_OTU879409239	0.730523	0		a_OTU611538717	b_OTU232075618	-0.661731	0.01		a_OTU576457064	b_OTU553476821	-0.705616	0		a_OTU354923634	b_OTU401472770	-0.796522	0
a_OTU939533376	b_OTU884917241	0.618666	0		a_OTU611538717	b_OTU242117276	-0.663036	0.01		a_OTU576457064	b_OTU645339153	-0.601064	0.01		a_OTU354923634	b_OTU404906306	-0.671355	0
a_OTU939533376	b_OTU955163412	0.743424	0		a_OTU611538717	b_OTU302829765	-0.728142	0		a_OTU576457064	b_OTU66942078	-0.652761	0.01		a_OTU354923634	b_OTU406597266	-0.902224	0
a_OTU939533376	b_OTU962619002	-0.62275	0		a_OTU611538717	b_OTU315859822	-0.75673	0		a_OTU576457064	b_OTU673740073	-0.687256	0		a_OTU354923634	b_OTU413036558	-0.620668	0.01
a_OTU939533376	b_OTU985721721	-0.631654	0		a_OTU611538717	b_OTU357110945	-0.667695	0		a_OTU576457064	b_OTU689719373	-0.61645	0		a_OTU354923634	b_OTU413559430	-0.737331	0
a_OTU939533376	f_OTU196493200	0.670431	0		a_OTU611538717	b_OTU382099375	-0.632945	0		a_OTU576457064	b_OTU690557711	-0.686131	0		a_OTU354923634	b_OTU41576344	-0.895251	0
a_OTU939533376	f_OTU301971923	0.827704	0		a_OTU611538717	b_OTU463185103	-0.721867	0		a_OTU576457064	b_OTU708672921	-0.714286	0		a_OTU354923634	b_OTU417287390	-0.695965	0
a_OTU939533376	f_OTU454546445	0.765318	0		a_OTU611538717	b_OTU554981936	-0.64296	0		a_OTU576457064	b_OTU715076827	-0.639557	0.01		a_OTU354923634	b_OTU419396623	-0.771411	0
a_OTU939533376	f_OTU636128370	0.637212	0		a_OTU611538717	b_OTU628001586	-0.663024	0		a_OTU576457064	b_OTU718006886	-0.685974	0.01		a_OTU354923634	b_OTU420899534	-0.766021	0
a_OTU939533376	f_OTU787634516	0.705582	0		a_OTU611538717	b_OTU638796417	-0.632904	0		a_OTU576457064	b_OTU72357913	-0.631236	0.01		a_OTU354923634	b_OTU424514306	-0.689985	0.01
a_OTU939533376	p_OTU215893060	0.615276	0		a_OTU611538717	b_OTU661767019	-0.627833	0		a_OTU576457064	b_OTU797155949	-0.651464	0.01		a_OTU354923634	b_OTU424854220	-0.656532	0
a_OTU999541455	n_OTU985594597	0.622184	0		a_OTU611538717	b_OTU718006886	-0.632138	0		a_OTU576457064	b_OTU944124093	-0.61941	0.01		a_OTU354923634	b_OTU425603944	-0.762593	0
b_OTU102596562	b_OTU221216734	0.61614	0		a_OTU611538717	b_OTU74526241	0.637839	0		a_OTU576457064	b_OTU945616329	-0.679471	0.01		a_OTU354923634	b_OTU428681633	-0.897459	0
b_OTU105739104	b_OTU125543611	0.636679	0.01		a_OTU611538717	b_OTU750145158	-0.71501	0		a_OTU576457064	b_OTU954001356	-0.656592	0		a_OTU354923634	b_OTU431065972	-0.639245	0.01
b_OTU105739104	b_OTU186595017	-0.613658	0.01		a_OTU611538717	b_OTU839806328	-0.635299	0.01		a_OTU576457064	b_OTU972585117	-0.696197	0.01		a_OTU354923634	b_OTU434402515	-0.656064	0
b_OTU105739104	b_OTU197941781	-0.720675	0		a_OTU611538717	b_OTU856978013	-0.738996	0		a_OTU576457064	f_OTU476805060	0.601326	0.01		a_OTU354923634	b_OTU436143774	-0.841188	0
b_OTU105739104	b_OTU200420201	0.645447	0.01		a_OTU611538717	b_OTU868196891	-0.738016	0		a_OTU576457064	f_OTU487931521	0.676646	0		a_OTU354923634	b_OTU441980221	-0.772577	0
b_OTU105739104	b_OTU261644965	0.607201	0		a_OTU611538717	b_OTU963206954	-0.64666	0		a_OTU576457064	f_OTU555886456	0.700615	0		a_OTU354923634	b_OTU442590650	-0.677297	0.01
b_OTU105739104	b_OTU302829765	-0.668776	0		a_OTU611538717	b_OTU96469814	-0.620737	0.01		a_OTU576457064	p_OTU109001336	0.659613	0.01		a_OTU354923634	b_OTU44261477	-0.823494	0
b_OTU105739104	b_OTU315859822	-0.754429	0		a_OTU611538717	f_OTU322834831	0.603571	0		a_OTU576457064	p_OTU627351885	0.626332	0.01		a_OTU354923634	b_OTU444556564	-0.778183	0
b_OTU105739104	b_OTU34976014	0.771471	0		a_OTU611538717	f_OTU485212647	0.607083	0		a_OTU576457064	p_OTU74361386	0.645157	0		a_OTU354923634	b_OTU445301821	-0.623532	0.01
b_OTU105739104	b_OTU383767826	-0.743873	0		a_OTU611538717	f_OTU636343672	0.601395	0		a_OTU580405524	a_OTU880989571	0.65831	0		a_OTU354923634	b_OTU449624343	-0.872744	0
b_OTU105739104	b_OTU385172034	-0.754292	0		a_OTU611538717	n_OTU675639435	0.665623	0		a_OTU580405524	b_OTU210619825	-0.660313	0		a_OTU354923634	b_OTU449694002	-0.789593	0
b_OTU105739104	b_OTU401472770	0.724325	0.01		a_OTU611538717	p_OTU387366538	0.618017	0		a_OTU580405524	b_OTU41991682	-0.71642	0		a_OTU354923634	b_OTU455790896	-0.654577	0
b_OTU105739104	b_OTU41991682	-0.797195	0		a_OTU617910915	b_OTU245265827	0.627366	0		a_OTU580405524	b_OTU661119493	-0.707921	0		a_OTU354923634	b_OTU458359679	-0.653213	0
b_OTU105739104	b_OTU578404380	0.798142	0		a_OTU617910915	b_OTU445567298	0.633151	0		a_OTU580405524	f_OTU934793835	0.681175	0		a_OTU354923634	b_OTU463001097	-0.895217	0
b_OTU105739104	b_OTU806643590	-0.69847	0		a_OTU617910915	b_OTU654134799	0.741401	0		a_OTU589633365	b_OTU713141571	-0.61334	0.01		a_OTU354923634	b_OTU463149879	-0.631055	0.01
b_OTU105739104	b_OTU811048846	-0.654212	0.01		a_OTU617910915	b_OTU710746054	0.718004	0.01		a_OTU603422861	a_OTU56849315	0.614104	0.01		a_OTU354923634	b_OTU463185103	-0.79551	0
b_OTU105739104	b_OTU857655083	-0.676567	0.01		a_OTU617910915	b_OTU90248654	0.711348	0		a_OTU603422861	b_OTU817526726	-0.637366	0		a_OTU354923634	b_OTU465967244	-0.635739	0
b_OTU105739104	b_OTU90848161	0.624083	0.01		a_OTU617910915	b_OTU906264942	0.622471	0		a_OTU611538717	a_OTU145899779	0.760191	0		a_OTU354923634	b_OTU46948677	-0.714246	0
b_OTU105739104	b_OTU945616329	-0.671225	0		a_OTU617910915	f_OTU227127001	0.682525	0		a_OTU611538717	a_OTU16441016	0.730225	0		a_OTU354923634	b_OTU473213218	-0.644746	0
b_OTU105739104	b_OTU946582388	-0.60057	0		a_OTU617910915	f_OTU898343112	0.670636	0		a_OTU611538717	a_OTU332055433	0.696158	0		a_OTU354923634	b_OTU475681955	-0.672804	0
b_OTU105739104	b_OTU946633741	0.695717	0		a_OTU617910915	n_OTU152100047	0.70246	0		a_OTU611538717	a_OTU375159917	0.76951	0		a_OTU354923634	b_OTU478397917	-0.745734	0
b_OTU105739104	b_OTU948653220	-0.651406	0.01		a_OTU620003641	b_OTU155998071	-0.625975	0		a_OTU611538717	a_OTU452582934	0.818337	0		a_OTU354923634	b_OTU481160732	-0.719425	0
b_OTU106358790	b_OTU83667389	0.725158	0		a_OTU620003641	b_OTU232075618	-0.680032	0		a_OTU611538717	a_OTU489205455	0.67217	0		a_OTU354923634	b_OTU487640366	-0.661796	0.01
b_OTU108551589	b_OTU124611744	0.61221	0.01		a_OTU620003641	b_OTU234165521	-0.695548	0		a_OTU611538717	a_OTU682390646	0.768547	0		a_OTU354923634	b_OTU488553311	-0.764727	0
b_OTU108551589	b_OTU155998071	-0.681102	0		a_OTU620003641	b_OTU242117276	-0.762316	0		a_OTU611538717	a_OTU702474739	0.659498	0.01		a_OTU354923634	b_OTU495086646	-0.880798	0
b_OTU108551589	b_OTU200614512	0.642619	0.01		a_OTU620003641	b_OTU258483393	-0.607825	0		a_OTU611538717	a_OTU79971902	0.683634	0		a_OTU354923634	b_OTU501236133	-0.71597	0
b_OTU108551589	b_OTU229296718	0.724918	0		a_OTU620003641	b_OTU302829765	-0.818813	0		a_OTU611538717	b_OTU389082399	-0.708225	0		a_OTU354923634	b_OTU501963668	-0.661649	0
b_OTU108551589	b_OTU341394959	0.792359	0		a_OTU620003641	b_OTU315859822	-0.782385	0		a_OTU611538717	b_OTU627795739	-0.622677	0.01		a_OTU354923634	b_OTU505191659	-0.688822	0
b_OTU108551589	b_OTU374079413	0.726756	0		a_OTU620003641	b_OTU323442635	-0.651624	0.01		a_OTU611538717	b_OTU712167363	-0.661099	0		a_OTU354923634	b_OTU506153488	-0.80147	0
b_OTU108551589	b_OTU381186339	0.614163	0		a_OTU620003641	b_OTU357110945	-0.626836	0		a_OTU611538717	b_OTU946633741	-0.620122	0.01		a_OTU354923634	b_OTU510613195	-0.860123	0
b_OTU108551589	b_OTU382099375	0.651197	0.01		a_OTU620003641	b_OTU382099375	-0.692027	0		a_OTU611538717	b_OTU95405918	-0.614654	0		a_OTU354923634	b_OTU510765785	-0.618472	0.01
b_OTU108551589	b_OTU389082399	0.60943	0.01		a_OTU620003641	b_OTU422779932	-0.601167	0		a_OTU611538717	f_OTU121015993	0.632223	0		a_OTU354923634	b_OTU52241077	-0.61713	0
b_OTU108551589	b_OTU408333489	0.619168	0		a_OTU620003641	b_OTU463185103	-0.679364	0		a_OTU611538717	f_OTU877404756	0.700165	0.01		a_OTU354923634	b_OTU5229266	-0.785215	0
b_OTU108551589	b_OTU410259553	0.628547	0.01		a_OTU620003641	b_OTU473454390	-0.642261	0		a_OTU617910915	a_OTU541034712	0.730977	0		a_OTU354923634	b_OTU528439131	-0.831415	0
b_OTU108551589	b_OTU414803197	0.616983	0.01		a_OTU620003641	b_OTU585890099	-0.663724	0		a_OTU617910915	f_OTU46359847	0.601561	0		a_OTU354923634	b_OTU530590771	-0.764614	0
b_OTU108551589	b_OTU419368517	0.760547	0		a_OTU620003641	b_OTU617601125	-0.632388	0.01		a_OTU617910915	p_OTU717788796	0.612303	0		a_OTU354923634	b_OTU534243270	-0.833064	0
b_OTU108551589	b_OTU424854220	-0.727411	0.01		a_OTU620003641	b_OTU62411185	-0.743671	0		a_OTU617910915	p_OTU964660292	0.620372	0		a_OTU354923634	b_OTU540480073	-0.635938	0
b_OTU108551589	b_OTU427676242	0.655965	0		a_OTU620003641	b_OTU638796417	-0.688033	0		a_OTU6271590	a_OTU354923634	-0.635951	0.01		a_OTU354923634	b_OTU543834579	-0.698006	0
b_OTU108551589	b_OTU544737674	0.778399	0		a_OTU620003641	b_OTU661767019	-0.67917	0		a_OTU6271590	b_OTU193383851	0.689256	0		a_OTU354923634	b_OTU553476821	-0.765595	0
b_OTU108551589	b_OTU574719353	0.763186	0		a_OTU620003641	b_OTU692923291	-0.615575	0.01		a_OTU6271590	b_OTU36833522	0.636093	0		a_OTU354923634	b_OTU555096197	-0.672881	0
b_OTU108551589	b_OTU62415294	0.639657	0		a_OTU620003641	b_OTU718006886	-0.702092	0		a_OTU6271590	f_OTU422027334	0.656805	0		a_OTU354923634	b_OTU55800849	-0.72242	0
b_OTU108551589	b_OTU641070681	0.668686	0		a_OTU620003641	b_OTU750145158	-0.806776	0		a_OTU6271590	f_OTU466483447	0.61445	0		a_OTU354923634	b_OTU560822851	-0.741311	0
b_OTU108551589	b_OTU678340787	0.703946	0		a_OTU620003641	b_OTU763597657	-0.662669	0		a_OTU6271590	f_OTU475425429	0.840611	0		a_OTU354923634	b_OTU571064607	-0.724442	0
b_OTU108551589	b_OTU690574779	0.820254	0		a_OTU620003641	b_OTU839806328	-0.692321	0		a_OTU6271590	n_OTU765176945	0.684616	0		a_OTU354923634	b_OTU575208928	-0.876232	0
b_OTU108551589	b_OTU718488476	0.754909	0		a_OTU620003641	b_OTU856978013	-0.748373	0		a_OTU676945400	b_OTU19631123	0.636453	0		a_OTU354923634	b_OTU578404380	-0.686425	0
b_OTU108551589	b_OTU726870996	0.810755	0		a_OTU620003641	b_OTU868196891	-0.821816	0		a_OTU676945400	b_OTU211820153	-0.649978	0.01		a_OTU354923634	b_OTU579011443	-0.740157	0
b_OTU108551589	b_OTU744672527	0.614139	0		a_OTU620003641	b_OTU963206954	-0.682278	0		a_OTU676945400	b_OTU263432119	-0.612042	0		a_OTU354923634	b_OTU581083827	-0.783192	0
b_OTU108551589	b_OTU753201014	0.714918	0		a_OTU620003641	b_OTU96469814	-0.651845	0		a_OTU676945400	b_OTU385172034	-0.681932	0.01		a_OTU354923634	b_OTU583773885	-0.631504	0.01
b_OTU108551589	b_OTU796002290	-0.693533	0		a_OTU620003641	f_OTU322834831	0.678018	0		a_OTU676945400	b_OTU770120620	-0.605862	0.01		a_OTU354923634	b_OTU590094786	-0.644427	0.01
b_OTU108551589	b_OTU844503915	0.753664	0		a_OTU620003641	f_OTU50127428	0.658411	0		a_OTU676945400	b_OTU850087424	-0.606258	0		a_OTU354923634	b_OTU590641094	-0.603786	0.01
b_OTU108551589	b_OTU860088130	0.768238	0		a_OTU620003641	f_OTU550254357	0.655224	0		a_OTU676945400	b_OTU901707497	-0.615889	0		a_OTU354923634	b_OTU599106696	-0.751202	0
b_OTU108551589	b_OTU890250685	-0.700393	0.01		a_OTU620003641	f_OTU598846167	0.628685	0.01		a_OTU676945400	b_OTU946582388	-0.626018	0.01		a_OTU354923634	b_OTU600936150	-0.879853	0
b_OTU108551589	b_OTU919382951	0.623962	0		a_OTU620003641	f_OTU636343672	0.667674	0		a_OTU676945400	b_OTU972585117	-0.660986	0		a_OTU354923634	b_OTU602677475	-0.646205	0
b_OTU108551589	b_OTU948012229	0.652312	0.01		a_OTU620003641	f_OTU665295603	0.668705	0		a_OTU676945400	f_OTU274730376	0.735084	0		a_OTU354923634	b_OTU610018608	-0.753313	0
b_OTU109631908	b_OTU124611744	0.729919	0		a_OTU620003641	f_OTU714765249	0.623113	0.01		a_OTU676945400	f_OTU294864895	0.622077	0.01		a_OTU354923634	b_OTU611149975	-0.635741	0.01
b_OTU109631908	b_OTU129340212	0.628934	0.01		a_OTU620003641	f_OTU888371455	0.695543	0		a_OTU676945400	f_OTU387484002	0.669367	0.01		a_OTU354923634	b_OTU612832514	-0.715445	0
b_OTU109631908	b_OTU193759001	0.631226	0.01		a_OTU620003641	f_OTU922133647	0.657495	0.01		a_OTU676945400	f_OTU473628135	0.603971	0.01		a_OTU354923634	b_OTU613841852	-0.644052	0.01
b_OTU109631908	b_OTU211820153	0.628445	0.01		a_OTU620003641	f_OTU943203314	0.67763	0.01		a_OTU676945400	f_OTU994097192	0.652827	0.01		a_OTU354923634	b_OTU617601125	-0.900182	0
b_OTU109631908	b_OTU31467091	0.753308	0		a_OTU620003641	n_OTU202801846	0.701045	0		a_OTU682390646	a_OTU312163290	0.687573	0		a_OTU354923634	b_OTU62411185	-0.745606	0
b_OTU109631908	b_OTU322065382	0.701573	0.01		a_OTU620003641	n_OTU267690984	0.605816	0		a_OTU682390646	a_OTU332055433	0.799364	0		a_OTU354923634	b_OTU62415294	-0.607985	0.01
b_OTU109631908	b_OTU374079413	0.67123	0.01		a_OTU620003641	n_OTU675639435	0.748412	0		a_OTU682390646	a_OTU56849315	0.674135	0		a_OTU354923634	b_OTU628852200	-0.6863	0
b_OTU109631908	b_OTU382099375	0.654334	0.01		a_OTU620003641	n_OTU855971369	0.637513	0		a_OTU682390646	a_OTU702474739	0.711225	0		a_OTU354923634	b_OTU630139560	-0.801575	0
b_OTU109631908	b_OTU398286278	0.634257	0		a_OTU620003641	p_OTU151029860	0.653226	0		a_OTU682390646	a_OTU79971902	0.610567	0		a_OTU354923634	b_OTU631673665	-0.792427	0
b_OTU109631908	b_OTU422779932	0.688022	0		a_OTU620003641	p_OTU387366538	0.667367	0		a_OTU682390646	b_OTU104112103	-0.668996	0		a_OTU354923634	b_OTU637852715	-0.725442	0
b_OTU109631908	b_OTU427676242	0.607654	0		a_OTU676945400	a_OTU258824764	0.716301	0		a_OTU682390646	b_OTU251312187	-0.653432	0.01		a_OTU354923634	b_OTU637987985	-0.699179	0
b_OTU109631908	b_OTU445301821	0.629656	0		a_OTU676945400	b_OTU135940908	-0.627502	0		a_OTU682390646	b_OTU264138612	-0.768346	0		a_OTU354923634	b_OTU641070681	-0.741057	0
b_OTU109631908	b_OTU487409043	0.686399	0		a_OTU676945400	b_OTU182249173	-0.619898	0.01		a_OTU682390646	b_OTU383767826	-0.643831	0.01		a_OTU354923634	b_OTU643097890	-0.629672	0.01
b_OTU109631908	b_OTU544737674	0.63475	0.01		a_OTU676945400	b_OTU228872041	-0.625392	0		a_OTU682390646	b_OTU389082399	-0.74385	0		a_OTU354923634	b_OTU645339153	-0.771823	0
b_OTU109631908	b_OTU574719353	0.721968	0		a_OTU676945400	b_OTU287268799	-0.687077	0.01		a_OTU682390646	b_OTU420899534	-0.654976	0.01		a_OTU354923634	b_OTU652525673	-0.635732	0.01
b_OTU109631908	b_OTU581083827	0.634559	0.01		a_OTU676945400	b_OTU30810557	-0.636519	0		a_OTU682390646	b_OTU441980221	-0.623403	0		a_OTU354923634	b_OTU653084625	-0.739495	0
b_OTU109631908	b_OTU583773885	0.646261	0.01		a_OTU676945400	b_OTU323442635	-0.655226	0		a_OTU682390646	b_OTU512516302	-0.634619	0		a_OTU354923634	b_OTU656901825	-0.659796	0
b_OTU109631908	b_OTU602677475	0.644854	0		a_OTU676945400	b_OTU41576344	-0.733518	0		a_OTU682390646	b_OTU561509733	-0.635507	0.01		a_OTU354923634	b_OTU661767019	-0.723345	0
b_OTU109631908	b_OTU623072170	0.695089	0		a_OTU676945400	b_OTU437054844	-0.631685	0		a_OTU682390646	b_OTU627795739	-0.644397	0		a_OTU354923634	b_OTU668347535	-0.862744	0
b_OTU109631908	b_OTU656901825	-0.631093	0		a_OTU676945400	b_OTU461547412	-0.657174	0		a_OTU682390646	b_OTU687914100	-0.745393	0.01		a_OTU354923634	b_OTU669849423	-0.80264	0
b_OTU109631908	b_OTU690574779	0.714078	0		a_OTU676945400	b_OTU497701246	-0.775917	0		a_OTU682390646	b_OTU712167363	-0.622142	0.01		a_OTU354923634	b_OTU672052765	-0.603411	0.01
b_OTU109631908	b_OTU718773592	0.628059	0		a_OTU676945400	b_OTU583773885	-0.786931	0		a_OTU682390646	b_OTU770003855	-0.653318	0.01		a_OTU354923634	b_OTU676596494	-0.715291	0
b_OTU109631908	b_OTU744672527	0.745324	0.01		a_OTU676945400	b_OTU620682892	-0.803425	0		a_OTU682390646	b_OTU770794260	-0.684267	0.01		a_OTU354923634	b_OTU677158350	-0.660857	0
b_OTU109631908	b_OTU753201014	0.727981	0.01		a_OTU676945400	b_OTU62411185	-0.709745	0		a_OTU682390646	b_OTU781157825	-0.689847	0		a_OTU354923634	b_OTU680133787	-0.764597	0
b_OTU109631908	b_OTU763835326	0.63106	0		a_OTU676945400	b_OTU630139560	-0.637639	0.01		a_OTU682390646	b_OTU809186407	-0.702723	0		a_OTU354923634	b_OTU687914100	-0.812346	0
b_OTU109631908	b_OTU827874465	0.710603	0		a_OTU676945400	b_OTU705679105	-0.643337	0.01		a_OTU682390646	b_OTU817526726	-0.697133	0.01		a_OTU354923634	b_OTU690406351	-0.770723	0
b_OTU109631908	b_OTU844503915	0.635017	0		a_OTU676945400	b_OTU742199171	-0.780948	0		a_OTU682390646	b_OTU829496114	-0.6308	0		a_OTU354923634	b_OTU692923291	-0.79199	0
b_OTU109631908	b_OTU860088130	0.82542	0		a_OTU676945400	b_OTU766009780	-0.688873	0		a_OTU682390646	b_OTU946633741	-0.688296	0.01		a_OTU354923634	b_OTU693908027	-0.776448	0
b_OTU109631908	b_OTU887461499	0.697031	0.01		a_OTU676945400	b_OTU854090010	-0.66884	0		a_OTU682390646	b_OTU95405918	-0.760833	0		a_OTU354923634	b_OTU695338623	-0.69146	0
b_OTU109631908	b_OTU926359430	0.620088	0.01		a_OTU676945400	b_OTU856978013	-0.634722	0		a_OTU682390646	b_OTU973186310	-0.625305	0.01		a_OTU354923634	b_OTU708672921	-0.633231	0.01
b_OTU109631908	b_OTU948012229	0.671696	0.01		a_OTU676945400	b_OTU857655083	-0.693677	0		a_OTU682390646	f_OTU121015993	0.671118	0		a_OTU354923634	b_OTU712167363	-0.713844	0
b_OTU11380003	b_OTU613787418	0.674068	0		a_OTU682390646	a_OTU332055433	0.643285	0.01		a_OTU682390646	f_OTU155689161	0.734059	0.01		a_OTU354923634	b_OTU712335076	-0.703997	0
b_OTU11380003	b_OTU931165842	0.630794	0		a_OTU682390646	a_OTU364262634	0.624119	0.01		a_OTU682390646	f_OTU252468759	0.722987	0.01		a_OTU354923634	b_OTU712733507	-0.637323	0.01
b_OTU114995727	b_OTU193042177	0.676814	0.01		a_OTU682390646	a_OTU620003641	0.639128	0		a_OTU682390646	f_OTU26169787	0.686862	0		a_OTU354923634	b_OTU713141571	-0.86186	0
b_OTU114995727	b_OTU260342645	0.678073	0.01		a_OTU682390646	b_OTU234165521	-0.667847	0		a_OTU682390646	f_OTU799082232	0.74193	0		a_OTU354923634	b_OTU713238360	-0.79102	0
b_OTU114995727	b_OTU284276596	0.625805	0		a_OTU682390646	b_OTU242117276	-0.729644	0		a_OTU682390646	f_OTU808980112	0.653251	0.01		a_OTU354923634	b_OTU714032193	-0.798912	0
b_OTU114995727	b_OTU478062046	0.660967	0		a_OTU682390646	b_OTU261245621	-0.604263	0		a_OTU682390646	f_OTU828797374	0.662326	0.01		a_OTU354923634	b_OTU715076827	-0.626596	0.01
b_OTU114995727	b_OTU536001041	0.706806	0		a_OTU682390646	b_OTU302829765	-0.741577	0		a_OTU682390646	f_OTU839119833	0.632802	0.01		a_OTU354923634	b_OTU716468545	-0.774738	0
b_OTU114995727	b_OTU653084625	0.608222	0.01		a_OTU682390646	b_OTU315859822	-0.723844	0		a_OTU682390646	f_OTU877404756	0.749052	0		a_OTU354923634	b_OTU718006886	-0.686218	0
b_OTU114995727	b_OTU657350349	0.747344	0		a_OTU682390646	b_OTU382099375	-0.627516	0		a_OTU682390646	f_OTU901609399	0.618493	0		a_OTU354923634	b_OTU718488476	-0.712404	0
b_OTU114995727	b_OTU79308993	0.671095	0		a_OTU682390646	b_OTU473454390	-0.636643	0		a_OTU682390646	n_OTU116899181	0.660081	0.01		a_OTU354923634	b_OTU71864537	-0.72983	0
b_OTU114995727	b_OTU794896770	0.659853	0		a_OTU682390646	b_OTU557243401	-0.683747	0		a_OTU682390646	n_OTU267690984	0.701402	0		a_OTU354923634	b_OTU720023746	-0.712003	0
b_OTU114995727	b_OTU818354147	0.644554	0		a_OTU682390646	b_OTU62411185	-0.658281	0		a_OTU702474739	a_OTU312163290	0.806648	0		a_OTU354923634	b_OTU722911935	-0.697763	0.01
b_OTU114995727	b_OTU908771193	0.668627	0		a_OTU682390646	b_OTU661767019	-0.617525	0.01		a_OTU702474739	a_OTU332055433	0.847599	0		a_OTU354923634	b_OTU723149296	-0.660933	0.01
b_OTU114995727	b_OTU9382616	0.698004	0		a_OTU682390646	b_OTU716819518	-0.694443	0.01		a_OTU702474739	a_OTU541034712	-0.639322	0.01		a_OTU354923634	b_OTU727792355	-0.703979	0
b_OTU117894790	b_OTU120276571	0.606756	0.01		a_OTU682390646	b_OTU718006886	-0.693177	0		a_OTU702474739	b_OTU414803197	0.62809	0.01		a_OTU354923634	b_OTU733001906	-0.744434	0
b_OTU117894790	b_OTU128360445	0.710458	0		a_OTU682390646	b_OTU74526241	0.613883	0		a_OTU702474739	b_OTU487409043	0.643921	0.01		a_OTU354923634	b_OTU738976606	-0.852192	0
b_OTU117894790	b_OTU140029119	0.732685	0		a_OTU682390646	b_OTU750145158	-0.683382	0.01		a_OTU702474739	b_OTU512516302	-0.620867	0.01		a_OTU354923634	b_OTU739601908	-0.605676	0.01
b_OTU117894790	b_OTU170310242	0.719008	0		a_OTU682390646	b_OTU763597657	-0.602501	0		a_OTU702474739	b_OTU523129384	0.666136	0.01		a_OTU354923634	b_OTU744672527	-0.627257	0
b_OTU117894790	b_OTU193759001	0.632394	0.01		a_OTU682390646	b_OTU839806328	-0.639684	0		a_OTU702474739	b_OTU754762500	0.674051	0		a_OTU354923634	b_OTU74526241	-0.781815	0
b_OTU117894790	b_OTU205855165	0.771986	0		a_OTU682390646	b_OTU856978013	-0.742504	0		a_OTU702474739	b_OTU773999309	0.702103	0.01		a_OTU354923634	b_OTU748274292	-0.660651	0
b_OTU117894790	b_OTU22923790	0.642282	0		a_OTU682390646	b_OTU868196891	-0.754545	0		a_OTU702474739	b_OTU829496114	-0.610748	0.01		a_OTU354923634	b_OTU751180842	-0.749934	0
b_OTU117894790	b_OTU245490001	0.674257	0		a_OTU682390646	b_OTU915868560	-0.65102	0		a_OTU702474739	f_OTU155689161	0.651199	0		a_OTU354923634	b_OTU753568661	-0.788293	0
b_OTU117894790	b_OTU250691850	0.629821	0.01		a_OTU682390646	f_OTU322834831	0.682725	0		a_OTU702474739	f_OTU252468759	0.683948	0.01		a_OTU354923634	b_OTU758848294	-0.841594	0
b_OTU117894790	b_OTU260118403	0.775089	0		a_OTU682390646	f_OTU437064157	0.636073	0		a_OTU702474739	f_OTU340541070	0.688728	0		a_OTU354923634	b_OTU760093927	-0.653153	0
b_OTU117894790	b_OTU269998730	0.736387	0		a_OTU682390646	f_OTU550254357	0.610899	0		a_OTU702474739	f_OTU430448485	0.740051	0		a_OTU354923634	b_OTU765581998	-0.804512	0
b_OTU117894790	b_OTU28270232	-0.700656	0		a_OTU682390646	f_OTU598846167	0.631995	0.01		a_OTU702474739	f_OTU636128370	0.608447	0.01		a_OTU354923634	b_OTU773008320	-0.675987	0.01
b_OTU117894790	b_OTU296700267	0.775422	0		a_OTU682390646	f_OTU636343672	0.675353	0		a_OTU702474739	f_OTU803043739	0.692942	0.01		a_OTU354923634	b_OTU773257279	-0.673287	0
b_OTU117894790	b_OTU347345546	0.637332	0.01		a_OTU682390646	f_OTU665295603	0.654433	0		a_OTU702474739	f_OTU808980112	0.701411	0.01		a_OTU354923634	b_OTU773999309	-0.696053	0
b_OTU117894790	b_OTU377676247	0.657879	0.01		a_OTU682390646	f_OTU835536844	0.646574	0		a_OTU702474739	f_OTU877404756	0.787947	0		a_OTU354923634	b_OTU774769259	-0.786845	0
b_OTU117894790	b_OTU383282011	0.625	0		a_OTU682390646	f_OTU888371455	0.605374	0.01		a_OTU702474739	f_OTU901609399	0.735295	0		a_OTU354923634	b_OTU775398170	-0.877851	0
b_OTU117894790	b_OTU41576344	0.652213	0		a_OTU682390646	f_OTU943203314	0.661998	0		a_OTU702474739	f_OTU949758499	0.629404	0		a_OTU354923634	b_OTU776795094	-0.696464	0
b_OTU117894790	b_OTU428681633	0.862135	0		a_OTU682390646	n_OTU675639435	0.629272	0.01		a_OTU706363884	a_OTU56849315	0.691528	0.01		a_OTU354923634	b_OTU784001282	-0.736136	0
b_OTU117894790	b_OTU455790896	0.644212	0.01		a_OTU682390646	p_OTU151029860	0.644267	0		a_OTU706363884	a_OTU682390646	0.631621	0.01		a_OTU354923634	b_OTU784764338	-0.781787	0
b_OTU117894790	b_OTU463001097	0.743385	0		a_OTU682390646	p_OTU387366538	0.613347	0.01		a_OTU706363884	a_OTU771879360	0.743936	0		a_OTU354923634	b_OTU792302355	-0.65853	0
b_OTU117894790	b_OTU528439131	0.613739	0.01		a_OTU702474739	a_OTU258824764	0.681375	0		a_OTU706363884	b_OTU106162429	-0.664731	0		a_OTU354923634	b_OTU79411492	-0.835135	0
b_OTU117894790	b_OTU534333346	0.718376	0		a_OTU702474739	a_OTU312163290	0.798658	0		a_OTU706363884	b_OTU381308173	-0.657932	0.01		a_OTU354923634	b_OTU796002290	-0.896603	0
b_OTU117894790	b_OTU560822851	0.704188	0		a_OTU702474739	a_OTU332055433	0.786068	0		a_OTU706363884	b_OTU389082399	-0.617095	0.01		a_OTU354923634	b_OTU797155949	-0.700139	0
b_OTU117894790	b_OTU617601125	0.678521	0		a_OTU702474739	a_OTU620003641	0.710419	0		a_OTU706363884	b_OTU677158350	-0.672618	0		a_OTU354923634	b_OTU803659807	-0.693918	0
b_OTU117894790	b_OTU62415294	0.840706	0		a_OTU702474739	b_OTU232075618	-0.628347	0.01		a_OTU706363884	b_OTU774769259	-0.661713	0.01		a_OTU354923634	b_OTU809186407	-0.860537	0
b_OTU117894790	b_OTU645339153	0.624707	0		a_OTU702474739	b_OTU242117276	-0.658548	0.01		a_OTU706363884	b_OTU817526726	-0.767959	0		a_OTU354923634	b_OTU814864514	-0.861941	0
b_OTU117894790	b_OTU652525673	-0.646312	0		a_OTU702474739	b_OTU302829765	-0.769576	0		a_OTU706363884	b_OTU973186310	-0.633073	0		a_OTU354923634	b_OTU827125320	-0.63109	0
b_OTU117894790	b_OTU676596494	0.694054	0		a_OTU702474739	b_OTU315859822	-0.73249	0		a_OTU706363884	f_OTU231973187	0.621154	0.01		a_OTU354923634	b_OTU827244418	-0.831216	0
b_OTU117894790	b_OTU680133787	0.736036	0		a_OTU702474739	b_OTU323442635	-0.63436	0		a_OTU706363884	f_OTU489316060	0.617071	0		a_OTU354923634	b_OTU828163622	-0.626146	0
b_OTU117894790	b_OTU744344977	0.808465	0		a_OTU702474739	b_OTU357110945	-0.674139	0		a_OTU706363884	f_OTU705481506	0.63015	0.01		a_OTU354923634	b_OTU829496114	-0.634303	0
b_OTU117894790	b_OTU754762500	-0.702236	0		a_OTU702474739	b_OTU382099375	-0.626849	0		a_OTU706363884	f_OTU756325343	0.624868	0.01		a_OTU354923634	b_OTU832865782	-0.743311	0
b_OTU117894790	b_OTU763835326	0.658856	0.01		a_OTU702474739	b_OTU401472770	-0.636339	0.01		a_OTU706363884	f_OTU799082232	0.64273	0		a_OTU354923634	b_OTU833185469	-0.87262	0
b_OTU117894790	b_OTU784764338	0.80298	0		a_OTU702474739	b_OTU422779932	-0.655881	0		a_OTU706363884	f_OTU825497191	0.619629	0.01		a_OTU354923634	b_OTU839806328	-0.801208	0
b_OTU117894790	b_OTU827125320	0.676678	0		a_OTU702474739	b_OTU463185103	-0.600505	0.01		a_OTU706363884	f_OTU828797374	0.674598	0.01		a_OTU354923634	b_OTU842584010	-0.831028	0
b_OTU117894790	b_OTU844503915	0.706247	0		a_OTU702474739	b_OTU581083827	-0.60422	0.01		a_OTU706363884	f_OTU839119833	0.721818	0.01		a_OTU354923634	b_OTU848310442	-0.739158	0
b_OTU117894790	b_OTU846214060	0.611753	0		a_OTU702474739	b_OTU585890099	-0.682734	0		a_OTU706363884	f_OTU931544018	0.679047	0		a_OTU354923634	b_OTU849529322	-0.604255	0
b_OTU117894790	b_OTU884671414	0.629476	0		a_OTU702474739	b_OTU62411185	-0.730342	0		a_OTU706363884	f_OTU98700510	0.619328	0		a_OTU354923634	b_OTU856978013	-0.80366	0
b_OTU117894790	b_OTU890250685	-0.617033	0		a_OTU702474739	b_OTU638796417	-0.624459	0.01		a_OTU706363884	n_OTU116899181	0.688884	0		a_OTU354923634	b_OTU86230168	-0.773939	0
b_OTU117894790	b_OTU916414065	0.6258	0		a_OTU702474739	b_OTU653084625	-0.683451	0.01		a_OTU706363884	n_OTU378545190	0.673515	0		a_OTU354923634	b_OTU865784231	-0.748212	0
b_OTU117894790	b_OTU983911052	0.811799	0		a_OTU702474739	b_OTU657350349	-0.643655	0.01		a_OTU706363884	p_OTU203344511	0.631266	0		a_OTU354923634	b_OTU868196891	-0.762168	0
b_OTU117894790	b_OTU985721721	0.796319	0		a_OTU702474739	b_OTU661767019	-0.73135	0		a_OTU717397760	a_OTU21836376	0.60137	0.01		a_OTU354923634	b_OTU868204641	-0.74115	0
b_OTU11998240	b_OTU152410039	0.68768	0.01		a_OTU702474739	b_OTU750145158	-0.729022	0		a_OTU717397760	a_OTU6271590	0.669233	0.01		a_OTU354923634	b_OTU868712374	-0.600732	0.01
b_OTU11998240	b_OTU193042177	0.698543	0		a_OTU702474739	b_OTU839806328	-0.698942	0		a_OTU717397760	b_OTU193383851	0.602766	0.01		a_OTU354923634	b_OTU869377100	-0.69118	0
b_OTU11998240	b_OTU217274126	0.724476	0.01		a_OTU702474739	b_OTU848310442	-0.680646	0		a_OTU717397760	f_OTU475425429	0.73305	0		a_OTU354923634	b_OTU87435812	-0.774262	0
b_OTU11998240	b_OTU260966757	0.684148	0.01		a_OTU702474739	b_OTU868196891	-0.776244	0		a_OTU723795619	b_OTU388328347	-0.612903	0		a_OTU354923634	b_OTU874826812	-0.649921	0.01
b_OTU11998240	b_OTU314112761	0.664167	0		a_OTU702474739	b_OTU963206954	-0.664166	0.01		a_OTU723795619	b_OTU441980221	-0.610395	0		a_OTU354923634	b_OTU878473295	-0.623319	0.01
b_OTU11998240	b_OTU393666967	0.625897	0.01		a_OTU702474739	b_OTU96469814	-0.628743	0.01		a_OTU723795619	b_OTU963206954	-0.655825	0		a_OTU354923634	b_OTU884001281	-0.774873	0
b_OTU11998240	b_OTU404278714	0.652429	0		a_OTU702474739	b_OTU96731243	-0.602627	0		a_OTU727858473	b_OTU210619825	-0.612344	0		a_OTU354923634	b_OTU884240209	-0.748847	0
b_OTU11998240	b_OTU412914070	0.633417	0.01		a_OTU702474739	f_OTU190927251	-0.606081	0.01		a_OTU74085013	a_OTU576457064	0.672182	0		a_OTU354923634	b_OTU884671414	-0.627966	0
b_OTU11998240	b_OTU455357593	0.711144	0		a_OTU702474739	f_OTU344973298	0.69518	0		a_OTU74085013	b_OTU106358790	-0.707255	0		a_OTU354923634	b_OTU887461499	-0.614411	0.01
b_OTU11998240	b_OTU478062046	0.650229	0		a_OTU702474739	f_OTU50127428	0.623349	0		a_OTU74085013	b_OTU140029119	-0.724829	0		a_OTU354923634	b_OTU887894647	-0.69274	0.01
b_OTU11998240	b_OTU52978573	0.659337	0		a_OTU702474739	f_OTU550254357	0.619328	0		a_OTU74085013	b_OTU182249173	-0.635212	0.01		a_OTU354923634	b_OTU889259640	-0.863349	0
b_OTU124083903	b_OTU274546908	0.652117	0		a_OTU702474739	f_OTU767450924	-0.7273	0.01		a_OTU74085013	b_OTU205855165	-0.623915	0.01		a_OTU354923634	b_OTU890250685	-0.796026	0
b_OTU124083903	b_OTU278547771	0.652142	0.01		a_OTU702474739	f_OTU943203314	0.630227	0.01		a_OTU74085013	b_OTU209608920	-0.773664	0		a_OTU354923634	b_OTU893411032	-0.693434	0
b_OTU124083903	b_OTU376153481	0.62876	0.01		a_OTU702474739	n_OTU202801846	0.661602	0		a_OTU74085013	b_OTU293694685	-0.62767	0		a_OTU354923634	b_OTU900378679	-0.777181	0
b_OTU124083903	b_OTU383767826	0.75181	0		a_OTU702474739	n_OTU675639435	0.688309	0		a_OTU74085013	b_OTU302829765	-0.674398	0		a_OTU354923634	b_OTU903896493	-0.688378	0.01
b_OTU124083903	b_OTU774469566	0.656278	0		a_OTU706363884	b_OTU463149879	-0.608486	0		a_OTU74085013	b_OTU523251945	-0.694488	0		a_OTU354923634	b_OTU906097014	-0.832278	0
b_OTU124083903	b_OTU803659807	-0.663085	0.01		a_OTU706363884	n_OTU116899181	0.652411	0		a_OTU74085013	b_OTU540480073	-0.678365	0		a_OTU354923634	b_OTU90848161	-0.816687	0
b_OTU124083903	b_OTU806643590	0.690414	0		a_OTU726926670	b_OTU389082399	-0.626499	0		a_OTU74085013	b_OTU544737674	-0.678909	0		a_OTU354923634	b_OTU908771193	-0.727783	0
b_OTU124611744	b_OTU129340212	0.684303	0.01		a_OTU734367376	b_OTU125932340	-0.602703	0.01		a_OTU74085013	b_OTU553476821	-0.735613	0		a_OTU354923634	b_OTU914006892	-0.675529	0
b_OTU124611744	b_OTU242041925	0.618296	0.01		a_OTU734367376	b_OTU294734419	-0.61779	0		a_OTU74085013	b_OTU590094786	-0.609875	0.01		a_OTU354923634	b_OTU916414065	-0.785139	0
b_OTU124611744	b_OTU250691850	0.640425	0		a_OTU734367376	b_OTU463149879	-0.699357	0		a_OTU74085013	b_OTU62415294	-0.646825	0.01		a_OTU354923634	b_OTU917822516	-0.676937	0
b_OTU124611744	b_OTU31467091	0.6405	0.01		a_OTU734367376	b_OTU52008961	0.664344	0		a_OTU74085013	b_OTU690557711	-0.687986	0		a_OTU354923634	b_OTU921914818	-0.746489	0
b_OTU124611744	b_OTU374079413	0.625881	0		a_OTU734367376	b_OTU74526241	-0.758906	0		a_OTU74085013	b_OTU72357913	-0.655366	0		a_OTU354923634	b_OTU935165041	-0.790143	0
b_OTU124611744	b_OTU602677475	0.712192	0		a_OTU734367376	b_OTU949714232	-0.685733	0		a_OTU74085013	b_OTU813700897	-0.672865	0.01		a_OTU354923634	b_OTU9382616	-0.648994	0
b_OTU124611744	b_OTU827874465	0.61972	0.01		a_OTU734367376	b_OTU992082638	-0.606864	0		a_OTU74085013	b_OTU901707497	-0.722559	0		a_OTU354923634	b_OTU940285431	-0.860334	0
b_OTU125543611	b_OTU245490001	0.656109	0		a_OTU734367376	f_OTU554842202	0.638575	0		a_OTU74085013	b_OTU903896493	-0.643482	0.01		a_OTU354923634	b_OTU944124093	-0.657825	0
b_OTU125543611	b_OTU257842558	-0.622591	0		a_OTU734367376	f_OTU818825107	0.706437	0		a_OTU74085013	b_OTU914279532	-0.634189	0		a_OTU354923634	b_OTU946633741	-0.745499	0
b_OTU125543611	b_OTU261644965	0.837251	0		a_OTU734367376	f_OTU845265047	0.61425	0		a_OTU74085013	b_OTU946582388	-0.625771	0		a_OTU354923634	b_OTU948653220	-0.62902	0.01
b_OTU125543611	b_OTU28270232	-0.601417	0.01		a_OTU734367376	p_OTU31345569	0.698651	0		a_OTU74085013	b_OTU972585117	-0.764736	0.01		a_OTU354923634	b_OTU949714232	-0.873223	0
b_OTU125543611	b_OTU293694685	0.645044	0		a_OTU778706805	b_OTU718006886	-0.620961	0		a_OTU74085013	f_OTU104803320	0.632213	0.01		a_OTU354923634	b_OTU95405918	-0.784437	0
b_OTU125543611	b_OTU323595792	0.772563	0		a_OTU778706805	b_OTU856978013	-0.601852	0		a_OTU74085013	f_OTU361894405	0.610802	0		a_OTU354923634	b_OTU962619002	-0.738641	0
b_OTU125543611	b_OTU34976014	0.758299	0		a_OTU778706805	b_OTU868196891	-0.614526	0		a_OTU74085013	f_OTU367546334	0.713127	0		a_OTU354923634	b_OTU963206954	-0.900317	0
b_OTU125543611	b_OTU388904537	0.630387	0		a_OTU778706805	n_OTU675639435	0.642848	0		a_OTU74085013	f_OTU472318706	0.668348	0		a_OTU354923634	b_OTU96469814	-0.625687	0.01
b_OTU125543611	b_OTU40478916	-0.725673	0.01		a_OTU803457496	b_OTU155998071	0.651802	0		a_OTU74085013	f_OTU476805060	0.680041	0		a_OTU354923634	b_OTU96493311	-0.673161	0.01
b_OTU125543611	b_OTU41991682	-0.628052	0		a_OTU803457496	b_OTU224787415	0.639947	0		a_OTU74085013	f_OTU477605559	0.618566	0.01		a_OTU354923634	b_OTU966702770	-0.711805	0
b_OTU125543611	b_OTU434402515	0.663431	0		a_OTU803457496	b_OTU282698289	0.606737	0		a_OTU74085013	f_OTU555886456	0.687538	0.01		a_OTU354923634	b_OTU96731243	-0.80768	0
b_OTU125543611	b_OTU506404304	0.619521	0.01		a_OTU803457496	b_OTU294734419	-0.785692	0		a_OTU74085013	f_OTU594920979	0.753778	0		a_OTU354923634	b_OTU970486159	-0.644435	0.01
b_OTU125543611	b_OTU528439131	0.682043	0		a_OTU803457496	b_OTU31467091	-0.606857	0.01		a_OTU74085013	f_OTU677089684	0.730487	0		a_OTU354923634	b_OTU971570708	-0.84171	0
b_OTU125543611	b_OTU578404380	0.627857	0.01		a_OTU803457496	b_OTU376414479	-0.676226	0		a_OTU74085013	p_OTU109001336	0.64769	0		a_OTU354923634	b_OTU973186310	-0.662599	0
b_OTU125543611	b_OTU690406351	0.615471	0.01		a_OTU803457496	b_OTU445092459	-0.6648	0		a_OTU74085013	p_OTU329681021	0.613249	0		a_OTU354923634	b_OTU973399343	-0.754084	0
b_OTU125543611	b_OTU713238360	0.709607	0		a_OTU803457496	b_OTU544737674	-0.633154	0.01		a_OTU74085013	p_OTU485928059	0.666245	0.01		a_OTU354923634	b_OTU978520015	-0.650166	0
b_OTU125543611	b_OTU727792355	0.714221	0		a_OTU803457496	b_OTU574719353	-0.603544	0.01		a_OTU74085013	p_OTU718174786	0.642723	0.01		a_OTU354923634	b_OTU978583477	-0.819482	0
b_OTU125543611	b_OTU738976606	0.600981	0		a_OTU803457496	b_OTU643886573	-0.621439	0.01		a_OTU74085013	p_OTU74361386	0.690808	0.01		a_OTU354923634	b_OTU983911052	-0.821342	0
b_OTU125543611	b_OTU775398170	0.667013	0.01		a_OTU803457496	b_OTU690574779	-0.607102	0.01		a_OTU771879360	a_OTU364262634	0.670145	0		a_OTU354923634	b_OTU985721721	-0.82282	0
b_OTU125543611	b_OTU809186407	0.694904	0		a_OTU803457496	b_OTU720023746	0.621718	0.01		a_OTU771879360	a_OTU489205455	0.62957	0.01		a_OTU354923634	f_OTU113937294	0.747466	0
b_OTU125543611	b_OTU857655083	-0.604053	0.01		a_OTU803457496	b_OTU751180842	0.72827	0		a_OTU771879360	a_OTU56849315	0.770548	0		a_OTU354923634	f_OTU116104500	0.887329	0
b_OTU125543611	b_OTU884001281	0.636188	0.01		a_OTU803457496	b_OTU79308993	0.744633	0		a_OTU771879360	a_OTU682390646	0.736112	0		a_OTU354923634	f_OTU196493200	0.709633	0.01
b_OTU125543611	b_OTU884671414	0.772457	0.01		a_OTU803457496	b_OTU800792270	-0.808942	0		a_OTU771879360	a_OTU822013461	0.735892	0.01		a_OTU354923634	f_OTU227127001	0.899325	0
b_OTU125543611	b_OTU903896493	0.735291	0		a_OTU803457496	b_OTU858458245	0.712576	0		a_OTU771879360	b_OTU106162429	-0.621999	0		a_OTU354923634	f_OTU274730376	0.851836	0
b_OTU125932340	b_OTU638214047	0.604922	0.01		a_OTU803457496	b_OTU874826812	-0.687795	0		a_OTU771879360	b_OTU372349409	-0.636842	0.01		a_OTU354923634	f_OTU281834223	0.725455	0.01
b_OTU128360445	b_OTU293694685	0.673918	0		a_OTU803457496	b_OTU878473295	-0.758622	0		a_OTU771879360	b_OTU381308173	-0.729565	0		a_OTU354923634	f_OTU294864895	0.820084	0
b_OTU128360445	b_OTU610018608	0.671265	0		a_OTU803457496	b_OTU879409239	-0.668614	0.01		a_OTU771879360	b_OTU420899534	-0.670142	0.01		a_OTU354923634	f_OTU309285216	0.632242	0
b_OTU128360445	b_OTU713238360	0.675588	0.01		a_OTU803457496	b_OTU941987662	0.727733	0		a_OTU771879360	b_OTU554645097	-0.628552	0.01		a_OTU354923634	f_OTU333544198	0.796694	0
b_OTU128360445	b_OTU784764338	0.640482	0		a_OTU803457496	b_OTU948653220	0.606358	0.01		a_OTU771879360	b_OTU587127570	-0.704961	0		a_OTU354923634	f_OTU365763121	0.698913	0
b_OTU128360445	b_OTU803659807	0.629681	0		a_OTU803457496	b_OTU997269122	-0.668353	0		a_OTU771879360	b_OTU627795739	-0.676991	0		a_OTU354923634	f_OTU387484002	0.802429	0
b_OTU128360445	b_OTU809186407	0.600401	0		a_OTU803457496	f_OTU430448485	0.602537	0		a_OTU771879360	b_OTU672052765	0.634807	0.01		a_OTU354923634	f_OTU39463077	0.651175	0.01
b_OTU128360445	b_OTU914006892	-0.609626	0.01		a_OTU803457496	n_OTU227063175	0.727984	0		a_OTU771879360	b_OTU677158350	-0.606731	0		a_OTU354923634	f_OTU406660800	0.837117	0
b_OTU129340212	b_OTU374079413	0.604534	0.01		a_OTU803457496	p_OTU332188674	0.632154	0		a_OTU771879360	b_OTU770794260	-0.656134	0		a_OTU354923634	f_OTU437920468	0.793939	0
b_OTU137737330	b_OTU193759001	0.657564	0		a_OTU805064176	b_OTU269998730	-0.633034	0.01		a_OTU771879360	b_OTU774769259	-0.716902	0.01		a_OTU354923634	f_OTU474368470	0.882646	0
b_OTU137737330	b_OTU205855165	0.712985	0.01		a_OTU805064176	b_OTU381308173	0.684771	0.01		a_OTU771879360	b_OTU781157825	-0.705719	0		a_OTU354923634	f_OTU499158981	0.729462	0
b_OTU137737330	b_OTU293694685	0.667131	0.01		a_OTU805064176	b_OTU40478916	-0.66962	0.01		a_OTU771879360	b_OTU817526726	-0.758187	0.01		a_OTU354923634	f_OTU50814331	0.671624	0.01
b_OTU137737330	b_OTU313036933	0.764609	0		a_OTU805064176	b_OTU445092459	-0.609361	0		a_OTU771879360	b_OTU946633741	-0.624439	0		a_OTU354923634	f_OTU516713588	0.748591	0
b_OTU137737330	b_OTU314863300	0.617018	0.01		a_OTU805064176	b_OTU536001041	-0.605967	0.01		a_OTU771879360	b_OTU95405918	-0.60375	0.01		a_OTU354923634	f_OTU522347610	0.71879	0
b_OTU137737330	b_OTU347345546	0.645028	0		a_OTU805064176	b_OTU55800849	0.70415	0		a_OTU771879360	b_OTU973186310	-0.72711	0		a_OTU354923634	f_OTU526602598	0.73061	0
b_OTU137737330	b_OTU424514306	0.602531	0.01		a_OTU805064176	b_OTU583773885	-0.688533	0		a_OTU771879360	f_OTU152312346	0.616813	0.01		a_OTU354923634	f_OTU594920979	0.76217	0
b_OTU137737330	b_OTU534333346	0.7237	0		a_OTU805064176	b_OTU690574779	-0.662882	0		a_OTU771879360	f_OTU231973187	0.675873	0.01		a_OTU354923634	f_OTU625467677	0.871089	0
b_OTU137737330	b_OTU540480073	0.630692	0		a_OTU805064176	b_OTU874826812	-0.65108	0		a_OTU771879360	f_OTU361728441	0.670688	0.01		a_OTU354923634	f_OTU649238031	0.867915	0
b_OTU137737330	b_OTU549041368	0.633175	0.01		a_OTU805064176	b_OTU896030530	-0.729018	0		a_OTU771879360	f_OTU799082232	0.672698	0		a_OTU354923634	f_OTU706368935	0.935677	0
b_OTU137737330	b_OTU583773885	0.630843	0.01		a_OTU805064176	b_OTU906264942	-0.670996	0.01		a_OTU771879360	f_OTU825497191	0.689272	0.01		a_OTU354923634	f_OTU757099016	0.790548	0
b_OTU137737330	b_OTU645339153	0.628624	0		a_OTU805064176	f_OTU324889886	0.643285	0		a_OTU771879360	f_OTU828797374	0.745918	0		a_OTU354923634	f_OTU759585620	0.882482	0
b_OTU137737330	b_OTU657350349	0.617612	0		a_OTU805064176	f_OTU33625393	0.702893	0		a_OTU771879360	f_OTU839119833	0.66339	0.01		a_OTU354923634	f_OTU767450924	0.676126	0
b_OTU137737330	b_OTU763835326	0.652958	0		a_OTU805064176	f_OTU387484002	0.616472	0.01		a_OTU771879360	f_OTU98700510	0.678798	0		a_OTU354923634	f_OTU779029179	0.694745	0
b_OTU137737330	b_OTU86230168	0.709718	0		a_OTU805064176	f_OTU430448485	0.683862	0		a_OTU771879360	n_OTU116899181	0.711266	0.01		a_OTU354923634	f_OTU783483544	0.741753	0.01
b_OTU137737330	b_OTU983911052	0.742006	0.01		a_OTU805064176	f_OTU48166018	0.742235	0		a_OTU771879360	n_OTU378545190	0.762862	0.01		a_OTU354923634	f_OTU796488890	0.892092	0
b_OTU13916026	b_OTU943890664	0.624593	0		a_OTU805064176	f_OTU510146131	0.784439	0		a_OTU771879360	p_OTU605985809	0.672435	0.01		a_OTU354923634	f_OTU808980112	0.870932	0
b_OTU13916026	b_OTU970161969	0.665886	0		a_OTU805064176	f_OTU576776088	0.708492	0		a_OTU772739191	a_OTU351013976	0.753561	0		a_OTU354923634	f_OTU850173013	0.842096	0
b_OTU140029119	b_OTU263432119	0.660973	0.01		a_OTU805064176	f_OTU742548607	0.678578	0		a_OTU772739191	b_OTU128360445	-0.614782	0.01		a_OTU354923634	f_OTU863189088	0.903629	0
b_OTU140029119	b_OTU323442635	0.61147	0.01		a_OTU805064176	f_OTU899361608	0.655702	0		a_OTU772739191	b_OTU209608920	-0.623345	0		a_OTU354923634	f_OTU871808150	0.914311	0
b_OTU140029119	b_OTU343492930	0.679302	0		a_OTU805064176	f_OTU92265785	0.607311	0		a_OTU772739191	b_OTU210619825	-0.633798	0.01		a_OTU354923634	f_OTU898343112	0.797184	0
b_OTU140029119	b_OTU347345546	0.703203	0		a_OTU805064176	f_OTU962696874	0.706568	0		a_OTU772739191	b_OTU211820153	-0.633131	0		a_OTU354923634	f_OTU90507357	0.760701	0
b_OTU140029119	b_OTU478062046	0.611536	0		a_OTU805064176	p_OTU381873906	0.636465	0		a_OTU772739191	b_OTU263353763	-0.677257	0.01		a_OTU354923634	f_OTU962696874	0.745334	0
b_OTU140029119	b_OTU576155968	0.736611	0		a_OTU805064176	p_OTU660012405	0.73988	0		a_OTU772739191	b_OTU290668190	-0.699907	0		a_OTU354923634	n_OTU577192579	0.655368	0
b_OTU140029119	b_OTU612832514	0.683204	0		a_OTU813690168	a_OTU554153125	0.636795	0.01		a_OTU772739191	b_OTU294734419	-0.709618	0		a_OTU354923634	p_OTU117795416	0.695941	0
b_OTU140029119	b_OTU616294700	0.61795	0.01		a_OTU813690168	b_OTU317057428	-0.658345	0		a_OTU772739191	b_OTU338118172	-0.65008	0.01		a_OTU354923634	p_OTU128303259	0.890906	0
b_OTU140029119	b_OTU657350349	0.603714	0		a_OTU813690168	b_OTU323595792	0.631878	0.01		a_OTU772739191	b_OTU376153481	-0.607225	0.01		a_OTU354923634	p_OTU174383750	0.653952	0
b_OTU140029119	b_OTU676955249	0.6989	0		a_OTU813690168	b_OTU461547412	-0.665477	0		a_OTU772739191	b_OTU398286278	-0.680274	0.01		a_OTU354923634	p_OTU238743123	0.617362	0
b_OTU140029119	b_OTU744344977	0.601604	0.01		a_OTU813690168	b_OTU630219541	-0.661085	0		a_OTU772739191	b_OTU427676242	-0.651819	0.01		a_OTU354923634	p_OTU284926952	0.895501	0
b_OTU140029119	b_OTU763835326	0.627918	0.01		a_OTU813690168	n_OTU765176945	0.644728	0		a_OTU772739191	b_OTU458388264	-0.643527	0.01		a_OTU354923634	p_OTU31345569	0.678879	0
b_OTU140029119	b_OTU774769259	0.636438	0.01		a_OTU813690168	p_OTU311051285	0.604565	0		a_OTU772739191	b_OTU523251945	-0.639887	0		a_OTU354923634	p_OTU31575106	0.65536	0.01
b_OTU140029119	b_OTU9382616	0.614096	0		a_OTU822013461	a_OTU351013976	0.636797	0		a_OTU772739191	b_OTU534333346	-0.717924	0		a_OTU354923634	p_OTU332188674	0.941886	0
b_OTU140029119	b_OTU973186310	0.652662	0		a_OTU822013461	a_OTU961922682	0.642709	0.01		a_OTU772739191	b_OTU544737674	-0.709888	0		a_OTU354923634	p_OTU389052723	0.861984	0
b_OTU142265905	b_OTU140029119	0.757886	0		a_OTU822013461	b_OTU285764448	-0.69102	0		a_OTU772739191	b_OTU557243401	-0.678207	0		a_OTU354923634	p_OTU436322963	0.714152	0
b_OTU142265905	b_OTU274396761	0.615387	0.01		a_OTU822013461	f_OTU473628135	0.620434	0.01		a_OTU772739191	b_OTU585890099	-0.625769	0.01		a_OTU354923634	p_OTU449037410	0.648596	0
b_OTU142265905	b_OTU434402515	0.655041	0		a_OTU822013461	f_OTU901609399	-0.604582	0		a_OTU772739191	b_OTU613955815	-0.600903	0.01		a_OTU354923634	p_OTU467643994	0.619318	0.01
b_OTU142265905	b_OTU505191659	0.643229	0		a_OTU822013461	n_OTU933183429	0.643905	0		a_OTU772739191	b_OTU622103875	-0.661119	0.01		a_OTU354923634	p_OTU51940951	0.7945	0
b_OTU142265905	b_OTU527533333	-0.653455	0.01		a_OTU826487188	b_OTU234165521	-0.602544	0.01		a_OTU772739191	b_OTU62415294	-0.668334	0.01		a_OTU354923634	p_OTU540968321	0.787979	0
b_OTU142265905	b_OTU610018608	0.622645	0.01		a_OTU826487188	b_OTU631345218	0.609493	0.01		a_OTU772739191	b_OTU630219541	-0.70417	0		a_OTU354923634	p_OTU621054929	0.75538	0
b_OTU142265905	b_OTU760093927	0.619407	0.01		a_OTU835215544	a_OTU380475826	0.606032	0		a_OTU772739191	b_OTU647376465	-0.719892	0		a_OTU354923634	p_OTU645476226	0.817612	0
b_OTU142265905	b_OTU774769259	0.663666	0		a_OTU835215544	b_OTU854090010	-0.642712	0.01		a_OTU772739191	b_OTU664284088	-0.698674	0		a_OTU354923634	p_OTU718174786	0.624041	0
b_OTU142265905	b_OTU973186310	0.755309	0		a_OTU835215544	b_OTU917822516	-0.620731	0.01		a_OTU772739191	b_OTU682838384	-0.685347	0.01		a_OTU354923634	p_OTU767232587	0.865157	0
b_OTU143305946	b_OTU193042177	0.606532	0.01		a_OTU855992477	a_OTU805064176	0.607774	0		a_OTU772739191	b_OTU690574779	-0.687713	0.01		a_OTU354923634	p_OTU802888873	0.624199	0
b_OTU143305946	b_OTU478062046	0.629189	0		a_OTU880989571	f_OTU351515023	0.61453	0		a_OTU772739191	b_OTU714032193	-0.674323	0.01		a_OTU354923634	p_OTU812200322	0.676413	0.01
b_OTU143305946	b_OTU699623671	0.698786	0		a_OTU885745148	a_OTU805064176	0.678995	0		a_OTU772739191	b_OTU744672527	-0.674001	0.01		a_OTU354923634	p_OTU886090831	0.829439	0
b_OTU143305946	b_OTU9382616	0.627305	0.01		a_OTU885745148	b_OTU906264942	-0.629684	0.01		a_OTU772739191	b_OTU750057883	-0.616972	0		a_OTU354923634	p_OTU888482764	0.726755	0
b_OTU143332612	b_OTU102596562	0.627054	0		a_OTU885745148	f_OTU576776088	0.672158	0		a_OTU772739191	b_OTU773771257	-0.681369	0		a_OTU354923634	p_OTU945272763	0.62344	0.01
b_OTU143332612	b_OTU217274126	0.654333	0		a_OTU885745148	f_OTU931893185	-0.655058	0		a_OTU772739191	b_OTU777560899	-0.674083	0		a_OTU354923634	p_OTU990376828	0.887257	0
b_OTU143332612	b_OTU445301821	-0.619704	0		a_OTU885745148	f_OTU971863023	0.63145	0		a_OTU772739191	b_OTU784001282	-0.673708	0		a_OTU354923634	p_OTU998772586	0.845288	0
b_OTU143332612	b_OTU501963668	-0.670343	0		a_OTU885745148	p_OTU660012405	0.68278	0		a_OTU772739191	b_OTU818354147	-0.610457	0		a_OTU356603626	a_OTU559177807	0.751224	0
b_OTU143332612	b_OTU983266856	0.643719	0		a_OTU924080695	b_OTU271874135	-0.615532	0.01		a_OTU772739191	b_OTU839806328	-0.71007	0.01		a_OTU356603626	a_OTU772739191	0.660566	0
b_OTU14525879	b_OTU143305946	0.692185	0.01		a_OTU924080695	b_OTU300718486	-0.600139	0.01		a_OTU772739191	b_OTU844503915	-0.703311	0		a_OTU356603626	b_OTU255771510	-0.680521	0
b_OTU14525879	b_OTU152410039	0.652752	0.01		a_OTU924080695	b_OTU313839183	-0.647472	0.01		a_OTU772739191	b_OTU855955679	-0.608613	0.01		a_OTU356603626	b_OTU317057428	-0.614678	0.01
b_OTU14525879	b_OTU178895306	0.617785	0		a_OTU924080695	b_OTU394299624	-0.704156	0		a_OTU772739191	b_OTU86230168	-0.637837	0		a_OTU356603626	b_OTU408333489	-0.613041	0
b_OTU14525879	b_OTU217274126	0.744064	0		a_OTU924080695	b_OTU427676242	-0.61971	0.01		a_OTU772739191	b_OTU874260507	0.600622	0.01		a_OTU356603626	b_OTU445092459	-0.676051	0
b_OTU14525879	b_OTU228872041	0.702068	0.01		a_OTU924080695	b_OTU50601262	-0.621239	0		a_OTU772739191	b_OTU879409239	-0.647325	0		a_OTU356603626	b_OTU461040849	-0.62139	0
b_OTU14525879	b_OTU229296718	0.669278	0		a_OTU924080695	b_OTU579011443	-0.669114	0.01		a_OTU772739191	b_OTU914279532	-0.664714	0		a_OTU356603626	b_OTU670735011	-0.672636	0
b_OTU14525879	b_OTU315859822	0.737017	0		a_OTU924080695	b_OTU695338623	-0.655404	0		a_OTU772739191	b_OTU929611585	-0.617645	0.01		a_OTU356603626	b_OTU739231170	-0.639381	0
b_OTU14525879	b_OTU478062046	0.700761	0.01		a_OTU924080695	b_OTU727792355	-0.632401	0		a_OTU772739191	b_OTU948012229	-0.661196	0.01		a_OTU356603626	b_OTU782272849	-0.61984	0.01
b_OTU14525879	b_OTU607033175	0.770389	0		a_OTU924080695	b_OTU781157825	-0.604718	0		a_OTU772739191	f_OTU147380401	0.673623	0.01		a_OTU356603626	b_OTU887554987	-0.743114	0
b_OTU14525879	b_OTU611149975	0.618446	0		a_OTU924080695	b_OTU901707497	-0.640049	0		a_OTU772739191	f_OTU174148170	0.664432	0		a_OTU356603626	f_OTU127340403	0.602949	0.01
b_OTU14525879	b_OTU647376465	0.753856	0		a_OTU924080695	p_OTU121234802	0.610566	0		a_OTU772739191	f_OTU522347610	0.695405	0		a_OTU356603626	f_OTU282590278	0.721467	0
b_OTU14525879	b_OTU773257279	0.64264	0.01		a_OTU935688624	a_OTU145899779	0.611378	0.01		a_OTU772739191	f_OTU666810205	0.753485	0		a_OTU356603626	f_OTU350600890	0.675205	0
b_OTU14525879	b_OTU914279532	0.645773	0		a_OTU935688624	a_OTU702474739	0.636909	0		a_OTU772739191	f_OTU894826642	0.622986	0		a_OTU356603626	f_OTU434444058	0.810308	0
b_OTU14525879	b_OTU941987662	0.631039	0.01		a_OTU935688624	b_OTU302829765	-0.636301	0.01		a_OTU772739191	f_OTU92265785	0.663701	0		a_OTU356603626	f_OTU453896796	0.749453	0
b_OTU14755906	b_OTU249023596	-0.621015	0		a_OTU935688624	b_OTU62411185	-0.608465	0		a_OTU772739191	f_OTU923904695	0.624568	0.01		a_OTU356603626	f_OTU576776088	0.628675	0
b_OTU14755906	b_OTU368988708	0.605605	0		a_OTU935688624	b_OTU661767019	-0.643335	0.01		a_OTU772739191	f_OTU966424310	0.62085	0.01		a_OTU356603626	n_OTU254126738	0.748862	0
b_OTU14755906	b_OTU523251945	-0.72573	0		a_OTU935688624	b_OTU750145158	-0.635288	0.01		a_OTU772739191	n_OTU577192579	0.748472	0		a_OTU36257296	b_OTU104177875	-0.616256	0.01
b_OTU14755906	b_OTU656901825	0.631668	0.01		a_OTU935688624	b_OTU868196891	-0.620256	0		a_OTU772739191	n_OTU675639435	0.689092	0		a_OTU36257296	b_OTU112161883	-0.707322	0
b_OTU14755906	b_OTU682838384	-0.699897	0		a_OTU935688624	f_OTU322834831	0.617653	0.01		a_OTU772739191	p_OTU554178771	0.711768	0		a_OTU36257296	b_OTU124083903	-0.65611	0
b_OTU14755906	b_OTU739601908	-0.637741	0		a_OTU935886363	a_OTU620003641	0.626275	0		a_OTU772739191	p_OTU872500387	0.625264	0		a_OTU36257296	b_OTU229296718	-0.633349	0
b_OTU14755906	b_OTU827874465	-0.656562	0.01		a_OTU935886363	b_OTU242117276	-0.600613	0		a_OTU778706805	a_OTU16441016	0.649523	0		a_OTU36257296	b_OTU261245621	-0.639206	0
b_OTU14755906	b_OTU846464051	0.690649	0.01		a_OTU935886363	b_OTU302829765	-0.604758	0		a_OTU778706805	a_OTU273947452	0.707939	0		a_OTU36257296	b_OTU263432119	-0.600911	0.01
b_OTU14755906	b_OTU901707497	0.661904	0		a_OTU935886363	b_OTU315859822	-0.610403	0.01		a_OTU778706805	a_OTU332055433	0.658689	0.01		a_OTU36257296	b_OTU271343498	-0.604667	0.01
b_OTU14755906	b_OTU940828938	-0.663777	0.01		a_OTU935886363	b_OTU638796417	-0.603803	0		a_OTU778706805	a_OTU375159917	0.641749	0		a_OTU36257296	b_OTU274546908	-0.617003	0.01
b_OTU14755906	b_OTU946582388	-0.657945	0		a_OTU935886363	b_OTU750145158	-0.658753	0.01		a_OTU778706805	a_OTU452582934	0.612247	0.01		a_OTU36257296	b_OTU349443502	-0.637679	0
b_OTU14755906	b_OTU949714232	0.621435	0		a_OTU935886363	b_OTU868196891	-0.668705	0		a_OTU778706805	a_OTU489205455	0.750432	0		a_OTU36257296	b_OTU409227607	-0.676498	0.01
b_OTU14755906	b_OTU994732494	0.768675	0		a_OTU937371553	a_OTU734367376	0.918852	0		a_OTU778706805	a_OTU559177807	0.633066	0.01		a_OTU36257296	b_OTU413036558	-0.690369	0.01
b_OTU152410039	b_OTU223168648	0.668599	0		a_OTU937371553	b_OTU127146363	-0.632201	0.01		a_OTU778706805	a_OTU682390646	0.681865	0		a_OTU36257296	b_OTU436143774	-0.620999	0
b_OTU152410039	b_OTU290668190	0.691422	0		a_OTU937371553	b_OTU228899153	-0.606231	0		a_OTU778706805	a_OTU771879360	0.661933	0.01		a_OTU36257296	b_OTU445567298	-0.680061	0.01
b_OTU152410039	b_OTU478062046	0.696993	0		a_OTU937371553	b_OTU383282011	-0.634625	0.01		a_OTU778706805	b_OTU251312187	-0.760702	0		a_OTU36257296	b_OTU449624343	-0.686825	0
b_OTU152410039	b_OTU554645097	0.621326	0.01		a_OTU937371553	b_OTU463149879	-0.802875	0		a_OTU778706805	b_OTU343492930	-0.634109	0.01		a_OTU36257296	b_OTU475681955	-0.693168	0
b_OTU152410039	b_OTU699623671	0.658113	0.01		a_OTU937371553	b_OTU74526241	-0.712598	0		a_OTU778706805	b_OTU389082399	-0.72398	0		a_OTU36257296	b_OTU512516302	-0.720685	0
b_OTU153257010	b_OTU105739104	0.631622	0.01		a_OTU937371553	b_OTU949714232	-0.678817	0		a_OTU778706805	b_OTU420899534	-0.65392	0		a_OTU36257296	b_OTU554645097	-0.654364	0
b_OTU153257010	b_OTU124908936	-0.628401	0		a_OTU937371553	f_OTU554842202	0.69336	0		a_OTU778706805	b_OTU706710916	-0.700912	0.01		a_OTU36257296	b_OTU555096197	-0.600514	0.01
b_OTU153257010	b_OTU125543611	0.712898	0		a_OTU937371553	f_OTU584394013	0.683244	0		a_OTU778706805	b_OTU770794260	-0.615633	0.01		a_OTU36257296	b_OTU55800849	-0.640897	0.01
b_OTU153257010	b_OTU14755906	0.782031	0		a_OTU937371553	f_OTU818825107	0.774163	0		a_OTU778706805	b_OTU817526726	-0.658566	0.01		a_OTU36257296	b_OTU58103028	-0.687409	0
b_OTU153257010	b_OTU155998071	0.732745	0		a_OTU937371553	f_OTU845265047	0.65752	0		a_OTU778706805	b_OTU827244418	-0.649067	0		a_OTU36257296	b_OTU693908027	-0.602764	0
b_OTU153257010	b_OTU186595017	-0.638997	0		a_OTU937371553	p_OTU31345569	0.623248	0.01		a_OTU778706805	b_OTU849529322	-0.613234	0.01		a_OTU36257296	b_OTU713141571	-0.753403	0
b_OTU153257010	b_OTU187360821	0.740812	0		a_OTU939533376	b_OTU104177875	-0.66677	0.01		a_OTU778706805	f_OTU26169787	0.618969	0.01		a_OTU36257296	b_OTU720023746	-0.719026	0
b_OTU153257010	b_OTU211820153	-0.646477	0.01		a_OTU939533376	b_OTU200420201	0.624157	0		a_OTU778706805	f_OTU489316060	0.605203	0.01		a_OTU36257296	b_OTU744344977	-0.661652	0.01
b_OTU153257010	b_OTU274546908	-0.67955	0.01		a_OTU939533376	b_OTU245265827	0.633093	0		a_OTU778706805	f_OTU825497191	0.687894	0		a_OTU36257296	b_OTU770794260	-0.68278	0
b_OTU153257010	b_OTU282698289	0.687375	0		a_OTU939533376	b_OTU474098203	0.689508	0.01		a_OTU778706805	f_OTU828797374	0.671276	0		a_OTU36257296	b_OTU773771257	-0.632385	0
b_OTU153257010	b_OTU294734419	-0.725599	0		a_OTU939533376	b_OTU481160732	-0.671324	0.01		a_OTU778706805	f_OTU986650763	0.689303	0		a_OTU36257296	b_OTU829496114	-0.621838	0.01
b_OTU153257010	b_OTU306603574	-0.623417	0		a_OTU939533376	b_OTU501236133	-0.654384	0		a_OTU79971902	b_OTU184855266	-0.636831	0.01		a_OTU36257296	b_OTU833185469	-0.659143	0.01
b_OTU153257010	b_OTU34976014	0.643712	0		a_OTU939533376	b_OTU739231170	-0.672919	0.01		a_OTU79971902	b_OTU336945673	-0.744818	0		a_OTU36257296	b_OTU887461499	-0.745326	0
b_OTU153257010	b_OTU368988708	0.649922	0		a_OTU939533376	b_OTU920040023	0.696136	0		a_OTU79971902	b_OTU405118225	-0.685689	0		a_OTU36257296	b_OTU893411032	-0.630135	0.01
b_OTU153257010	b_OTU372349409	0.735541	0		a_OTU939533376	b_OTU955163412	-0.62246	0.01		a_OTU79971902	b_OTU441980221	-0.632046	0.01		a_OTU36257296	b_OTU921914818	-0.730638	0
b_OTU153257010	b_OTU419368517	-0.740223	0		a_OTU939533376	f_OTU147380401	0.610736	0		a_OTU79971902	b_OTU65412633	-0.611008	0.01		a_OTU36257296	b_OTU963206954	-0.62751	0
b_OTU153257010	b_OTU41991682	-0.793766	0		a_OTU939533376	p_OTU655407455	0.628253	0		a_OTU79971902	b_OTU687914100	-0.639064	0.01		a_OTU36257296	b_OTU96731243	-0.620332	0
b_OTU153257010	b_OTU424854220	0.652342	0.01		a_OTU939533376	p_OTU789467655	0.607709	0		a_OTU79971902	b_OTU712167363	-0.636738	0		a_OTU36257296	f_OTU625467677	0.696177	0
b_OTU153257010	b_OTU510765785	0.683658	0		a_OTU961922682	b_OTU406597266	0.661643	0		a_OTU79971902	b_OTU868204641	-0.607143	0.01		a_OTU36257296	f_OTU830221261	0.690715	0.01
b_OTU153257010	b_OTU5229266	0.710566	0		a_OTU961922682	f_OTU346712275	-0.607555	0		a_OTU79971902	f_OTU121015993	0.64469	0		a_OTU36257296	p_OTU449037410	0.648703	0
b_OTU153257010	b_OTU537965066	-0.60447	0		a_OTU961922682	f_OTU351515023	0.644753	0.01		a_OTU79971902	f_OTU485212647	0.637306	0.01		a_OTU362803421	a_OTU351013976	0.838434	0
b_OTU153257010	b_OTU573234927	0.761123	0		a_OTU961922682	n_OTU933183429	0.634283	0		a_OTU79971902	f_OTU799082232	0.673575	0.01		a_OTU362803421	a_OTU354923634	0.819971	0
b_OTU153257010	b_OTU574719353	-0.600386	0.01		b_OTU102596562	b_OTU979253411	0.606259	0		a_OTU79971902	f_OTU825497191	0.610688	0.01		a_OTU362803421	a_OTU826487188	0.715181	0
b_OTU153257010	b_OTU575208928	0.738025	0		b_OTU104177875	b_OTU108551589	-0.881901	0		a_OTU802756896	a_OTU259849443	0.609902	0.01		a_OTU362803421	b_OTU105739104	-0.667658	0
b_OTU153257010	b_OTU578404380	0.789439	0		b_OTU104177875	b_OTU124083903	0.615331	0		a_OTU802756896	a_OTU541034712	0.60281	0.01		a_OTU362803421	b_OTU109631908	-0.821745	0
b_OTU153257010	b_OTU682838384	-0.743938	0		b_OTU104177875	b_OTU129422858	0.681844	0		a_OTU802756896	p_OTU291293357	0.60358	0		a_OTU362803421	b_OTU125932340	-0.700255	0
b_OTU153257010	b_OTU690406351	0.629153	0.01		b_OTU104177875	b_OTU14755906	0.759912	0		a_OTU802756896	p_OTU385634630	0.600071	0.01		a_OTU362803421	b_OTU128360445	-0.604878	0.01
b_OTU153257010	b_OTU690574779	-0.632301	0		b_OTU104177875	b_OTU15222791	0.682034	0		a_OTU802756896	p_OTU642061596	0.638325	0.01		a_OTU362803421	b_OTU137737330	-0.657622	0
b_OTU153257010	b_OTU705679105	-0.609134	0		b_OTU104177875	b_OTU184855266	0.675611	0		a_OTU803457496	a_OTU362803421	0.664086	0.01		a_OTU362803421	b_OTU142265905	-0.731227	0
b_OTU153257010	b_OTU718488476	-0.657141	0		b_OTU104177875	b_OTU197941781	-0.760788	0		a_OTU803457496	b_OTU324093972	-0.612194	0		a_OTU362803421	b_OTU14525879	-0.680638	0.01
b_OTU153257010	b_OTU753201014	-0.656515	0		b_OTU104177875	b_OTU200420201	-0.705342	0		a_OTU803457496	b_OTU486261219	-0.668958	0		a_OTU362803421	b_OTU148918551	-0.750819	0
b_OTU153257010	b_OTU827874465	-0.680744	0		b_OTU104177875	b_OTU205855165	-0.770839	0		a_OTU803457496	f_OTU344973298	0.689068	0.01		a_OTU362803421	b_OTU15222791	-0.656628	0
b_OTU153257010	b_OTU833185469	-0.609096	0		b_OTU104177875	b_OTU209608920	-0.682624	0		a_OTU803457496	f_OTU50814331	0.739734	0		a_OTU362803421	b_OTU153257010	-0.714361	0
b_OTU153257010	b_OTU865784231	0.65237	0		b_OTU104177875	b_OTU297067493	0.792232	0		a_OTU803457496	f_OTU706368935	0.634059	0.01		a_OTU362803421	b_OTU158314019	-0.676163	0.01
b_OTU153257010	b_OTU901707497	0.63517	0		b_OTU104177875	b_OTU30810557	0.632098	0		a_OTU803457496	f_OTU759585620	0.643469	0		a_OTU362803421	b_OTU167110677	-0.697415	0
b_OTU153257010	b_OTU90848161	0.628324	0.01		b_OTU104177875	b_OTU313036933	-0.676168	0		a_OTU803457496	f_OTU796488890	0.70498	0		a_OTU362803421	b_OTU170310242	-0.614839	0.01
b_OTU153257010	b_OTU935165041	0.878912	0		b_OTU104177875	b_OTU314112761	-0.635528	0.01		a_OTU803457496	f_OTU901609399	0.61041	0		a_OTU362803421	b_OTU186595017	-0.62784	0.01
b_OTU153257010	b_OTU949714232	0.769188	0		b_OTU104177875	b_OTU314863300	0.86734	0		a_OTU803457496	p_OTU128303259	0.719144	0		a_OTU362803421	b_OTU193042177	-0.747381	0
b_OTU153257010	b_OTU966702770	0.640069	0.01		b_OTU104177875	b_OTU338376213	0.669144	0		a_OTU803457496	p_OTU284926952	0.677288	0		a_OTU362803421	b_OTU205417747	-0.644912	0.01
b_OTU155998071	b_OTU14755906	0.603373	0.01		b_OTU104177875	b_OTU341394959	-0.655636	0		a_OTU803457496	p_OTU332188674	0.770741	0		a_OTU362803421	b_OTU205855165	-0.611888	0
b_OTU155998071	b_OTU193383851	-0.610048	0		b_OTU104177875	b_OTU349443502	0.856854	0		a_OTU803457496	p_OTU381873906	0.665147	0		a_OTU362803421	b_OTU219849592	-0.695048	0.01
b_OTU155998071	b_OTU211820153	-0.773993	0		b_OTU104177875	b_OTU372015410	0.727929	0		a_OTU803457496	p_OTU812200322	0.621954	0.01		a_OTU362803421	b_OTU220265629	-0.761762	0
b_OTU155998071	b_OTU274546908	-0.665804	0		b_OTU104177875	b_OTU376414479	0.607754	0.01		a_OTU803457496	p_OTU947514653	0.661074	0.01		a_OTU362803421	b_OTU224787415	-0.741126	0
b_OTU155998071	b_OTU278547771	-0.619647	0.01		b_OTU104177875	b_OTU377676247	-0.772327	0		a_OTU822013461	b_OTU817526726	-0.648663	0.01		a_OTU362803421	b_OTU225578422	-0.747886	0
b_OTU155998071	b_OTU296700267	-0.76259	0		b_OTU104177875	b_OTU398286278	-0.788753	0		a_OTU822013461	f_OTU756325343	0.619655	0.01		a_OTU362803421	b_OTU22923790	-0.817845	0
b_OTU155998071	b_OTU414803197	-0.681644	0		b_OTU104177875	b_OTU408852516	0.688776	0		a_OTU822013461	f_OTU828797374	0.636007	0.01		a_OTU362803421	b_OTU232075618	-0.776066	0
b_OTU155998071	b_OTU419368517	-0.795811	0		b_OTU104177875	b_OTU414803197	-0.659452	0		a_OTU822013461	n_OTU378545190	0.624249	0.01		a_OTU362803421	b_OTU23806384	-0.65357	0.01
b_OTU155998071	b_OTU421901119	-0.736981	0		b_OTU104177875	b_OTU425603944	0.694342	0		a_OTU826487188	b_OTU102596562	-0.634275	0.01		a_OTU362803421	b_OTU242117276	-0.658431	0
b_OTU155998071	b_OTU466422165	-0.683847	0		b_OTU104177875	b_OTU428681633	-0.664954	0.01		a_OTU826487188	b_OTU263353763	-0.607216	0		a_OTU362803421	b_OTU244094646	-0.683547	0
b_OTU155998071	b_OTU502321136	-0.784854	0		b_OTU104177875	b_OTU445301821	0.633152	0		a_OTU826487188	b_OTU269998730	-0.610187	0.01		a_OTU362803421	b_OTU245265827	-0.702755	0.01
b_OTU155998071	b_OTU510765785	0.743897	0		b_OTU104177875	b_OTU455357593	-0.748831	0		a_OTU826487188	b_OTU458388264	-0.670009	0		a_OTU362803421	b_OTU251312187	-0.62962	0
b_OTU155998071	b_OTU573234927	0.776896	0		b_OTU104177875	b_OTU458388264	-0.727024	0		a_OTU826487188	b_OTU523251945	-0.724712	0		a_OTU362803421	b_OTU251943077	-0.642811	0.01
b_OTU155998071	b_OTU62415294	-0.725685	0		b_OTU104177875	b_OTU471507202	0.661251	0		a_OTU826487188	b_OTU534333346	-0.634108	0.01		a_OTU362803421	b_OTU261245621	-0.793456	0
b_OTU155998071	b_OTU631345218	-0.603769	0.01		b_OTU104177875	b_OTU481160732	0.697582	0		a_OTU826487188	b_OTU544737674	-0.640579	0.01		a_OTU362803421	b_OTU261644965	-0.656383	0.01
b_OTU155998071	b_OTU641070681	-0.691591	0		b_OTU104177875	b_OTU486277521	-0.617119	0		a_OTU826487188	b_OTU690557711	-0.674083	0.01		a_OTU362803421	b_OTU26429731	-0.652066	0.01
b_OTU155998071	b_OTU661767019	-0.721398	0		b_OTU104177875	b_OTU506140265	0.607836	0		a_OTU826487188	b_OTU690574779	-0.655171	0		a_OTU362803421	b_OTU271343498	-0.722639	0
b_OTU155998071	b_OTU682838384	-0.69374	0		b_OTU104177875	b_OTU506195293	0.645078	0.01		a_OTU826487188	b_OTU754762500	-0.604233	0.01		a_OTU362803421	b_OTU284276596	-0.660376	0
b_OTU155998071	b_OTU718488476	-0.678378	0		b_OTU104177875	b_OTU506404304	0.781689	0		a_OTU826487188	b_OTU839806328	-0.649345	0		a_OTU362803421	b_OTU285764448	-0.653435	0.01
b_OTU155998071	b_OTU753201014	-0.747963	0.01		b_OTU104177875	b_OTU516195205	-0.730448	0		a_OTU826487188	b_OTU844503915	-0.657808	0		a_OTU362803421	b_OTU286678054	-0.70202	0
b_OTU155998071	b_OTU770794260	-0.687393	0		b_OTU104177875	b_OTU52241077	0.641019	0.01		a_OTU826487188	b_OTU855955679	-0.674899	0		a_OTU362803421	b_OTU302829765	-0.624386	0
b_OTU155998071	b_OTU83667389	-0.719651	0		b_OTU104177875	b_OTU523251945	-0.603198	0.01		a_OTU826487188	b_OTU86230168	-0.606867	0.01		a_OTU362803421	b_OTU30810557	-0.645122	0.01
b_OTU155998071	b_OTU844503915	-0.656593	0.01		b_OTU104177875	b_OTU555096197	0.660289	0		a_OTU826487188	f_OTU476805060	0.682832	0.01		a_OTU362803421	b_OTU345825656	-0.748011	0
b_OTU155998071	b_OTU860088130	-0.746655	0		b_OTU104177875	b_OTU56505420	-0.786363	0.01		a_OTU826487188	f_OTU522347610	0.628406	0.01		a_OTU362803421	b_OTU357110945	-0.683627	0.01
b_OTU155998071	b_OTU919382951	-0.612822	0		b_OTU104177875	b_OTU567617607	0.758689	0		a_OTU826487188	f_OTU594920979	0.62443	0.01		a_OTU362803421	b_OTU369163727	-0.603997	0.01
b_OTU155998071	b_OTU966702770	0.841598	0		b_OTU104177875	b_OTU573234927	-0.798713	0		a_OTU826487188	f_OTU92265785	0.628454	0.01		a_OTU362803421	b_OTU371345975	-0.615842	0.01
b_OTU155998071	b_OTU970161969	-0.753939	0		b_OTU104177875	b_OTU602677475	-0.633519	0		a_OTU826487188	p_OTU286313729	0.606998	0.01		a_OTU362803421	b_OTU372349409	-0.600871	0
b_OTU155998071	b_OTU979253411	-0.703162	0.01		b_OTU104177875	b_OTU607033175	0.796068	0		a_OTU849832168	b_OTU178895306	-0.627313	0.01		a_OTU362803421	b_OTU382099375	-0.782373	0
b_OTU155998071	b_OTU994732494	0.612962	0		b_OTU104177875	b_OTU612832514	-0.723654	0		a_OTU849832168	b_OTU809186407	-0.620212	0		a_OTU362803421	b_OTU383282011	-0.783696	0
b_OTU158216470	b_OTU178895306	0.68733	0		b_OTU104177875	b_OTU613955815	0.654143	0.01		a_OTU849832168	b_OTU973186310	-0.614665	0		a_OTU362803421	b_OTU387398620	-0.741125	0
b_OTU158216470	b_OTU182249173	0.636661	0.01		b_OTU104177875	b_OTU627795739	0.650837	0		a_OTU849832168	f_OTU368623376	0.62589	0.01		a_OTU362803421	b_OTU393666967	-0.678092	0
b_OTU158216470	b_OTU249023596	0.732818	0		b_OTU104177875	b_OTU628852200	0.69842	0		a_OTU880989571	a_OTU286324392	0.699065	0		a_OTU362803421	b_OTU40478916	-0.701601	0
b_OTU158216470	b_OTU26429731	0.615311	0		b_OTU104177875	b_OTU630219541	0.653023	0		a_OTU880989571	b_OTU124908936	-0.735968	0		a_OTU362803421	b_OTU406597266	-0.762203	0
b_OTU158216470	b_OTU501963668	-0.687643	0		b_OTU104177875	b_OTU630461862	0.67333	0		a_OTU880989571	b_OTU210619825	-0.74204	0.01		a_OTU362803421	b_OTU409227607	-0.642441	0
b_OTU158216470	b_OTU576155968	0.676585	0		b_OTU104177875	b_OTU640712983	0.666566	0.01		a_OTU880989571	b_OTU413036558	-0.666762	0		a_OTU362803421	b_OTU419396623	-0.652721	0
b_OTU158216470	b_OTU590094786	0.623066	0		b_OTU104177875	b_OTU647376465	-0.762231	0		a_OTU880989571	b_OTU41991682	-0.791932	0		a_OTU362803421	b_OTU422779932	-0.617001	0.01
b_OTU158216470	b_OTU607033175	0.638564	0.01		b_OTU104177875	b_OTU661119493	0.632034	0		a_OTU880989571	b_OTU661119493	-0.781647	0		a_OTU362803421	b_OTU424854220	-0.704206	0
b_OTU158216470	b_OTU630461862	0.660254	0		b_OTU104177875	b_OTU668391491	0.698348	0		a_OTU880989571	b_OTU860088130	-0.696004	0		a_OTU362803421	b_OTU428681633	-0.703555	0
b_OTU158216470	b_OTU680133787	0.601127	0.01		b_OTU104177875	b_OTU674958901	-0.614798	0.01		a_OTU880989571	f_OTU196493200	0.684146	0.01		a_OTU362803421	b_OTU44261477	-0.624649	0
b_OTU158216470	b_OTU682838384	0.614025	0.01		b_OTU104177875	b_OTU678340787	-0.678561	0		a_OTU880989571	f_OTU28372458	0.693081	0.01		a_OTU362803421	b_OTU445567298	-0.62621	0.01
b_OTU158216470	b_OTU773257279	0.631106	0		b_OTU104177875	b_OTU686636061	0.86955	0		a_OTU880989571	f_OTU322834831	0.717497	0		a_OTU362803421	b_OTU449624343	-0.734243	0
b_OTU158216470	b_OTU880235050	0.707378	0		b_OTU104177875	b_OTU712733507	0.63027	0.01		a_OTU880989571	f_OTU576776088	0.623059	0.01		a_OTU362803421	b_OTU455790896	-0.62281	0
b_OTU158216470	b_OTU946582388	0.795601	0		b_OTU104177875	b_OTU723149296	0.66232	0.01		a_OTU880989571	f_OTU757410034	0.756705	0		a_OTU362803421	b_OTU463001097	-0.723701	0
b_OTU167110677	b_OTU108551589	0.656075	0		b_OTU104177875	b_OTU738976606	0.744882	0		a_OTU880989571	f_OTU816200664	0.792879	0		a_OTU362803421	b_OTU463185103	-0.704031	0
b_OTU167110677	b_OTU109631908	0.660061	0		b_OTU104177875	b_OTU739231170	0.649547	0.01		a_OTU880989571	f_OTU934793835	0.741559	0		a_OTU362803421	b_OTU471507202	-0.75298	0
b_OTU167110677	b_OTU124611744	0.716849	0		b_OTU104177875	b_OTU74558142	0.645298	0		a_OTU880989571	f_OTU935328908	0.715796	0		a_OTU362803421	b_OTU475681955	-0.614856	0
b_OTU167110677	b_OTU125543611	-0.68093	0		b_OTU104177875	b_OTU786508522	-0.650388	0		a_OTU880989571	f_OTU989834894	0.610476	0.01		a_OTU362803421	b_OTU486277521	-0.690167	0
b_OTU167110677	b_OTU129340212	0.686745	0.01		b_OTU104177875	b_OTU794896770	-0.69674	0		a_OTU880989571	p_OTU190436264	0.661551	0.01		a_OTU362803421	b_OTU495086646	-0.748241	0
b_OTU167110677	b_OTU184855266	0.605795	0		b_OTU104177875	b_OTU827244418	0.744398	0		a_OTU880989571	p_OTU87639236	0.621798	0		a_OTU362803421	b_OTU501236133	-0.7111	0
b_OTU167110677	b_OTU257842558	0.684129	0		b_OTU104177875	b_OTU868204641	0.748881	0		a_OTU911117285	a_OTU286324392	0.655243	0		a_OTU362803421	b_OTU505191659	-0.691842	0.01
b_OTU167110677	b_OTU263353763	0.680096	0.01		b_OTU104177875	b_OTU874260507	0.650504	0.01		a_OTU911117285	a_OTU554153125	0.717797	0		a_OTU362803421	b_OTU510613195	-0.637173	0.01
b_OTU167110677	b_OTU294734419	0.76253	0		b_OTU104177875	b_OTU888719333	0.742788	0		a_OTU911117285	a_OTU880989571	0.640455	0		a_OTU362803421	b_OTU510765785	-0.649547	0
b_OTU167110677	b_OTU322065382	0.668427	0		b_OTU104177875	b_OTU914279532	-0.645989	0		a_OTU911117285	b_OTU41991682	-0.606167	0		a_OTU362803421	b_OTU52241077	-0.672211	0
b_OTU167110677	b_OTU37473808	-0.71267	0		b_OTU104177875	b_OTU916414065	-0.790568	0		a_OTU911117285	b_OTU641070681	-0.630177	0		a_OTU362803421	b_OTU534243270	-0.635069	0
b_OTU167110677	b_OTU381186339	0.675172	0		b_OTU104177875	b_OTU920040023	-0.776047	0		a_OTU911117285	b_OTU860088130	-0.707932	0		a_OTU362803421	b_OTU536001041	-0.69302	0.01
b_OTU167110677	b_OTU382099375	0.695796	0.01		b_OTU104177875	b_OTU941727801	-0.623802	0		a_OTU911117285	f_OTU28372458	0.639661	0.01		a_OTU362803421	b_OTU537965066	-0.666507	0
b_OTU167110677	b_OTU385172034	0.661217	0.01		b_OTU104177875	b_OTU944124093	0.678247	0		a_OTU911117285	f_OTU757410034	0.605034	0		a_OTU362803421	b_OTU540567531	-0.710983	0.01
b_OTU167110677	b_OTU398286278	0.881416	0		b_OTU104177875	b_OTU945616329	-0.746134	0		a_OTU911117285	f_OTU816200664	0.699578	0		a_OTU362803421	b_OTU553476821	-0.715607	0
b_OTU167110677	b_OTU40478916	0.893939	0		b_OTU104177875	b_OTU946633741	0.619488	0.01		a_OTU911117285	f_OTU820265202	0.680928	0		a_OTU362803421	b_OTU55800849	-0.61868	0.01
b_OTU167110677	b_OTU41991682	0.67915	0		b_OTU104177875	b_OTU971570708	0.700107	0.01		a_OTU911117285	f_OTU931893185	0.60501	0.01		a_OTU362803421	b_OTU575208928	-0.658627	0.01
b_OTU167110677	b_OTU424514306	0.736284	0		b_OTU104177875	b_OTU972585117	-0.601897	0		a_OTU911117285	p_OTU872500387	0.65929	0.01		a_OTU362803421	b_OTU579011443	-0.769238	0
b_OTU167110677	b_OTU427676242	0.730684	0		b_OTU104177875	b_OTU974713768	-0.798731	0		a_OTU914614033	a_OTU771879360	0.702821	0		a_OTU362803421	b_OTU581083827	-0.629469	0.01
b_OTU167110677	b_OTU473454390	0.717204	0		b_OTU105739104	b_OTU21975256	0.618485	0.01		a_OTU914614033	b_OTU407687869	-0.604923	0.01		a_OTU362803421	b_OTU602677475	-0.615649	0.01
b_OTU167110677	b_OTU487409043	0.730892	0		b_OTU105739104	b_OTU260342645	0.651621	0.01		a_OTU914614033	b_OTU774769259	-0.65165	0		a_OTU362803421	b_OTU610018608	-0.680971	0
b_OTU167110677	b_OTU497701246	0.645647	0.01		b_OTU105739104	b_OTU407687869	0.656684	0.01		a_OTU914614033	b_OTU781157825	-0.64394	0.01		a_OTU362803421	b_OTU612832514	-0.638269	0
b_OTU167110677	b_OTU544737674	0.656315	0		b_OTU105739104	b_OTU465967244	0.64205	0.01		a_OTU914614033	b_OTU817526726	-0.653636	0.01		a_OTU362803421	b_OTU613955815	-0.640334	0.01
b_OTU167110677	b_OTU574719353	0.704354	0		b_OTU105739104	b_OTU5229266	0.677409	0		a_OTU914614033	b_OTU973186310	-0.690326	0.01		a_OTU362803421	b_OTU617601125	-0.718744	0
b_OTU167110677	b_OTU613787418	0.704503	0		b_OTU105739104	b_OTU673740073	0.621844	0		a_OTU914614033	f_OTU489316060	0.606689	0		a_OTU362803421	b_OTU62411185	-0.767682	0
b_OTU167110677	b_OTU623072170	0.614477	0.01		b_OTU105739104	b_OTU690406351	0.682225	0		a_OTU914614033	f_OTU839119833	0.610987	0.01		a_OTU362803421	b_OTU630139560	-0.717231	0.01
b_OTU167110677	b_OTU690574779	0.658909	0.01		b_OTU105739104	b_OTU817526726	0.616165	0.01		a_OTU914614033	n_OTU116899181	0.69127	0		a_OTU362803421	b_OTU638796417	-0.632945	0.01
b_OTU167110677	b_OTU699623671	0.61897	0.01		b_OTU105739104	b_OTU884001281	0.738684	0		a_OTU914614033	n_OTU267690984	0.609885	0		a_OTU362803421	b_OTU668347535	-0.625058	0.01
b_OTU167110677	b_OTU705679105	0.833133	0		b_OTU105739104	b_OTU90848161	0.790975	0		a_OTU914614033	n_OTU378545190	0.70592	0		a_OTU362803421	b_OTU668501047	-0.635159	0
b_OTU167110677	b_OTU718773592	0.731019	0		b_OTU105739104	b_OTU935165041	0.68486	0		a_OTU926400581	b_OTU32688574	-0.638128	0.01		a_OTU362803421	b_OTU669849423	-0.647451	0
b_OTU167110677	b_OTU72357913	0.714139	0		b_OTU108551589	b_OTU124083903	-0.742325	0		a_OTU926400581	f_OTU936457116	0.754993	0		a_OTU362803421	b_OTU672052765	-0.767905	0
b_OTU167110677	b_OTU753201014	0.658656	0		b_OTU108551589	b_OTU125932340	-0.638141	0.01		a_OTU926400581	f_OTU938980897	0.657312	0		a_OTU362803421	b_OTU680193615	-0.722016	0
b_OTU167110677	b_OTU775398170	-0.669197	0		b_OTU108551589	b_OTU128360445	0.667077	0		a_OTU926400581	n_OTU985594597	0.732909	0		a_OTU362803421	b_OTU687914100	-0.782984	0
b_OTU167110677	b_OTU784001282	0.900165	0		b_OTU108551589	b_OTU14755906	-0.814994	0		a_OTU935688624	a_OTU145899779	0.753192	0		a_OTU362803421	b_OTU690406351	-0.609143	0.01
b_OTU167110677	b_OTU827874465	0.645256	0.01		b_OTU108551589	b_OTU15222791	-0.739028	0		a_OTU935688624	a_OTU16441016	0.765584	0		a_OTU362803421	b_OTU693908027	-0.640684	0.01
b_OTU167110677	b_OTU855955679	0.781592	0		b_OTU108551589	b_OTU184855266	-0.632734	0		a_OTU935688624	a_OTU273947452	0.615684	0		a_OTU362803421	b_OTU695338623	-0.734103	0.01
b_OTU167110677	b_OTU857655083	0.631083	0.01		b_OTU108551589	b_OTU197941781	0.748992	0		a_OTU935688624	a_OTU312163290	0.640732	0		a_OTU362803421	b_OTU713141571	-0.667948	0.01
b_OTU167110677	b_OTU860088130	0.627783	0.01		b_OTU108551589	b_OTU205855165	0.834651	0		a_OTU935688624	a_OTU332055433	0.740761	0		a_OTU362803421	b_OTU713238360	-0.665327	0.01
b_OTU167110677	b_OTU868196891	0.625045	0		b_OTU108551589	b_OTU209608920	0.778411	0		a_OTU935688624	a_OTU375159917	0.713936	0		a_OTU362803421	b_OTU714032193	-0.673558	0.01
b_OTU167110677	b_OTU887461499	0.632114	0.01		b_OTU108551589	b_OTU211820153	0.712576	0		a_OTU935688624	a_OTU452582934	0.728903	0		a_OTU362803421	b_OTU718488476	-0.742806	0
b_OTU167110677	b_OTU914279532	0.792233	0		b_OTU108551589	b_OTU278547771	0.640333	0.01		a_OTU935688624	a_OTU489205455	0.744062	0		a_OTU362803421	b_OTU722911935	-0.681589	0
b_OTU167110677	b_OTU948012229	0.810028	0		b_OTU108551589	b_OTU291730818	-0.627562	0		a_OTU935688624	a_OTU611538717	0.71178	0		a_OTU362803421	b_OTU74558142	-0.791408	0
b_OTU167110677	b_OTU96731243	0.707564	0		b_OTU108551589	b_OTU313036933	0.614964	0.01		a_OTU935688624	a_OTU682390646	0.8083	0		a_OTU362803421	b_OTU757774025	-0.609092	0.01
b_OTU169657206	b_OTU777560899	0.612805	0.01		b_OTU108551589	b_OTU314112761	0.816214	0		a_OTU935688624	a_OTU702474739	0.729093	0		a_OTU362803421	b_OTU758848294	-0.719953	0
b_OTU170310242	b_OTU125543611	0.730508	0		b_OTU108551589	b_OTU314863300	-0.84031	0		a_OTU935688624	a_OTU771879360	0.629376	0		a_OTU362803421	b_OTU760093927	-0.657712	0
b_OTU170310242	b_OTU223168648	-0.669515	0.01		b_OTU108551589	b_OTU335311452	-0.645724	0		a_OTU935688624	a_OTU778706805	0.646178	0.01		a_OTU362803421	b_OTU766009780	-0.708153	0.01
b_OTU170310242	b_OTU234165521	-0.609432	0		b_OTU108551589	b_OTU338376213	-0.614292	0		a_OTU935688624	a_OTU79971902	0.664867	0		a_OTU362803421	b_OTU775398170	-0.747062	0.01
b_OTU170310242	b_OTU245490001	0.703212	0		b_OTU108551589	b_OTU341394959	0.778685	0		a_OTU935688624	b_OTU264138612	-0.745406	0		a_OTU362803421	b_OTU778735491	-0.693803	0
b_OTU170310242	b_OTU255771510	-0.683795	0		b_OTU108551589	b_OTU344355767	-0.622138	0.01		a_OTU935688624	b_OTU381308173	-0.652925	0.01		a_OTU362803421	b_OTU792302355	-0.792193	0
b_OTU170310242	b_OTU261644965	0.773439	0		b_OTU108551589	b_OTU349443502	-0.752304	0.01		a_OTU935688624	b_OTU383767826	-0.614445	0		a_OTU362803421	b_OTU79411492	-0.667841	0
b_OTU170310242	b_OTU28270232	-0.86847	0		b_OTU108551589	b_OTU355258150	-0.691984	0		a_OTU935688624	b_OTU389082399	-0.714456	0.01		a_OTU362803421	b_OTU796002290	-0.766832	0
b_OTU170310242	b_OTU290668190	-0.738292	0		b_OTU108551589	b_OTU372015410	-0.818244	0		a_OTU935688624	b_OTU420899534	-0.712704	0		a_OTU362803421	b_OTU814864514	-0.685492	0
b_OTU170310242	b_OTU40478916	-0.600108	0		b_OTU108551589	b_OTU377676247	0.776175	0		a_OTU935688624	b_OTU561509733	-0.630381	0		a_OTU362803421	b_OTU833185469	-0.608393	0.01
b_OTU170310242	b_OTU41576344	0.694503	0		b_OTU108551589	b_OTU389082399	-0.616651	0		a_OTU935688624	b_OTU653084625	-0.610499	0.01		a_OTU362803421	b_OTU839806328	-0.763677	0
b_OTU170310242	b_OTU417287390	0.732441	0		b_OTU108551589	b_OTU398286278	0.753309	0		a_OTU935688624	b_OTU687914100	-0.655609	0		a_OTU362803421	b_OTU842584010	-0.862715	0
b_OTU170310242	b_OTU434402515	0.700462	0		b_OTU108551589	b_OTU408852516	-0.667393	0		a_OTU935688624	b_OTU770794260	-0.610546	0.01		a_OTU362803421	b_OTU848310442	-0.643514	0.01
b_OTU170310242	b_OTU473454390	-0.724191	0		b_OTU108551589	b_OTU414803197	0.723289	0		a_OTU935688624	b_OTU803659807	-0.625924	0		a_OTU362803421	b_OTU854090010	-0.772909	0
b_OTU170310242	b_OTU497701246	-0.785085	0		b_OTU108551589	b_OTU424854220	0.703276	0		a_OTU935688624	b_OTU906097014	-0.625106	0		a_OTU362803421	b_OTU856978013	-0.777018	0
b_OTU170310242	b_OTU505191659	0.6159	0		b_OTU108551589	b_OTU425603944	-0.755923	0		a_OTU935688624	b_OTU95405918	-0.679231	0		a_OTU362803421	b_OTU865784231	-0.76971	0
b_OTU170310242	b_OTU528439131	0.815088	0		b_OTU108551589	b_OTU428681633	0.716135	0		a_OTU935688624	b_OTU973186310	-0.666615	0.01		a_OTU362803421	b_OTU868196891	-0.671267	0.01
b_OTU170310242	b_OTU560822851	0.689997	0.01		b_OTU108551589	b_OTU431065972	-0.745847	0		a_OTU935688624	f_OTU113937294	0.646115	0		a_OTU362803421	b_OTU87435812	-0.634679	0
b_OTU170310242	b_OTU622103875	-0.727334	0		b_OTU108551589	b_OTU455357593	0.714402	0		a_OTU935688624	f_OTU155689161	0.74632	0		a_OTU362803421	b_OTU874826812	-0.649993	0
b_OTU170310242	b_OTU645339153	0.676807	0		b_OTU108551589	b_OTU458388264	0.82042	0		a_OTU935688624	f_OTU26169787	0.662552	0.01		a_OTU362803421	b_OTU884240209	-0.642888	0.01
b_OTU170310242	b_OTU652525673	-0.614468	0.01		b_OTU108551589	b_OTU471507202	-0.697127	0		a_OTU935688624	f_OTU705481506	0.6283	0		a_OTU362803421	b_OTU887461499	-0.62532	0.01
b_OTU170310242	b_OTU66942078	-0.690905	0		b_OTU108551589	b_OTU475681955	-0.661373	0		a_OTU935688624	f_OTU808980112	0.706449	0		a_OTU362803421	b_OTU888719333	-0.720897	0
b_OTU170310242	b_OTU680133787	0.620257	0.01		b_OTU108551589	b_OTU481160732	-0.677212	0.01		a_OTU935688624	f_OTU825497191	0.717076	0.01		a_OTU362803421	b_OTU889259640	-0.81879	0
b_OTU170310242	b_OTU713238360	0.685092	0		b_OTU108551589	b_OTU506140265	-0.660443	0.01		a_OTU935688624	f_OTU877404756	0.736204	0		a_OTU362803421	b_OTU890250685	-0.626714	0.01
b_OTU170310242	b_OTU716468545	0.688039	0		b_OTU108551589	b_OTU506404304	-0.791813	0		a_OTU935688624	f_OTU901609399	0.630488	0.01		a_OTU362803421	b_OTU893411032	-0.683645	0
b_OTU170310242	b_OTU716819518	-0.680258	0.01		b_OTU108551589	b_OTU512516302	-0.63544	0.01		a_OTU935886363	a_OTU16441016	0.655241	0		a_OTU362803421	b_OTU906097014	-0.630809	0
b_OTU170310242	b_OTU722911935	0.634527	0.01		b_OTU108551589	b_OTU516195205	0.768543	0		a_OTU935886363	a_OTU273947452	0.674203	0		a_OTU362803421	b_OTU916414065	-0.644567	0.01
b_OTU170310242	b_OTU738976606	0.634411	0.01		b_OTU108551589	b_OTU51658506	-0.621333	0		a_OTU935886363	a_OTU375159917	0.64843	0		a_OTU362803421	b_OTU917822516	-0.650576	0.01
b_OTU170310242	b_OTU744344977	0.708724	0		b_OTU108551589	b_OTU523251945	0.68061	0		a_OTU935886363	a_OTU452582934	0.697806	0		a_OTU362803421	b_OTU921914818	-0.685312	0
b_OTU170310242	b_OTU751180842	-0.728981	0		b_OTU108551589	b_OTU52978573	0.702222	0		a_OTU935886363	a_OTU489205455	0.70192	0		a_OTU362803421	b_OTU9382616	-0.686312	0
b_OTU170310242	b_OTU763597657	-0.725355	0		b_OTU108551589	b_OTU555096197	-0.693003	0		a_OTU935886363	a_OTU611538717	0.701415	0		a_OTU362803421	b_OTU940285431	-0.659141	0
b_OTU170310242	b_OTU784764338	0.618282	0		b_OTU108551589	b_OTU56505420	0.803903	0		a_OTU935886363	a_OTU682390646	0.686187	0.01		a_OTU362803421	b_OTU943890664	-0.656259	0
b_OTU170310242	b_OTU792302355	0.635921	0.01		b_OTU108551589	b_OTU567617607	-0.788127	0		a_OTU935886363	a_OTU778706805	0.678907	0		a_OTU362803421	b_OTU949714232	-0.719918	0.01
b_OTU170310242	b_OTU809186407	0.798727	0		b_OTU108551589	b_OTU573234927	0.839275	0		a_OTU935886363	a_OTU935688624	0.732811	0		a_OTU362803421	b_OTU962619002	-0.684266	0
b_OTU170310242	b_OTU827125320	0.642521	0		b_OTU108551589	b_OTU579182898	-0.641084	0		a_OTU935886363	b_OTU389082399	-0.72432	0		a_OTU362803421	b_OTU971570708	-0.742001	0
b_OTU170310242	b_OTU846214060	0.671945	0		b_OTU108551589	b_OTU607033175	-0.766197	0		a_OTU935886363	f_OTU877404756	0.678894	0.01		a_OTU362803421	b_OTU973399343	-0.641495	0.01
b_OTU170310242	b_OTU884001281	0.666724	0		b_OTU108551589	b_OTU611149975	0.666914	0		a_OTU937371553	a_OTU734367376	0.802039	0		a_OTU362803421	b_OTU978583477	-0.668977	0.01
b_OTU170310242	b_OTU884671414	0.717211	0		b_OTU108551589	b_OTU62415294	0.664644	0		a_OTU939533376	b_OTU11998240	-0.652177	0.01		a_OTU362803421	f_OTU116104500	0.874378	0
b_OTU170310242	b_OTU903896493	0.794082	0		b_OTU108551589	b_OTU628852200	-0.807882	0		a_OTU939533376	b_OTU219849592	-0.635875	0		a_OTU362803421	f_OTU196493200	0.710272	0
b_OTU170310242	b_OTU946633741	0.634646	0		b_OTU108551589	b_OTU630219541	-0.632489	0.01		a_OTU939533376	b_OTU814864514	-0.67445	0.01		a_OTU362803421	f_OTU227127001	0.821486	0
b_OTU170310242	b_OTU983911052	0.719159	0		b_OTU108551589	b_OTU638214047	0.645142	0.01		a_OTU939533376	b_OTU880235050	-0.659282	0		a_OTU362803421	f_OTU274730376	0.759673	0
b_OTU170310242	b_OTU992082638	-0.627197	0.01		b_OTU108551589	b_OTU647376465	0.826711	0		a_OTU939533376	f_OTU227127001	0.636613	0		a_OTU362803421	f_OTU281834223	0.772335	0
b_OTU17833758	b_OTU680133787	0.667357	0		b_OTU108551589	b_OTU668391491	-0.659953	0		a_OTU939533376	f_OTU346712275	0.788521	0.01		a_OTU362803421	f_OTU294864895	0.697795	0
b_OTU182249173	b_OTU11998240	0.758793	0		b_OTU108551589	b_OTU674958901	0.639412	0		a_OTU939533376	f_OTU406660800	0.637183	0		a_OTU362803421	f_OTU333544198	0.731906	0.01
b_OTU182249173	b_OTU143305946	0.687918	0		b_OTU108551589	b_OTU678340787	0.709794	0		a_OTU939533376	f_OTU437920468	0.765729	0		a_OTU362803421	f_OTU365763121	0.698264	0.01
b_OTU182249173	b_OTU14525879	0.760248	0		b_OTU108551589	b_OTU686636061	-0.777489	0		a_OTU939533376	f_OTU649238031	0.742423	0		a_OTU362803421	f_OTU387484002	0.66961	0.01
b_OTU182249173	b_OTU152410039	0.840174	0		b_OTU108551589	b_OTU690557711	0.616443	0.01		a_OTU939533376	f_OTU715209679	0.665492	0.01		a_OTU362803421	f_OTU39463077	0.67279	0.01
b_OTU182249173	b_OTU178895306	0.701022	0		b_OTU108551589	b_OTU712733507	-0.637415	0.01		a_OTU939533376	f_OTU779029179	0.646286	0.01		a_OTU362803421	f_OTU406660800	0.798369	0.01
b_OTU182249173	b_OTU189238081	0.733516	0.01		b_OTU108551589	b_OTU723149296	-0.622429	0		a_OTU939533376	f_OTU787634516	0.728555	0.01		a_OTU362803421	f_OTU437920468	0.702502	0
b_OTU182249173	b_OTU193042177	0.766218	0		b_OTU108551589	b_OTU733001906	-0.615654	0		a_OTU939533376	f_OTU986650763	0.6171	0.01		a_OTU362803421	f_OTU472318706	0.765667	0
b_OTU182249173	b_OTU217274126	0.840633	0		b_OTU108551589	b_OTU739231170	-0.601863	0		a_OTU939533376	p_OTU128303259	0.748725	0		a_OTU362803421	f_OTU474368470	0.795788	0
b_OTU182249173	b_OTU229296718	0.677974	0		b_OTU108551589	b_OTU739601908	0.704803	0		a_OTU939533376	p_OTU174383750	0.696502	0.01		a_OTU362803421	f_OTU499158981	0.64687	0
b_OTU182249173	b_OTU251943077	0.608243	0.01		b_OTU108551589	b_OTU765581998	-0.614159	0.01		a_OTU939533376	p_OTU332188674	0.674473	0.01		a_OTU362803421	f_OTU516713588	0.874992	0
b_OTU182249173	b_OTU300718486	0.707056	0		b_OTU108551589	b_OTU786508522	0.720878	0		a_OTU939533376	p_OTU389052723	0.718973	0.01		a_OTU362803421	f_OTU526602598	0.662249	0
b_OTU182249173	b_OTU315859822	0.679776	0		b_OTU108551589	b_OTU794896770	0.778215	0		a_OTU939533376	p_OTU947514653	0.682702	0		a_OTU362803421	f_OTU594920979	0.774412	0
b_OTU182249173	b_OTU323442635	0.681464	0.01		b_OTU108551589	b_OTU811387636	-0.60435	0.01		a_OTU939533376	p_OTU990376828	0.715078	0.01		a_OTU362803421	f_OTU625467677	0.897739	0
b_OTU182249173	b_OTU369469076	0.630326	0		b_OTU108551589	b_OTU827244418	-0.729113	0		a_OTU961922682	p_OTU385634630	0.627433	0.01		a_OTU362803421	f_OTU632253453	0.63923	0
b_OTU182249173	b_OTU383767826	0.666845	0.01		b_OTU108551589	b_OTU832400424	-0.621637	0		a_OTU961922682	p_OTU625689211	0.661113	0		a_OTU362803421	f_OTU649238031	0.693361	0
b_OTU182249173	b_OTU412914070	0.786642	0		b_OTU108551589	b_OTU844503915	0.736706	0		a_OTU961922682	p_OTU717788796	0.650949	0		a_OTU362803421	f_OTU677089684	0.639099	0
b_OTU182249173	b_OTU455357593	0.807583	0		b_OTU108551589	b_OTU868204641	-0.757728	0		a_OTU961922682	p_OTU811016970	0.642752	0		a_OTU362803421	f_OTU706368935	0.812353	0
b_OTU182249173	b_OTU478062046	0.843615	0		b_OTU108551589	b_OTU874260507	-0.619888	0		a_OTU961922682	p_OTU964660292	0.668038	0		a_OTU362803421	f_OTU759585620	0.790023	0
b_OTU182249173	b_OTU486277521	0.612023	0.01		b_OTU108551589	b_OTU888719333	-0.730207	0		a_OTU992283922	a_OTU221286088	0.765075	0		a_OTU362803421	f_OTU783483544	0.77251	0
b_OTU182249173	b_OTU493593073	0.655067	0		b_OTU108551589	b_OTU914279532	0.669187	0		a_OTU992283922	a_OTU259849443	0.755398	0		a_OTU362803421	f_OTU796488890	0.803539	0.01
b_OTU182249173	b_OTU536001041	0.605981	0		b_OTU108551589	b_OTU914847865	-0.654801	0		a_OTU992283922	a_OTU541034712	0.789872	0		a_OTU362803421	f_OTU808980112	0.888768	0
b_OTU182249173	b_OTU607033175	0.855755	0		b_OTU108551589	b_OTU916414065	0.78207	0		a_OTU992283922	a_OTU617910915	0.631883	0.01		a_OTU362803421	f_OTU818825107	0.620417	0.01
b_OTU182249173	b_OTU612832514	0.624967	0		b_OTU108551589	b_OTU920040023	0.813372	0		a_OTU992283922	b_OTU216862681	0.656533	0		a_OTU362803421	f_OTU825497191	0.664248	0
b_OTU182249173	b_OTU630461862	0.624486	0		b_OTU108551589	b_OTU941727801	0.638561	0		a_OTU992283922	b_OTU286678054	-0.623135	0.01		a_OTU362803421	f_OTU830092806	0.682009	0
b_OTU182249173	b_OTU647376465	0.788097	0		b_OTU108551589	b_OTU944124093	-0.691317	0		a_OTU992283922	b_OTU632061586	0.722627	0.01		a_OTU362803421	f_OTU850173013	0.908211	0
b_OTU182249173	b_OTU657350349	0.726737	0		b_OTU108551589	b_OTU946633741	-0.691433	0		a_OTU992283922	b_OTU700840089	0.675968	0.01		a_OTU362803421	f_OTU863189088	0.818069	0
b_OTU182249173	b_OTU660768159	0.635656	0		b_OTU108551589	b_OTU948012229	0.680358	0		a_OTU992283922	b_OTU834176169	0.68712	0		a_OTU362803421	f_OTU871808150	0.756436	0.01
b_OTU182249173	b_OTU699623671	0.663669	0.01		b_OTU108551589	b_OTU970161969	0.784135	0		a_OTU992283922	f_OTU264414368	0.819483	0		a_OTU362803421	f_OTU898343112	0.80059	0
b_OTU182249173	b_OTU710746054	0.814325	0		b_OTU108551589	b_OTU974713768	0.853287	0		a_OTU992283922	f_OTU46359847	0.609599	0.01		a_OTU362803421	f_OTU90507357	0.83102	0
b_OTU182249173	b_OTU719812724	0.731219	0		b_OTU108551589	b_OTU978520015	-0.671772	0.01		a_OTU992283922	f_OTU850173013	-0.629727	0.01		a_OTU362803421	f_OTU934793835	0.61228	0.01
b_OTU182249173	b_OTU774469566	0.666174	0		b_OTU108551589	b_OTU983911052	0.618858	0.01		a_OTU992283922	f_OTU935328908	0.621602	0.01		a_OTU362803421	f_OTU962696874	0.833616	0
b_OTU182249173	b_OTU908771193	0.645022	0.01		b_OTU109631908	b_OTU112161883	-0.637645	0		a_OTU992283922	f_OTU989834894	0.669149	0		a_OTU362803421	f_OTU986650763	0.601435	0
b_OTU182249173	b_OTU9382616	0.764391	0		b_OTU109631908	b_OTU129340212	0.626758	0		a_OTU992283922	p_OTU137191851	0.784098	0		a_OTU362803421	p_OTU117795416	0.822095	0
b_OTU182249173	b_OTU941727801	0.638301	0		b_OTU109631908	b_OTU158216470	-0.670227	0.01		a_OTU992283922	p_OTU271937718	0.696391	0.01		a_OTU362803421	p_OTU128303259	0.854447	0
b_OTU182249173	b_OTU941987662	0.643288	0.01		b_OTU109631908	b_OTU211820153	0.620219	0		a_OTU992283922	p_OTU274624351	0.744682	0		a_OTU362803421	p_OTU238743123	0.670832	0
b_OTU182249173	b_OTU944124093	0.66705	0		b_OTU109631908	b_OTU224787415	-0.673269	0		a_OTU992283922	p_OTU291293357	0.718641	0		a_OTU362803421	p_OTU284926952	0.88153	0
b_OTU182249173	b_OTU946582388	0.754762	0		b_OTU109631908	b_OTU269998730	0.695139	0		a_OTU992283922	p_OTU359551789	0.691594	0		a_OTU362803421	p_OTU31345569	0.787255	0
b_OTU182249173	b_OTU970413600	0.701237	0		b_OTU109631908	b_OTU281039093	0.645073	0		a_OTU992283922	p_OTU385634630	0.774286	0		a_OTU362803421	p_OTU332188674	0.836514	0
b_OTU184855266	b_OTU278547771	0.623357	0		b_OTU109631908	b_OTU341394959	0.741366	0.01		a_OTU992283922	p_OTU403609274	0.722783	0		a_OTU362803421	p_OTU389052723	0.82828	0
b_OTU184855266	b_OTU296700267	0.671044	0		b_OTU109631908	b_OTU421901119	0.624276	0		a_OTU992283922	p_OTU422442470	0.707365	0		a_OTU362803421	p_OTU449037410	0.619593	0.01
b_OTU184855266	b_OTU374079413	0.624343	0.01		b_OTU109631908	b_OTU424854220	0.62597	0		a_OTU992283922	p_OTU44119807	0.654583	0.01		a_OTU362803421	p_OTU511759033	0.744911	0
b_OTU184855266	b_OTU381186339	0.674612	0.01		b_OTU109631908	b_OTU431065972	-0.674853	0		a_OTU992283922	p_OTU459504994	0.706125	0		a_OTU362803421	p_OTU51940951	0.847068	0
b_OTU184855266	b_OTU682838384	0.708905	0		b_OTU109631908	b_OTU544737674	0.601665	0		a_OTU992283922	p_OTU512686942	0.71878	0		a_OTU362803421	p_OTU540968321	0.707869	0
b_OTU184855266	b_OTU726870996	0.617654	0.01		b_OTU109631908	b_OTU574719353	0.629893	0		a_OTU992283922	p_OTU532589802	0.668472	0.01		a_OTU362803421	p_OTU621054929	0.770555	0
b_OTU184855266	b_OTU948012229	0.663447	0.01		b_OTU109631908	b_OTU62415294	0.632779	0		a_OTU992283922	p_OTU588754805	0.724248	0		a_OTU362803421	p_OTU645476226	0.932192	0
b_OTU186595017	b_OTU274546908	0.693169	0		b_OTU109631908	b_OTU638214047	0.676851	0		a_OTU992283922	p_OTU625689211	0.80358	0		a_OTU362803421	p_OTU760252986	0.686983	0
b_OTU186595017	b_OTU281342720	0.636062	0.01		b_OTU109631908	b_OTU654134799	0.716154	0		a_OTU992283922	p_OTU642061596	0.745356	0.01		a_OTU362803421	p_OTU767232587	0.842976	0
b_OTU186595017	b_OTU466422165	0.608061	0.01		b_OTU109631908	b_OTU660768159	-0.626934	0.01		a_OTU992283922	p_OTU649325239	0.617993	0		a_OTU362803421	p_OTU812200322	0.68811	0
b_OTU186595017	b_OTU670735011	0.686439	0		b_OTU109631908	b_OTU690574779	0.627787	0		a_OTU992283922	p_OTU684021043	0.685881	0.01		a_OTU362803421	p_OTU886090831	0.782745	0
b_OTU187360821	b_OTU125543611	0.836706	0		b_OTU109631908	b_OTU712167363	-0.70997	0		a_OTU992283922	p_OTU699536036	0.674177	0.01		a_OTU362803421	p_OTU888482764	0.652646	0
b_OTU187360821	b_OTU260342645	0.677606	0		b_OTU109631908	b_OTU718773592	0.644975	0.01		a_OTU992283922	p_OTU717788796	0.804205	0		a_OTU362803421	p_OTU990376828	0.880083	0
b_OTU187360821	b_OTU261644965	0.711872	0		b_OTU109631908	b_OTU90248654	0.627537	0.01		a_OTU992283922	p_OTU767945103	0.738667	0.01		a_OTU362803421	p_OTU998772586	0.868879	0
b_OTU187360821	b_OTU282698289	0.619894	0		b_OTU109631908	b_OTU906264942	0.732903	0		a_OTU992283922	p_OTU776948611	0.782261	0		a_OTU364262634	a_OTU880989571	0.743447	0
b_OTU187360821	b_OTU293694685	0.756383	0		b_OTU109631908	b_OTU946633741	-0.652444	0		a_OTU992283922	p_OTU811016970	0.762368	0		a_OTU364262634	b_OTU105739104	-0.755129	0
b_OTU187360821	b_OTU323595792	0.765796	0		b_OTU109631908	b_OTU970161969	0.683112	0		a_OTU992283922	p_OTU925687067	0.658706	0.01		a_OTU364262634	b_OTU125543611	-0.76582	0
b_OTU187360821	b_OTU372015410	0.68104	0		b_OTU112161883	b_OTU940828938	-0.630691	0		a_OTU992283922	p_OTU959533591	0.696947	0		a_OTU364262634	b_OTU127146363	-0.662103	0.01
b_OTU187360821	b_OTU434402515	0.729366	0		b_OTU114995727	b_OTU104177875	0.753755	0		a_OTU992283922	p_OTU959615828	0.696036	0.01		a_OTU364262634	b_OTU128360445	-0.626628	0
b_OTU187360821	b_OTU690406351	0.711127	0		b_OTU114995727	b_OTU108551589	-0.772906	0		a_OTU992283922	p_OTU964660292	0.815722	0		a_OTU364262634	b_OTU13916026	-0.700155	0
b_OTU187360821	b_OTU727792355	0.662285	0.01		b_OTU114995727	b_OTU125932340	0.608779	0		b_OTU102596562	b_OTU148918551	0.668835	0		a_OTU364262634	b_OTU153257010	-0.749267	0
b_OTU187360821	b_OTU79308993	0.687122	0		b_OTU114995727	b_OTU129422858	0.789833	0		b_OTU102596562	b_OTU152410039	0.663275	0		a_OTU364262634	b_OTU158314019	-0.655757	0
b_OTU187360821	b_OTU809186407	0.604343	0		b_OTU114995727	b_OTU135940908	0.615945	0.01		b_OTU102596562	b_OTU223168648	0.718452	0.01		a_OTU364262634	b_OTU169657206	-0.64383	0.01
b_OTU187360821	b_OTU884671414	0.628875	0.01		b_OTU114995727	b_OTU13916026	0.661132	0		b_OTU102596562	b_OTU250691850	0.630481	0		a_OTU364262634	b_OTU170310242	-0.680313	0
b_OTU187360821	b_OTU903896493	0.662071	0		b_OTU114995727	b_OTU141215440	0.676383	0		b_OTU102596562	b_OTU263432119	0.673039	0.01		a_OTU364262634	b_OTU173684372	-0.642201	0
b_OTU187360821	b_OTU916414065	0.606714	0		b_OTU114995727	b_OTU14755906	0.812913	0		b_OTU102596562	b_OTU324093972	0.753846	0		a_OTU364262634	b_OTU174736855	-0.654921	0
b_OTU187360821	b_OTU949714232	0.615279	0		b_OTU114995727	b_OTU15222791	0.685765	0.01		b_OTU102596562	b_OTU374079413	0.641103	0		a_OTU364262634	b_OTU187360821	-0.611921	0.01
b_OTU189238081	b_OTU143305946	0.71356	0		b_OTU114995727	b_OTU158216470	0.616032	0		b_OTU102596562	b_OTU393666967	0.79538	0		a_OTU364262634	b_OTU193759001	-0.65059	0
b_OTU189238081	b_OTU193042177	0.663851	0		b_OTU114995727	b_OTU174616668	0.740229	0		b_OTU102596562	b_OTU404278714	0.742807	0		a_OTU364262634	b_OTU250434379	-0.667344	0
b_OTU189238081	b_OTU217274126	0.624009	0.01		b_OTU114995727	b_OTU205855165	-0.663119	0		b_OTU102596562	b_OTU419368517	0.611853	0.01		a_OTU364262634	b_OTU251312187	-0.61623	0.01
b_OTU189238081	b_OTU412914070	0.706167	0		b_OTU114995727	b_OTU216862681	0.651461	0		b_OTU102596562	b_OTU579011443	0.640461	0.01		a_OTU364262634	b_OTU254641825	-0.629224	0
b_OTU189238081	b_OTU478062046	0.634237	0.01		b_OTU114995727	b_OTU242041925	0.796027	0		b_OTU102596562	b_OTU613787418	0.732642	0		a_OTU364262634	b_OTU261644965	-0.706854	0
b_OTU189238081	b_OTU534243270	0.618676	0.01		b_OTU114995727	b_OTU249023596	0.653438	0.01		b_OTU102596562	b_OTU676955249	0.674632	0		a_OTU364262634	b_OTU26429731	-0.613623	0
b_OTU189238081	b_OTU554981936	0.660712	0.01		b_OTU114995727	b_OTU255771510	0.655886	0.01		b_OTU102596562	b_OTU714032193	0.652759	0.01		a_OTU364262634	b_OTU271874135	-0.642901	0.01
b_OTU189238081	b_OTU616294700	0.620953	0		b_OTU114995727	b_OTU271343498	0.691383	0		b_OTU102596562	b_OTU74558142	0.61028	0.01		a_OTU364262634	b_OTU274396761	-0.626777	0.01
b_OTU189238081	b_OTU623072170	0.619004	0		b_OTU114995727	b_OTU291730818	0.769095	0		b_OTU102596562	b_OTU773257279	0.606179	0.01		a_OTU364262634	b_OTU282698289	-0.703976	0
b_OTU189238081	b_OTU673991888	0.702405	0.01		b_OTU114995727	b_OTU300718486	0.661028	0.01		b_OTU102596562	b_OTU832865782	0.65098	0.01		a_OTU364262634	b_OTU285764448	-0.751517	0
b_OTU189238081	b_OTU676955249	0.690907	0.01		b_OTU114995727	b_OTU314112761	-0.615938	0		b_OTU102596562	b_OTU843841032	0.743333	0		a_OTU364262634	b_OTU293694685	-0.61593	0.01
b_OTU189238081	b_OTU699623671	0.810253	0		b_OTU114995727	b_OTU314863300	0.841317	0		b_OTU102596562	b_OTU887894647	0.70334	0.01		a_OTU364262634	b_OTU297724966	-0.75744	0
b_OTU189238081	b_OTU718773592	0.759051	0		b_OTU114995727	b_OTU330152770	0.627504	0.01		b_OTU102596562	b_OTU962619002	0.621377	0.01		a_OTU364262634	b_OTU323595792	-0.737342	0.01
b_OTU189238081	b_OTU818354147	0.662551	0		b_OTU114995727	b_OTU338376213	0.676441	0		b_OTU104177875	b_OTU109631908	0.655718	0.01		a_OTU364262634	b_OTU324093972	-0.614822	0.01
b_OTU189238081	b_OTU944124093	0.655281	0		b_OTU114995727	b_OTU341394959	-0.650056	0.01		b_OTU104177875	b_OTU21975256	0.622232	0.01		a_OTU364262634	b_OTU347345546	-0.729937	0
b_OTU193042177	b_OTU369469076	0.646373	0		b_OTU114995727	b_OTU344355767	0.629897	0.01		b_OTU104177875	b_OTU23806384	0.683978	0		a_OTU364262634	b_OTU34976014	-0.684774	0.01
b_OTU193042177	b_OTU478062046	0.802996	0		b_OTU114995727	b_OTU349443502	0.732723	0		b_OTU104177875	b_OTU284276596	0.704379	0		a_OTU364262634	b_OTU368988708	-0.739036	0
b_OTU193042177	b_OTU623072170	0.747948	0		b_OTU114995727	b_OTU355258150	0.773433	0		b_OTU104177875	b_OTU323442635	0.622513	0		a_OTU364262634	b_OTU369469076	-0.766498	0
b_OTU193759001	b_OTU102596562	0.635229	0		b_OTU114995727	b_OTU365167117	0.619395	0		b_OTU104177875	b_OTU349443502	0.679384	0		a_OTU364262634	b_OTU371345975	-0.707681	0.01
b_OTU193759001	b_OTU124611744	0.693089	0		b_OTU114995727	b_OTU372015410	0.849988	0		b_OTU104177875	b_OTU410259553	0.657353	0.01		a_OTU364262634	b_OTU371361503	-0.657546	0.01
b_OTU193759001	b_OTU200420201	0.631825	0.01		b_OTU114995727	b_OTU377676247	-0.61472	0		b_OTU104177875	b_OTU838925661	0.690373	0		a_OTU364262634	b_OTU372015410	-0.639196	0.01
b_OTU193759001	b_OTU250691850	0.814246	0		b_OTU114995727	b_OTU394299624	0.630213	0.01		b_OTU104177875	b_OTU884001281	0.631347	0.01		a_OTU364262634	b_OTU374079413	-0.641595	0.01
b_OTU193759001	b_OTU269998730	0.611045	0.01		b_OTU114995727	b_OTU409227607	0.752374	0		b_OTU104177875	b_OTU896030530	0.659808	0.01		a_OTU364262634	b_OTU37473808	-0.660506	0
b_OTU193759001	b_OTU31467091	0.714125	0		b_OTU114995727	b_OTU425603944	0.851411	0		b_OTU105739104	b_OTU108551589	0.762894	0.01		a_OTU364262634	b_OTU388904537	-0.77716	0
b_OTU193759001	b_OTU374079413	0.609186	0		b_OTU114995727	b_OTU431065972	0.725871	0		b_OTU105739104	b_OTU109631908	0.818624	0		a_OTU364262634	b_OTU389082399	-0.680851	0
b_OTU193759001	b_OTU383282011	0.702037	0		b_OTU114995727	b_OTU445301821	0.672765	0		b_OTU105739104	b_OTU11998240	0.654845	0.01		a_OTU364262634	b_OTU404906306	-0.786636	0
b_OTU193759001	b_OTU602677475	0.622285	0.01		b_OTU114995727	b_OTU445567298	-0.634213	0		b_OTU105739104	b_OTU124611744	0.626702	0		a_OTU364262634	b_OTU406597266	-0.696855	0.01
b_OTU193759001	b_OTU744344977	0.670726	0		b_OTU114995727	b_OTU449624343	0.70657	0		b_OTU105739104	b_OTU125543611	0.943402	0		a_OTU364262634	b_OTU413559430	-0.762349	0
b_OTU193759001	b_OTU744672527	0.747262	0		b_OTU114995727	b_OTU455357593	-0.791831	0		b_OTU105739104	b_OTU125932340	0.825617	0		a_OTU364262634	b_OTU41576344	-0.720796	0
b_OTU193759001	b_OTU763835326	0.694455	0		b_OTU114995727	b_OTU458359679	0.619346	0		b_OTU105739104	b_OTU128360445	0.855426	0		a_OTU364262634	b_OTU424514306	-0.613665	0.01
b_OTU193759001	b_OTU838925661	0.655029	0.01		b_OTU114995727	b_OTU46948677	0.601974	0		b_OTU105739104	b_OTU137737330	0.928039	0		a_OTU364262634	b_OTU428681633	-0.718241	0
b_OTU193759001	b_OTU860088130	0.656266	0		b_OTU114995727	b_OTU473007130	0.739837	0		b_OTU105739104	b_OTU13916026	0.857406	0		a_OTU364262634	b_OTU431065972	-0.687943	0
b_OTU193759001	b_OTU926359430	0.69695	0		b_OTU114995727	b_OTU478397917	0.779532	0		b_OTU105739104	b_OTU142265905	0.800387	0		a_OTU364262634	b_OTU436081132	-0.667896	0.01
b_OTU193759001	b_OTU940285431	0.612783	0		b_OTU114995727	b_OTU481160732	0.681516	0		b_OTU105739104	b_OTU14525879	0.822751	0		a_OTU364262634	b_OTU441980221	-0.626239	0.01
b_OTU193759001	b_OTU948012229	0.626879	0		b_OTU114995727	b_OTU486277521	-0.601138	0		b_OTU105739104	b_OTU155998071	0.867547	0		a_OTU364262634	b_OTU442590650	-0.668581	0
b_OTU196563439	b_OTU322065382	0.672932	0		b_OTU114995727	b_OTU491583081	0.659635	0.01		b_OTU105739104	b_OTU158216470	0.804713	0		a_OTU364262634	b_OTU44261477	-0.652714	0
b_OTU196563439	b_OTU602677475	0.628476	0		b_OTU114995727	b_OTU506140265	0.699319	0		b_OTU105739104	b_OTU169657206	0.943652	0		a_OTU364262634	b_OTU449694002	-0.71355	0
b_OTU196563439	b_OTU860088130	0.622697	0		b_OTU114995727	b_OTU506404304	0.7646	0		b_OTU105739104	b_OTU170310242	0.940758	0		a_OTU364262634	b_OTU463001097	-0.717105	0
b_OTU197941781	b_OTU381186339	0.619166	0.01		b_OTU114995727	b_OTU51658506	0.746865	0		b_OTU105739104	b_OTU182249173	0.805672	0		a_OTU364262634	b_OTU463149879	-0.739468	0
b_OTU200145133	b_OTU125543611	0.725747	0.01		b_OTU114995727	b_OTU52241077	0.70985	0		b_OTU105739104	b_OTU193759001	0.717428	0		a_OTU364262634	b_OTU46948677	-0.635126	0
b_OTU200145133	b_OTU187360821	0.758156	0		b_OTU114995727	b_OTU540567531	0.67074	0		b_OTU105739104	b_OTU200420201	0.78273	0		a_OTU364262634	b_OTU478397917	-0.726935	0.01
b_OTU200145133	b_OTU193759001	0.644751	0		b_OTU114995727	b_OTU555096197	0.847909	0		b_OTU105739104	b_OTU205417747	0.883044	0		a_OTU364262634	b_OTU487640366	-0.627063	0.01
b_OTU200145133	b_OTU260342645	0.630503	0.01		b_OTU114995727	b_OTU561509733	0.672299	0.01		b_OTU105739104	b_OTU205855165	0.714002	0		a_OTU364262634	b_OTU488553311	-0.663343	0
b_OTU200145133	b_OTU261644965	0.657528	0		b_OTU114995727	b_OTU567617607	0.800014	0		b_OTU105739104	b_OTU21975256	0.908066	0		a_OTU364262634	b_OTU495086646	-0.674506	0
b_OTU200145133	b_OTU26429731	0.608707	0.01		b_OTU114995727	b_OTU573234927	-0.720552	0		b_OTU105739104	b_OTU220265629	0.605246	0		a_OTU364262634	b_OTU501963668	-0.64675	0
b_OTU200145133	b_OTU293694685	0.801569	0		b_OTU114995727	b_OTU579182898	0.765272	0		b_OTU105739104	b_OTU221216734	0.645102	0		a_OTU364262634	b_OTU502321136	-0.681139	0
b_OTU200145133	b_OTU314863300	0.654769	0		b_OTU114995727	b_OTU607033175	0.776579	0		b_OTU105739104	b_OTU223168648	0.660909	0.01		a_OTU364262634	b_OTU506153488	-0.818121	0
b_OTU200145133	b_OTU323595792	0.719355	0		b_OTU114995727	b_OTU627795739	0.622607	0.01		b_OTU105739104	b_OTU224787415	0.835051	0		a_OTU364262634	b_OTU510613195	-0.656493	0.01
b_OTU200145133	b_OTU347345546	0.613204	0.01		b_OTU114995727	b_OTU628852200	0.731507	0		b_OTU105739104	b_OTU225578422	0.851319	0		a_OTU364262634	b_OTU5229266	-0.689928	0.01
b_OTU200145133	b_OTU372015410	0.710635	0		b_OTU114995727	b_OTU630219541	0.67528	0		b_OTU105739104	b_OTU228872041	0.877954	0		a_OTU364262634	b_OTU523129384	-0.636123	0
b_OTU200145133	b_OTU428681633	0.690176	0.01		b_OTU114995727	b_OTU631673665	0.696119	0		b_OTU105739104	b_OTU229296718	0.625347	0.01		a_OTU364262634	b_OTU528439131	-0.609537	0
b_OTU200145133	b_OTU434402515	0.649053	0		b_OTU114995727	b_OTU637987985	0.687984	0		b_OTU105739104	b_OTU234165521	0.714594	0		a_OTU364262634	b_OTU534243270	-0.630276	0
b_OTU200145133	b_OTU506404304	0.697452	0		b_OTU114995727	b_OTU647376465	-0.723533	0		b_OTU105739104	b_OTU23806384	0.8743	0		a_OTU364262634	b_OTU540480073	-0.72195	0
b_OTU200145133	b_OTU534333346	0.698888	0		b_OTU114995727	b_OTU660768159	0.732154	0		b_OTU105739104	b_OTU242117276	0.911585	0		a_OTU364262634	b_OTU560822851	-0.631079	0
b_OTU200145133	b_OTU600936150	0.64032	0		b_OTU114995727	b_OTU668347535	0.686037	0		b_OTU105739104	b_OTU244094646	0.700311	0.01		a_OTU364262634	b_OTU573234927	-0.601085	0
b_OTU200145133	b_OTU645339153	0.620071	0.01		b_OTU114995727	b_OTU668391491	0.794001	0		b_OTU105739104	b_OTU245490001	0.908911	0		a_OTU364262634	b_OTU575208928	-0.775905	0
b_OTU200145133	b_OTU657350349	0.604794	0.01		b_OTU114995727	b_OTU678340787	-0.647297	0.01		b_OTU105739104	b_OTU249023596	0.877866	0		a_OTU364262634	b_OTU581083827	-0.620533	0.01
b_OTU200145133	b_OTU680133787	0.655269	0		b_OTU114995727	b_OTU686636061	0.735287	0		b_OTU105739104	b_OTU250434379	0.636973	0		a_OTU364262634	b_OTU583773885	-0.740331	0
b_OTU200145133	b_OTU718006886	0.625805	0		b_OTU114995727	b_OTU687914100	0.684145	0		b_OTU105739104	b_OTU260342645	0.837887	0		a_OTU364262634	b_OTU590094786	-0.696254	0
b_OTU200145133	b_OTU727792355	0.665105	0		b_OTU114995727	b_OTU695338623	0.792044	0		b_OTU105739104	b_OTU261644965	0.825453	0		a_OTU364262634	b_OTU600936150	-0.690392	0
b_OTU200145133	b_OTU744344977	0.661298	0		b_OTU114995727	b_OTU712733507	0.688428	0		b_OTU105739104	b_OTU26429731	0.892714	0		a_OTU364262634	b_OTU613841852	-0.767234	0
b_OTU200145133	b_OTU79308993	0.63835	0.01		b_OTU114995727	b_OTU723149296	0.762493	0		b_OTU105739104	b_OTU269998730	0.707453	0		a_OTU364262634	b_OTU617601125	-0.731948	0
b_OTU200145133	b_OTU808933348	0.657531	0		b_OTU114995727	b_OTU738976606	0.849764	0		b_OTU105739104	b_OTU274396761	0.662183	0		a_OTU364262634	b_OTU62415294	-0.771445	0
b_OTU200145133	b_OTU884671414	0.813212	0		b_OTU114995727	b_OTU74558142	0.698484	0.01		b_OTU105739104	b_OTU284276596	0.673819	0		a_OTU364262634	b_OTU628852200	-0.613921	0.01
b_OTU200145133	b_OTU916414065	0.660406	0.01		b_OTU114995727	b_OTU747144521	0.857531	0		b_OTU105739104	b_OTU285764448	0.747132	0		a_OTU364262634	b_OTU631673665	-0.665422	0
b_OTU200145133	b_OTU926359430	0.605929	0		b_OTU114995727	b_OTU765581998	0.72777	0		b_OTU105739104	b_OTU293694685	0.668656	0		a_OTU364262634	b_OTU637987985	-0.698622	0
b_OTU200145133	b_OTU983911052	0.747687	0		b_OTU114995727	b_OTU781157825	0.628861	0.01		b_OTU105739104	b_OTU294734419	0.677152	0		a_OTU364262634	b_OTU643097890	-0.697795	0
b_OTU200420201	b_OTU225578422	0.600281	0		b_OTU114995727	b_OTU786508522	-0.601438	0.01		b_OTU105739104	b_OTU300718486	0.70752	0		a_OTU364262634	b_OTU645339153	-0.742683	0
b_OTU200420201	b_OTU31467091	0.617781	0.01		b_OTU114995727	b_OTU794896770	-0.609802	0.01		b_OTU105739104	b_OTU302829765	0.785121	0		a_OTU364262634	b_OTU653084625	-0.699831	0
b_OTU200420201	b_OTU712335076	0.651715	0		b_OTU114995727	b_OTU805880462	0.619931	0.01		b_OTU105739104	b_OTU314112761	0.720435	0.01		a_OTU364262634	b_OTU656901825	-0.604305	0
b_OTU200420201	b_OTU722911935	0.64723	0.01		b_OTU114995727	b_OTU806919815	0.785755	0		b_OTU105739104	b_OTU314863300	0.856202	0		a_OTU364262634	b_OTU661767019	-0.67899	0
b_OTU205417747	b_OTU11998240	0.675078	0		b_OTU114995727	b_OTU809675610	0.636716	0.01		b_OTU105739104	b_OTU315859822	0.656883	0		a_OTU364262634	b_OTU669849423	-0.736329	0
b_OTU205417747	b_OTU152410039	0.687315	0		b_OTU114995727	b_OTU827244418	0.713302	0		b_OTU105739104	b_OTU317057428	0.881578	0		a_OTU364262634	b_OTU673740073	-0.721949	0.01
b_OTU205417747	b_OTU182249173	0.726334	0		b_OTU114995727	b_OTU828163622	0.762064	0		b_OTU105739104	b_OTU323595792	0.781072	0		a_OTU364262634	b_OTU677158350	-0.727598	0
b_OTU205417747	b_OTU193042177	0.681325	0		b_OTU114995727	b_OTU834176169	0.646232	0.01		b_OTU105739104	b_OTU330152770	0.791267	0		a_OTU364262634	b_OTU680133787	-0.623131	0.01
b_OTU205417747	b_OTU217274126	0.752117	0		b_OTU114995727	b_OTU842584010	0.675246	0.01		b_OTU105739104	b_OTU344355767	0.705434	0		a_OTU364262634	b_OTU689719373	-0.612832	0
b_OTU205417747	b_OTU284276596	0.67523	0		b_OTU114995727	b_OTU868204641	0.733563	0		b_OTU105739104	b_OTU347345546	0.716782	0		a_OTU364262634	b_OTU690406351	-0.707381	0
b_OTU205417747	b_OTU314863300	0.746365	0		b_OTU114995727	b_OTU887461499	0.628588	0.01		b_OTU105739104	b_OTU349443502	0.68261	0.01		a_OTU364262634	b_OTU712335076	-0.66406	0
b_OTU205417747	b_OTU317057428	0.708338	0		b_OTU114995727	b_OTU888719333	0.638508	0		b_OTU105739104	b_OTU349669558	0.705947	0		a_OTU364262634	b_OTU712733507	-0.672974	0.01
b_OTU205417747	b_OTU345825656	0.677765	0		b_OTU114995727	b_OTU893411032	0.761731	0		b_OTU105739104	b_OTU34976014	0.949237	0		a_OTU364262634	b_OTU713238360	-0.638575	0
b_OTU205417747	b_OTU412914070	0.705555	0		b_OTU114995727	b_OTU900378679	0.605153	0		b_OTU105739104	b_OTU355258150	0.715324	0		a_OTU364262634	b_OTU715076827	-0.616758	0.01
b_OTU205417747	b_OTU437054844	0.666726	0.01		b_OTU114995727	b_OTU914006892	0.699457	0.01		b_OTU105739104	b_OTU357110945	0.842242	0		a_OTU364262634	b_OTU71864537	-0.722298	0
b_OTU205417747	b_OTU478062046	0.665272	0.01		b_OTU114995727	b_OTU914847865	0.681839	0		b_OTU105739104	b_OTU365167117	0.70976	0		a_OTU364262634	b_OTU727792355	-0.816954	0
b_OTU205417747	b_OTU50601262	0.665664	0		b_OTU114995727	b_OTU944124093	0.672723	0		b_OTU105739104	b_OTU368988708	0.779308	0		a_OTU364262634	b_OTU733001906	-0.645436	0
b_OTU205417747	b_OTU506195293	0.62326	0.01		b_OTU114995727	b_OTU945616329	-0.658205	0.01		b_OTU105739104	b_OTU371361503	0.624139	0.01		a_OTU364262634	b_OTU738976606	-0.686196	0.01
b_OTU205417747	b_OTU52978573	0.645925	0.01		b_OTU114995727	b_OTU946633741	0.703482	0		b_OTU105739104	b_OTU372015410	0.77644	0		a_OTU364262634	b_OTU74526241	-0.762513	0
b_OTU205417747	b_OTU536001041	0.63635	0.01		b_OTU114995727	b_OTU949714232	0.621494	0		b_OTU105739104	b_OTU377676247	0.689159	0		a_OTU364262634	b_OTU748274292	-0.620707	0.01
b_OTU205417747	b_OTU620682892	0.61222	0		b_OTU114995727	b_OTU971570708	0.785263	0		b_OTU105739104	b_OTU381308173	0.787096	0		a_OTU364262634	b_OTU753568661	-0.649659	0.01
b_OTU205417747	b_OTU630461862	0.609614	0		b_OTU114995727	b_OTU974713768	-0.641012	0		b_OTU105739104	b_OTU382099375	0.93457	0		a_OTU364262634	b_OTU773008320	-0.797058	0
b_OTU205417747	b_OTU653084625	0.606581	0.01		b_OTU117894790	b_OTU155998071	0.669009	0		b_OTU105739104	b_OTU383282011	0.651963	0		a_OTU364262634	b_OTU774769259	-0.791421	0
b_OTU205417747	b_OTU657350349	0.650841	0.01		b_OTU117894790	b_OTU170310242	0.799493	0		b_OTU105739104	b_OTU388904537	0.861541	0		a_OTU364262634	b_OTU776795094	-0.712567	0.01
b_OTU205417747	b_OTU660768159	0.649282	0.01		b_OTU117894790	b_OTU200145133	0.813964	0		b_OTU105739104	b_OTU393666967	0.651774	0.01		a_OTU364262634	b_OTU784764338	-0.639125	0
b_OTU205417747	b_OTU710746054	0.811908	0		b_OTU117894790	b_OTU245490001	0.705426	0		b_OTU105739104	b_OTU394299624	0.873563	0		a_OTU364262634	b_OTU79411492	-0.634274	0
b_OTU205417747	b_OTU720023746	0.652276	0		b_OTU117894790	b_OTU250434379	0.687364	0		b_OTU105739104	b_OTU401472770	0.935258	0		a_OTU364262634	b_OTU797155949	-0.687541	0
b_OTU205417747	b_OTU794896770	0.659647	0.01		b_OTU117894790	b_OTU258483393	0.68715	0		b_OTU105739104	b_OTU40478916	0.716449	0		a_OTU364262634	b_OTU803659807	-0.694381	0
b_OTU205417747	b_OTU808933348	0.643849	0.01		b_OTU117894790	b_OTU282698289	0.907645	0		b_OTU105739104	b_OTU407687869	0.62453	0		a_OTU364262634	b_OTU809186407	-0.656147	0.01
b_OTU205417747	b_OTU843841032	0.611993	0.01		b_OTU117894790	b_OTU286678054	-0.726809	0		b_OTU105739104	b_OTU410259553	0.798922	0		a_OTU364262634	b_OTU813700897	-0.650853	0.01
b_OTU205417747	b_OTU9382616	0.701631	0		b_OTU117894790	b_OTU293694685	0.776038	0		b_OTU105739104	b_OTU41576344	0.970925	0		a_OTU364262634	b_OTU827125320	-0.640141	0
b_OTU205855165	b_OTU140029119	0.7447	0		b_OTU117894790	b_OTU302829765	0.613745	0.01		b_OTU105739104	b_OTU417287390	0.648915	0		a_OTU364262634	b_OTU827244418	-0.625713	0
b_OTU205855165	b_OTU142265905	0.67478	0		b_OTU117894790	b_OTU347345546	0.676843	0		b_OTU105739104	b_OTU422779932	0.760285	0		a_OTU364262634	b_OTU860518217	-0.778895	0
b_OTU205855165	b_OTU269998730	0.659205	0		b_OTU117894790	b_OTU34976014	0.692088	0		b_OTU105739104	b_OTU424270239	0.89601	0		a_OTU364262634	b_OTU86230168	-0.692208	0.01
b_OTU205855165	b_OTU293694685	0.663055	0		b_OTU117894790	b_OTU369485313	0.665447	0		b_OTU105739104	b_OTU424514306	0.64917	0.01		a_OTU364262634	b_OTU868204641	-0.665026	0
b_OTU205855165	b_OTU313036933	0.794834	0		b_OTU117894790	b_OTU369611667	0.700041	0		b_OTU105739104	b_OTU424854220	0.746218	0		a_OTU364262634	b_OTU868712374	-0.741469	0
b_OTU205855165	b_OTU347345546	0.718405	0		b_OTU117894790	b_OTU387398620	-0.74196	0		b_OTU105739104	b_OTU428681633	0.912592	0		a_OTU364262634	b_OTU884001281	-0.690494	0
b_OTU205855165	b_OTU369469076	0.624663	0		b_OTU117894790	b_OTU388328347	0.619901	0.01		b_OTU105739104	b_OTU442590650	0.923435	0		a_OTU364262634	b_OTU884671414	-0.675192	0
b_OTU205855165	b_OTU455790896	0.667052	0		b_OTU117894790	b_OTU401472770	0.661699	0		b_OTU105739104	b_OTU445301821	0.791191	0		a_OTU364262634	b_OTU887894647	-0.667775	0.01
b_OTU205855165	b_OTU534333346	0.784613	0		b_OTU117894790	b_OTU434402515	0.654169	0		b_OTU105739104	b_OTU445567298	0.925863	0		a_OTU364262634	b_OTU900378679	-0.657441	0
b_OTU205855165	b_OTU544737674	0.619934	0		b_OTU117894790	b_OTU442590650	0.649954	0		b_OTU105739104	b_OTU449624343	0.828565	0		a_OTU364262634	b_OTU903896493	-0.643961	0
b_OTU205855165	b_OTU549041368	0.643162	0		b_OTU117894790	b_OTU445092459	-0.728355	0		b_OTU105739104	b_OTU449694002	0.93737	0		a_OTU364262634	b_OTU90848161	-0.73259	0
b_OTU205855165	b_OTU583773885	0.623718	0		b_OTU117894790	b_OTU449694002	0.753516	0		b_OTU105739104	b_OTU458359679	0.917233	0		a_OTU364262634	b_OTU916414065	-0.638467	0.01
b_OTU205855165	b_OTU62415294	0.612616	0		b_OTU117894790	b_OTU463001097	0.740747	0		b_OTU105739104	b_OTU458388264	0.664174	0.01		a_OTU364262634	b_OTU926359430	-0.677142	0.01
b_OTU205855165	b_OTU657350349	0.629105	0.01		b_OTU117894790	b_OTU463185103	0.614965	0		b_OTU105739104	b_OTU461040849	0.703247	0		a_OTU364262634	b_OTU935165041	-0.825149	0
b_OTU205855165	b_OTU744344977	0.702721	0		b_OTU117894790	b_OTU5229266	0.752845	0		b_OTU105739104	b_OTU461547412	0.70583	0		a_OTU364262634	b_OTU963206954	-0.652246	0
b_OTU205855165	b_OTU760093927	0.764564	0		b_OTU117894790	b_OTU575208928	0.879636	0		b_OTU105739104	b_OTU465967244	0.883223	0		a_OTU364262634	b_OTU96493311	-0.758336	0
[truncated: 74,419 more rows]
